# Supplementary material for: Variability of Gene Expression After Polyhaploidization in Wheat (Triticum aestivum L.)
Source: G3 (Bethesda). 2011 Jun 1;1(1):27–33. doi: 10.1534/g3.111.000091 (PMC3276123; doi:10.1534/g3.111.000091)
Supplement: Supporting Information [file supp_1.1.27_TableS1.zip › Table S1.xls]

	DL1_Signal	DL1_Detection	DL1_Detection p-value	DL2_Signal	DL2_Detection	DL2_Detection p-value	DL3_Signal	DL3_Detection	DL3_Detection p-value	DR1_Signal	DR1_Detection	DR1_Detection p-value	DR2_Signal	DR2_Detection	DR2_Detection p-value	DR3_Signal	DR3_Detection	DR3_Detection p-value	SL1_Signal	SL1_Detection	SL1_Detection p-value	SL2_Signal	SL2_Detection	SL2_Detection p-value	SL3-wjl_Signal	SL3-wjl_Detection	SL3-wjl_Detection p-value	SR1_Signal	SR1_Detection	SR1_Detection p-value	SR2_Signal	SR2_Detection	SR2_Detection p-value	SR3_Signal	SR3_Detection	SR3_Detection p-value	Descriptions
AFFX-BioB-5_at	167.5	P	0.00006	178.1	P	0.00007	182.2	P	0.00007	133.6	P	0.000195	140.6	P	0.00006	145.7	P	0.00007	152.1	P	0.00006	116.1	P	0.000052	262.2	P	0.000297	195.3	P	0.00039	134.8	P	0.000297	192.3	P	0.00039	E. coli /GEN=bioB /DB_XREF=gb:J04423.1 /NOTE=SIF corresponding to nucleotides 2032-2305 of gb:J04423.1 /DEF=E.coli 7,8-diamino-pelargonic acid (bioA), biotin synthetase (bioB), 7-keto-8-amino-pelargonic acid synthetase (bioF), bioC protein, and dethiobiotin synthetase (bioD), complete cds.
AFFX-BioB-M_at	175.1	P	0.000052	186.5	P	0.000052	189.9	P	0.000044	165.9	P	0.000052	167.7	P	0.000044	218.4	P	0.000044	170.3	P	0.000052	118.4	P	0.000052	251.8	P	0.00007	179.1	P	0.000044	155.6	P	0.00007	180.5	P	0.000044	E. coli /GEN=bioB /DB_XREF=gb:J04423.1 /NOTE=SIF corresponding to nucleotides 2482-2739 of gb:J04423.1 /DEF=E.coli 7,8-diamino-pelargonic acid (bioA), biotin synthetase (bioB), 7-keto-8-amino-pelargonic acid synthetase (bioF), bioC protein, and dethiobiotin synthetase (bioD), complete cds.
AFFX-BioB-3_at	154.5	P	0.000052	153.5	P	0.000044	147.7	P	0.000044	139.5	P	0.000044	177.5	P	0.000052	179.4	P	0.000044	133.7	P	0.000044	109.7	P	0.000044	202.9	P	0.000052	187	P	0.000044	135.8	P	0.000052	163	P	0.000044	E. coli /GEN=bioB /DB_XREF=gb:J04423.1 /NOTE=SIF corresponding to nucleotides 2755-3052 of gb:J04423.1 /DEF=E.coli 7,8-diamino-pelargonic acid (bioA), biotin synthetase (bioB), 7-keto-8-amino-pelargonic acid synthetase (bioF), bioC protein, and dethiobiotin synthetase (bioD), complete cds.
AFFX-BioC-5_at	399	P	0.000052	420.2	P	0.000052	409.8	P	0.000052	356.5	P	0.000044	386.2	P	0.000044	427.8	P	0.000044	416.3	P	0.000052	316.7	P	0.000052	552.7	P	0.000052	484.1	P	0.000052	358.8	P	0.000044	391.3	P	0.000052	E. coli /GEN=bioC /DB_XREF=gb:J04423.1 /NOTE=SIF corresponding to nucleotides 4218-4566 of gb:J04423.1 /DEF=E.coli 7,8-diamino-pelargonic acid (bioA), biotin synthetase (bioB), 7-keto-8-amino-pelargonic acid synthetase (bioF), bioC protein, and dethiobiotin synthetase (bioD), complete cds.
AFFX-BioC-3_at	631.9	P	0.000044	687.5	P	0.000044	689.5	P	0.000044	562.9	P	0.000044	572.8	P	0.000044	641.2	P	0.000044	559.2	P	0.000044	469.1	P	0.000044	897.1	P	0.000044	772.3	P	0.000044	529.3	P	0.000044	706.5	P	0.000044	E. coli /GEN=bioC /DB_XREF=gb:J04423.1 /NOTE=SIF corresponding to nucleotides 4626-4878 of gb:J04423.1 /DEF=E.coli 7,8-diamino-pelargonic acid (bioA), biotin synthetase (bioB), 7-keto-8-amino-pelargonic acid synthetase (bioF), bioC protein, and dethiobiotin synthetase (bioD), complete cds.
AFFX-BioDn-5_at	872.5	P	0.000044	1006.3	P	0.000044	954.5	P	0.000044	810.2	P	0.000044	905.3	P	0.000044	1000.7	P	0.000044	861.6	P	0.000044	639.7	P	0.000044	1238.6	P	0.000044	1077	P	0.000044	795.7	P	0.000044	1005.8	P	0.000044	E. coli /GEN=bioD /DB_XREF=gb:J04423.1 /NOTE=SIF corresponding to nucleotides 4980-5256 of gb:J04423.1, not 100% identical /DEF=E.coli 7,8-diamino-pelargonic acid (bioA), biotin synthetase (bioB), 7-keto-8-amino-pelargonic acid synthetase (bioF), bioC protein, and dethiobiotin synthetase (bioD), complete cds.
AFFX-BioDn-3_at	2888.9	P	0.000044	2533.2	P	0.000044	2643.4	P	0.000044	1940.2	P	0.000044	2328.4	P	0.000044	2967.8	P	0.000044	2345.4	P	0.000044	1897.2	P	0.000044	3339.7	P	0.000044	2704.5	P	0.000044	2431.1	P	0.000044	2441.2	P	0.000044	E. coli /GEN=bioD /DB_XREF=gb:J04423.1 /NOTE=SIF corresponding to nucleotides 5286-5570 of gb:J04423.1, not 100% identical /DEF=E.coli 7,8-diamino-pelargonic acid (bioA), biotin synthetase (bioB), 7-keto-8-amino-pelargonic acid synthetase (bioF), bioC protein, and dethiobiotin synthetase (bioD), complete cds.
AFFX-CreX-5_at	7030.7	P	0.000052	6769.8	P	0.000052	6971.7	P	0.000052	5194.3	P	0.000052	5579	P	0.000052	5469.8	P	0.000052	5895.2	P	0.000052	5003	P	0.000052	8683.5	P	0.000052	7043.6	P	0.000052	5236.2	P	0.000052	6669	P	0.000052	Bacteriophage P1 /GEN=cre /DB_XREF=gb:X03453.1 /NOTE=SIF corresponding to nucleotides 513-1047 of gb:X03453.1 /DEF=Bacteriophage P1 cre gene for recombinase protein.
AFFX-CreX-3_at	7293.1	P	0.000044	7471.9	P	0.000044	7646.6	P	0.000044	5636.8	P	0.000044	6409.6	P	0.000044	6603.8	P	0.000044	6137.2	P	0.000044	5569.4	P	0.000044	8068.2	P	0.000044	7644.8	P	0.000044	6043.6	P	0.000044	7112.9	P	0.000044	Bacteriophage P1 /GEN=cre /DB_XREF=gb:X03453.1 /NOTE=SIF corresponding to nucleotides 1089-1495 of gb:X03453.1 /DEF=Bacteriophage P1 cre gene for recombinase protein.
AFFX-DapX-5_at	615.9	P	0.000044	819.9	P	0.000044	976.8	P	0.000044	826.2	P	0.000044	406.5	P	0.000044	218.2	P	0.000044	473.2	P	0.000044	438.5	P	0.000044	1051.9	P	0.000044	1009.5	P	0.000044	817	P	0.000044	967.2	P	0.000044	B. subtilis /GEN=dapB /DB_XREF=gb:L38424.1 /NOTE=SIF corresponding to nucleotides 1428-1926 of gb:L38424.1 /DEF=Bacillus subtilis dihydropicolinate reductase (jojE) gene, complete cds; poly(A) polymerase (jojI) gene, complete cds; biotin acetyl-CoA-carboxylase ligase (birA) gene, complete cds; jojC, jojD, jojF, jojG, jojH genes, complete cds s.
AFFX-DapX-M_at	1046	P	0.000052	1442.4	P	0.000052	1692.7	P	0.000044	1431.2	P	0.000052	759.7	P	0.000052	406.1	P	0.000052	886.3	P	0.000052	1112.3	P	0.000052	2061.9	P	0.000052	1848.3	P	0.000052	1268.6	P	0.000052	1816.8	P	0.000052	B. subtilis /GEN=dapB, jojF /DB_XREF=gb:L38424.1 /NOTE=SIF corresponding to nucleotides 2020-2580 of gb:L38424.1, not 100% identical /DEF=Bacillus subtilis dihydropicolinate reductase (jojE) gene, complete cds; poly(A) polymerase (jojI) gene, complete cds; biotin acetyl-CoA-carboxylase ligase (birA) gene, complete cds; jojC, jojD, jojF, jojG, jojH genes, complete cds s.
AFFX-DapX-3_at	1621.3	P	0.000044	2272.4	P	0.000044	2692.1	P	0.000044	1953.5	P	0.000044	1213.8	P	0.000044	667.9	P	0.000044	1367.9	P	0.000044	1861.9	P	0.000044	3007.5	P	0.000044	2442.5	P	0.000044	2052.2	P	0.000044	2498.8	P	0.000044	B. subtilis /GEN=jojG /DB_XREF=gb:L38424.1 /NOTE=SIF corresponding to nucleotides 2684-3130 of gb:L38424.1 /DEF=Bacillus subtilis dihydropicolinate reductase (jojE) gene, complete cds; poly(A) polymerase (jojI) gene, complete cds; biotin acetyl-CoA-carboxylase ligase (birA) gene, complete cds; jojC, jojD, jojF, jojG, jojH genes, complete cds s.
AFFX-LysX-5_at	46.9	P	0.000052	57.8	P	0.000044	74.4	P	0.000044	61	P	0.000044	28.1	P	0.000044	15.2	P	0.000754	36.5	P	0.000044	54.4	P	0.000044	120.5	P	0.000052	85	P	0.000044	52.2	P	0.000044	75.4	P	0.000044	B. subtilis /GEN=lys /DB_XREF=gb:X17013.1 /NOTE=SIF corresponding to nucleotides 387-658 of gb:X17013.1, not 100% identical /DEF=B subtilis lys gene for diaminopimelate decarboxylase (EC 4.1.1.20).
AFFX-LysX-M_at	64.8	P	0.002867	112	P	0.000857	144.1	P	0.000581	100.9	P	0.00034	49	P	0.000127	32.1	P	0.012547	73.7	P	0.002867	83.8	P	0.000754	190.8	P	0.001102	98.9	P	0.00039	111	P	0.00011	100.8	P	0.000127	B. subtilis /GEN=lys /DB_XREF=gb:X17013.1 /NOTE=SIF corresponding to nucleotides 720-990 of gb:X17013.1, not 100% identical /DEF=B subtilis lys gene for diaminopimelate decarboxylase (EC 4.1.1.20).
AFFX-LysX-3_at	185.2	P	0.000095	255	P	0.00006	345.7	P	0.000044	223.6	P	0.000052	137.1	P	0.000044	73.8	P	0.00034	179	P	0.000052	215	P	0.00006	440	P	0.000044	329.4	P	0.000044	221.6	P	0.000052	304.1	P	0.000044	B. subtilis /GEN=lys /DB_XREF=gb:X17013.1 /NOTE=SIF corresponding to nucleotides 1061-1343 of gb:X17013.1, not 100% identical /DEF=B subtilis lys gene for diaminopimelate decarboxylase (EC 4.1.1.20).
AFFX-PheX-5_at	67.7	P	0.000052	106.5	P	0.000052	129.3	P	0.000044	75.1	P	0.000052	39.2	P	0.00006	25.7	P	0.001593	59.5	P	0.000044	73.8	P	0.000044	123.1	P	0.000052	105.4	P	0.000052	66.1	P	0.000052	100.5	P	0.000044	B. subtilis /GEN=pheA /DB_XREF=gb:M24537.1 /NOTE=SIF corresponding to nucleotides 2028-2375 of gb:M24537.1, not 100% identical /DEF=Bacillus subtillis sporulation protein (spoOB), GTP-binding protein (obg), phenylalanine biosynthesis associated protein (pheB), and monofunctional prephenate dehydratase (pheA) genes, complete cds.
AFFX-PheX-M_at	107.2	P	0.00007	124.2	P	0.000052	162.8	P	0.000052	126.1	P	0.000044	60.7	P	0.000081	38.3	P	0.000225	74.3	P	0.000052	95.4	P	0.000052	250.9	P	0.000095	182.5	P	0.000095	146.5	P	0.00007	154.1	P	0.000044	B. subtilis /GEN=pheA /DB_XREF=gb:M24537.1 /NOTE=SIF corresponding to nucleotides 2437-2828 of gb:M24537.1 /DEF=Bacillus subtillis sporulation protein (spoOB), GTP-binding protein (obg), phenylalanine biosynthesis associated protein (pheB), and monofunctional prephenate dehydratase (pheA) genes, complete cds.
AFFX-PheX-3_at	94.7	P	0.00006	121	P	0.000044	153.9	P	0.000044	137.5	P	0.000044	58.9	P	0.000052	39.6	P	0.000095	75.5	P	0.000044	80.4	P	0.000044	216.2	P	0.000044	161.8	P	0.000044	134.1	P	0.000044	156	P	0.000044	B. subtilis /GEN=pheB /DB_XREF=gb:M24537.1 /NOTE=SIF corresponding to nucleotides 2885-3326 of gb:M24537.1, not 100% identical /DEF=Bacillus subtillis sporulation protein (spoOB), GTP-binding protein (obg), phenylalanine biosynthesis associated protein (pheB), and monofunctional prephenate dehydratase (pheA) genes, complete cds.
AFFX-ThrX-5_at	208.3	P	0.00007	299.1	P	0.000052	377.6	P	0.000052	261.9	P	0.000052	138	P	0.000052	71.2	P	0.000095	167	P	0.00007	85.7	P	0.00007	151	P	0.00006	307.3	P	0.000044	223.7	P	0.00006	295.2	P	0.000044	B. subtilis /GEN=thrC /DB_XREF=gb:X04603.1 /NOTE=SIF corresponding to nucleotides 288-932 of gb:X04603.1 /DEF=B. subtilis thrB and thrC genes for homoserine kinase and threonine synthase EC 2.7.1.39 and EC 4.2.99.2, respectively).
AFFX-ThrX-M_at	270.6	P	0.000044	417.4	P	0.000044	509.8	P	0.000044	358.8	P	0.000044	193.5	P	0.000044	105.1	P	0.000044	219.3	P	0.000044	274.3	P	0.000044	513.3	P	0.000044	415.7	P	0.000044	351	P	0.000044	423.6	P	0.000044	B. subtilis /GEN=thrC, thrB /DB_XREF=gb:X04603.1 /NOTE=SIF corresponding to nucleotides 995-1562 of gb:X04603.1, not 100% identical /DEF=B. subtilis thrB and thrC genes for homoserine kinase and threonine synthase EC 2.7.1.39 and EC 4.2.99.2, respectively).
AFFX-ThrX-3_at	302	P	0.000044	501.8	P	0.000044	612.6	P	0.000044	427	P	0.000044	293.6	P	0.000044	168.9	P	0.000044	301.8	P	0.000044	383.7	P	0.000044	638.9	P	0.000044	532.8	P	0.000044	447.7	P	0.000044	539.5	P	0.000044	B. subtilis /GEN=thrB /DB_XREF=gb:X04603.1 /NOTE=SIF corresponding to nucleotides 1689-2151 of gb:X04603.1 /DEF=B. subtilis thrB and thrC genes for homoserine kinase and threonine synthase EC 2.7.1.39 and EC 4.2.99.2, respectively).
AFFX-TrpnX-5_at	7.5	A	0.139482	4.1	A	0.58862	5.9	A	0.287743	0.4	A	0.949786	1.5	A	0.659339	1	A	0.824672	6.3	A	0.095667	8.2	A	0.083592	11.4	A	0.425962	6	A	0.48511	5.3	A	0.645547	8.5	A	0.368438	B. subtilis /GEN=trpE, trpD /DB_XREF=gb:K01391.1 /NOTE=SIF corresponding to nucleotides 1953-2483 of gb:K01391.1, not 100% identical /DEF=B.subtilis tryptophan (trp) operon, complete cds.
AFFX-TrpnX-M_at	3.5	A	0.544591	0.2	A	0.989683	4.2	A	0.48511	3.4	A	0.824672	0.5	A	0.960339	0.2	A	0.976071	2.7	A	0.749223	0.5	A	0.794288	1.1	A	0.834139	2.1	A	0.824672	0.8	A	0.966323	1.2	A	0.868639	B. subtilis /GEN=trpD, trpC /DB_XREF=gb:K01391.1 /NOTE=SIF corresponding to nucleotides 2880-3359 of gb:K01391.1, not 100% identical /DEF=B.subtilis tryptophan (trp) operon, complete cds.
AFFX-TrpnX-3_at	3.4	A	0.5	0.8	A	0.804734	1.5	A	0.814869	0.7	A	0.941556	2	A	0.411373	0.8	A	0.603089	5.7	A	0.411373	3	A	0.41138	17.2	A	0.327079	3.1	A	0.440641	1.4	A	0.699394	1.2	A	0.760937	B. subtilis /GEN=trpC, trpF /DB_XREF=gb:K01391.1 /NOTE=SIF corresponding to nucleotides 3790-4368 of gb:K01391.1, not 100% identical /DEF=B.subtilis tryptophan (trp) operon, complete cds.
AFFX-r2-Ec-bioB-5_at	186	P	0.000244	195.8	P	0.000244	186.5	P	0.000244	161.9	P	0.000244	145	P	0.000244	192.3	P	0.000244	148	P	0.000244	127.9	P	0.000244	255.1	P	0.000244	207.5	P	0.000244	157.1	P	0.000244	176.5	P	0.000244	E. coli /GEN=bioB /DB_XREF=gb:J04423.1 /NOTE=SIF corresponding to nucleotides 2071-2304 of gb:J04423.1 /DEF=E.coli 7,8-diamino-pelargonic acid (bioA), biotin synthetase (bioB), 7-keto-8-amino-pelargonic acid synthetase (bioF), bioC protein, and dethiobiotin synthetase (bioD), complete cds.
AFFX-r2-Ec-bioB-M_at	205.4	P	0.000244	242.4	P	0.000244	215.2	P	0.000244	190.4	P	0.000244	215.3	P	0.000244	290.7	P	0.000244	193.4	P	0.000244	160.9	P	0.000244	296	P	0.000244	216.2	P	0.000244	171.4	P	0.000244	240.4	P	0.000244	E. coli /GEN=bioB /DB_XREF=gb:J04423.1 /NOTE=SIF corresponding to nucleotides 2393-2682 of gb:J04423.1 /DEF=E.coli 7,8-diamino-pelargonic acid (bioA), biotin synthetase (bioB), 7-keto-8-amino-pelargonic acid synthetase (bioF), bioC protein, and dethiobiotin synthetase (bioD), complete cds.
AFFX-r2-Ec-bioB-3_at	244.1	P	0.000244	230.6	P	0.000244	227	P	0.000244	222.8	P	0.000244	225.5	P	0.000244	290.5	P	0.000244	252.4	P	0.000244	180.5	P	0.000244	354.9	P	0.000244	279.2	P	0.000244	212.3	P	0.000244	218.8	P	0.000244	E. coli /GEN=bioB /DB_XREF=gb:J04423.1 /NOTE=SIF corresponding to nucleotides 2772-3004 of gb:J04423.1 /DEF=E.coli 7,8-diamino-pelargonic acid (bioA), biotin synthetase (bioB), 7-keto-8-amino-pelargonic acid synthetase (bioF), bioC protein, and dethiobiotin synthetase (bioD), complete cds.
AFFX-r2-Ec-bioC-5_at	619.8	P	0.000244	593.3	P	0.000244	600.6	P	0.000244	429.9	P	0.000244	526.1	P	0.000244	656.6	P	0.000244	521.7	P	0.000244	448.1	P	0.000244	643.3	P	0.000244	610.3	P	0.000244	414	P	0.000244	556.9	P	0.000244	E. coli /GEN=bioC /DB_XREF=gb:J04423.1 /NOTE=SIF corresponding to nucleotides 4257-4573 of gb:J04423.1 /DEF=E.coli 7,8-diamino-pelargonic acid (bioA), biotin synthetase (bioB), 7-keto-8-amino-pelargonic acid synthetase (bioF), bioC protein, and dethiobiotin synthetase (bioD), complete cds.
AFFX-r2-Ec-bioC-3_at	831	P	0.000244	742.3	P	0.000244	736.2	P	0.000244	607.1	P	0.000244	648.3	P	0.000244	796.8	P	0.000244	651.8	P	0.000244	600.1	P	0.000244	930.4	P	0.000244	802.6	P	0.000244	562.5	P	0.000244	753.7	P	0.000244	E. coli /GEN=bioC /DB_XREF=gb:J04423.1 /NOTE=SIF corresponding to nucleotides 4608-4883 of gb:J04423.1 /DEF=E.coli 7,8-diamino-pelargonic acid (bioA), biotin synthetase (bioB), 7-keto-8-amino-pelargonic acid synthetase (bioF), bioC protein, and dethiobiotin synthetase (bioD), complete cds.
AFFX-r2-Ec-bioD-5_at	2593	P	0.000244	2455.4	P	0.000244	2547.9	P	0.000244	1990.2	P	0.000244	2057.8	P	0.000244	2590.8	P	0.000244	2250.9	P	0.000244	1814.3	P	0.000244	3594.9	P	0.000244	2588.1	P	0.000244	2068	P	0.000244	2211.2	P	0.000244	E. coli /GEN=bioD /DB_XREF=gb:J04423.1 /NOTE=SIF corresponding to nucleotides 5024-5244 of gb:J04423.1 /DEF=E.coli 7,8-diamino-pelargonic acid (bioA), biotin synthetase (bioB), 7-keto-8-amino-pelargonic acid synthetase (bioF), bioC protein, and dethiobiotin synthetase (bioD), complete cds.
AFFX-r2-Ec-bioD-3_at	3418.3	P	0.000244	3503.6	P	0.000244	3390.5	P	0.000244	3024.9	P	0.000244	3022.7	P	0.000244	3639.8	P	0.000244	3062.5	P	0.000244	2759.2	P	0.000244	4601	P	0.000244	3582	P	0.000244	2744	P	0.000244	3393.2	P	0.000244	E. coli /GEN=bioD /DB_XREF=gb:J04423.1 /NOTE=SIF corresponding to nucleotides 5312-5559 of gb:J04423.1, not 100% identical /DEF=E.coli 7,8-diamino-pelargonic acid (bioA), biotin synthetase (bioB), 7-keto-8-amino-pelargonic acid synthetase (bioF), bioC protein, and dethiobiotin synthetase (bioD), complete cds.
AFFX-r2-P1-cre-5_at	8146.1	P	0.000244	8164.7	P	0.000244	8035.3	P	0.000244	6230.2	P	0.000244	6586	P	0.000244	7048.7	P	0.000244	6523.9	P	0.000244	6275.2	P	0.000244	8837.1	P	0.000244	8247.6	P	0.000244	6434.7	P	0.000244	7321.2	P	0.000244	Bacteriophage P1 /GEN=cre /DB_XREF=gb:X03453.1 /NOTE=SIF corresponding to nucleotides 581-1001 of gb:X03453.1 /DEF=Bacteriophage P1 cre gene for recombinase protein.
AFFX-r2-P1-cre-3_at	11393	P	0.000244	10974.8	P	0.000244	10779.1	P	0.000244	8185.1	P	0.000244	8802.9	P	0.000244	9682	P	0.000244	9200.8	P	0.000244	9325.8	P	0.000244	11318.8	P	0.000244	10954	P	0.000244	7920.2	P	0.000244	10050.6	P	0.000244	Bacteriophage P1 /GEN=cre /DB_XREF=gb:X03453.1 /NOTE=SIF corresponding to nucleotides 1032-1270 of gb:X03453.1 /DEF=Bacteriophage P1 cre gene for recombinase protein.
AFFX-r2-Bs-dap-5_at	842.3	P	0.000244	1195.5	P	0.000244	1332.6	P	0.000244	1046.9	P	0.000244	660.3	P	0.000244	374.2	P	0.000244	726.8	P	0.000244	773.6	P	0.000244	1246.9	P	0.000244	1313.7	P	0.000244	1011	P	0.000244	1270.1	P	0.000244	B. subtilis /GEN=dapB /DB_XREF=gb:L38424.1 /NOTE=SIF corresponding to nucleotides 1439-1846 of gb:L38424.1 /DEF=Bacillus subtilis dihydropicolinate reductase (jojE) gene, complete cds; poly(A) polymerase (jojI) gene, complete cds; biotin acetyl-CoA-carboxylase ligase (birA) gene, complete cds; jojC, jojD, jojF, jojG, jojH genes, complete cds s.
AFFX-r2-Bs-dap-M_at	1067.3	P	0.000244	1561.8	P	0.000244	1916.8	P	0.000244	1578.8	P	0.000244	850.6	P	0.000244	412.5	P	0.000244	965	P	0.000244	1196.3	P	0.000244	2697.9	P	0.000244	2053.2	P	0.000244	1684.5	P	0.000244	1995.8	P	0.000244	B. subtilis /GEN=dapB, jojF /DB_XREF=gb:L38424.1 /NOTE=SIF corresponding to nucleotides 2055-2578 of gb:L38424.1, not 100% identical /DEF=Bacillus subtilis dihydropicolinate reductase (jojE) gene, complete cds; poly(A) polymerase (jojI) gene, complete cds; biotin acetyl-CoA-carboxylase ligase (birA) gene, complete cds; jojC, jojD, jojF, jojG, jojH genes, complete cds s.
AFFX-r2-Bs-dap-3_at	1308.9	P	0.000244	1864	P	0.000244	2154.3	P	0.000244	1422.9	P	0.000244	857.9	P	0.000244	448.6	P	0.000244	1130	P	0.000244	1473.6	P	0.000244	2942.7	P	0.000244	2069.1	P	0.000244	1751.1	P	0.000244	1728.4	P	0.000244	B. subtilis /GEN=jojG /DB_XREF=gb:L38424.1 /NOTE=SIF corresponding to nucleotides 2634-3089 of gb:L38424.1 /DEF=Bacillus subtilis dihydropicolinate reductase (jojE) gene, complete cds; poly(A) polymerase (jojI) gene, complete cds; biotin acetyl-CoA-carboxylase ligase (birA) gene, complete cds; jojC, jojD, jojF, jojG, jojH genes, complete cds s.
AFFX-r2-Bs-lys-5_at	69.1	P	0.000244	92.9	P	0.000244	113.4	P	0.000244	84.5	P	0.000244	47.9	P	0.000244	22.7	P	0.000244	54	P	0.000244	58.7	P	0.000244	154.8	P	0.000244	106.5	P	0.000244	91.9	P	0.000244	111.2	P	0.000244	B. subtilis /GEN=lys /DB_XREF=gb:X17013.1 /NOTE=SIF corresponding to nucleotides 411-659 of gb:X17013.1, not 100% identical /DEF=B subtilis lys gene for diaminopimelate decarboxylase (EC 4.1.1.20).
AFFX-r2-Bs-lys-M_at	72.1	P	0.000244	105.6	P	0.000732	100.2	P	0.000244	94.2	P	0.000244	54.4	P	0.000244	31.8	P	0.001221	72.8	P	0.000244	73.6	P	0.000244	174.3	P	0.000244	119.7	P	0.000244	113.2	P	0.000244	118.7	P	0.000244	B. subtilis /GEN=lys /DB_XREF=gb:X17013.1 /NOTE=SIF corresponding to nucleotides 673-1002 of gb:X17013.1, not 100% identical /DEF=B subtilis lys gene for diaminopimelate decarboxylase (EC 4.1.1.20).
AFFX-r2-Bs-lys-3_at	76.9	P	0.000732	97.4	P	0.000244	98.2	P	0.000244	60.7	P	0.000732	31.2	P	0.000244	13.3	P	0.01416	48.1	P	0.000732	73.4	P	0.000244	157.9	P	0.001221	102.3	P	0.001221	79.3	P	0.001953	102.6	P	0.000244	B. subtilis /GEN=lys /DB_XREF=gb:X17013.1 /NOTE=SIF corresponding to nucleotides 1008-1263 of gb:X17013.1, not 100% identical /DEF=B subtilis lys gene for diaminopimelate decarboxylase (EC 4.1.1.20).
AFFX-r2-Bs-phe-5_at	112.2	P	0.000244	143.5	P	0.000244	179.7	P	0.000244	114.5	P	0.000244	64.9	P	0.000244	31.6	P	0.000244	69	P	0.000244	104.7	P	0.000244	204.5	P	0.000244	161.5	P	0.000244	143.5	P	0.000244	182.5	P	0.000244	B. subtilis /GEN=pheA /DB_XREF=gb:M24537.1 /NOTE=SIF corresponding to nucleotides 2116-2382 of gb:M24537.1 /DEF=Bacillus subtillis sporulation protein (spoOB), GTP-binding protein (obg), phenylalanine biosynthesis associated protein (pheB), and monofunctional prephenate dehydratase (pheA) genes, complete cds.
AFFX-r2-Bs-phe-M_at	97.4	P	0.000244	144.8	P	0.000244	181.7	P	0.000244	153.3	P	0.000244	84.7	P	0.000244	42.7	P	0.000244	97.9	P	0.000244	111.2	P	0.000244	191.8	P	0.000244	175.7	P	0.000244	137.5	P	0.000732	177.5	P	0.000244	B. subtilis /GEN=pheA /DB_XREF=gb:M24537.1 /NOTE=SIF corresponding to nucleotides 2484-2875 of gb:M24537.1 /DEF=Bacillus subtillis sporulation protein (spoOB), GTP-binding protein (obg), phenylalanine biosynthesis associated protein (pheB), and monofunctional prephenate dehydratase (pheA) genes, complete cds.
AFFX-r2-Bs-phe-3_at	158.6	P	0.000244	224.4	P	0.000244	236.6	P	0.000244	208.8	P	0.000244	104	P	0.000732	65.1	P	0.001953	117.7	P	0.000244	175.8	P	0.000244	400.7	P	0.000244	243	P	0.000244	168.1	P	0.000244	228.4	P	0.000244	B. subtilis /GEN=pheB /DB_XREF=gb:M24537.1 /NOTE=SIF corresponding to nucleotides 2897-3200 of gb:M24537.1, not 100% identical /DEF=Bacillus subtillis sporulation protein (spoOB), GTP-binding protein (obg), phenylalanine biosynthesis associated protein (pheB), and monofunctional prephenate dehydratase (pheA) genes, complete cds.
AFFX-r2-Bs-thr-5_s_at	295	P	0.000244	459.9	P	0.000244	630.3	P	0.000244	390.5	P	0.000244	222.9	P	0.000244	132.7	P	0.000244	254.1	P	0.000244	159.7	P	0.000244	319.4	P	0.000244	510.4	P	0.000244	393.6	P	0.000244	465.5	P	0.000244	B. subtilis /GEN=thrC /DB_XREF=gb:X04603.1 /NOTE=SIF corresponding to nucleotides 290-888 of gb:X04603.1 /DEF=B. subtilis thrB and thrC genes for homoserine kinase and threonine synthase
AFFX-r2-Bs-thr-M_s_at	457.3	P	0.000244	639.9	P	0.000244	784.2	P	0.000244	543.5	P	0.000244	407.4	P	0.000244	269.8	P	0.000244	438.7	P	0.000244	484.2	P	0.000244	708.3	P	0.000244	681.7	P	0.000244	616.5	P	0.000244	670.2	P	0.000244	B. subtilis /GEN=thrC, thrB /DB_XREF=gb:X04603.1 /NOTE=SIF corresponding to nucleotides 1045-1556 of gb:X04603.1 /DEF=B. subtilis thrB and thrC genes for homoserine kinase and threonine synthase
AFFX-r2-Bs-thr-3_s_at	367.8	P	0.000244	572.5	P	0.000244	628.2	P	0.000244	402.4	P	0.000244	269.4	P	0.000244	136.4	P	0.000244	351.1	P	0.000244	446.3	P	0.000244	667.5	P	0.000244	514.7	P	0.000244	437.9	P	0.000244	515.7	P	0.000244	B. subtilis /GEN=thrB /DB_XREF=gb:X04603.1 /NOTE=SIF corresponding to nucleotides 1735-2143 of gb:X04603.1 /DEF=B. subtilis thrB and thrC genes for homoserine kinase and threonine synthase
AFFX-r2-TagA_at	2	A	0.601074	0.8	A	0.888428	1	A	0.932373	0.9	A	0.904785	0.8	A	0.870361	0.2	A	0.969727	1.7	A	0.696289	0.5	A	0.989258	0.8	A	0.98584	0.4	A	0.969727	1	A	0.904785	0.5	A	0.981445	Clone 76A3, synthetic insert (501 bp)+ poly A tail (21 bp), target sequence 1-501
AFFX-r2-TagB_at	7.9	A	0.334473	5.9	A	0.398926	4	P	0.046143	4.4	A	0.5	3.1	A	0.633789	1.4	A	0.525391	1.4	A	0.696289	2.1	A	0.601074	8.7	A	0.432373	6	A	0.366211	4.8	A	0.303711	3.9	A	0.601074	Clone 76A7, synthetic insert (467 bp)+ poly A tail (21 bp), target sequence 1-467
AFFX-r2-TagC_at	1.4	A	0.665527	0.9	A	0.780518	1.4	A	0.780518	6	A	0.601074	0.2	A	0.904785	0.7	A	0.72583	0.5	A	0.901123	0.4	A	0.962402	0.7	A	0.919434	1.3	A	0.72583	0.4	A	0.919434	1.1	A	0.780518	Clone 76B3, synthetic insert (579 bp)+ poly A tail (21 bp), target sequence 1-579
AFFX-r2-TagD_at	0.4	A	0.888428	1.3	A	0.850342	1.5	A	0.80542	1.1	A	0.870361	4.6	A	0.533936	2.7	A	0.696289	1.3	A	0.696289	0.3	A	0.969727	6.2	A	0.601074	1.7	A	0.72583	0.7	A	0.962402	0.5	A	0.991943	Clone 76B7, synthetic insert (519 bp)+ poly A tail (21 bp), target sequence 1-519
AFFX-r2-TagE_at	4.3	A	0.246094	2.2	A	0.5	3.2	A	0.246094	2.9	A	0.567627	5.9	A	0.19458	3.6	A	0.303711	1.8	A	0.296631	2.4	A	0.303711	6.8	A	0.398926	2.4	A	0.334473	2.6	A	0.533936	4.4	A	0.5	Clone 76C1, synthetic insert (578 bp)+ poly A tail (21 bp), target sequence 1-578
AFFX-r2-TagF_at	15	A	0.27417	1.5	A	0.780518	6.6	A	0.533936	12.2	A	0.111572	3.6	A	0.525391	2.3	A	0.780518	1.3	A	0.828613	6.9	A	0.5	8.5	A	0.466064	14.3	A	0.366211	2	A	0.753906	6.9	A	0.466064	Clone 76C7, synthetic insert (660 bp)+ poly A tail (21 bp), target sequence 1-660
AFFX-r2-TagG_at	1	A	0.943848	0.4	A	0.941162	3.8	A	0.533936	0.3	A	0.850342	0.3	A	0.870361	0.3	A	0.904785	0.7	A	0.665527	0.6	A	0.85083	9.7	A	0.19458	3	A	0.665527	1.7	A	0.696289	8.3	A	0.334473	Clone 76D3, synthetic insert (760 bp)+ poly A tail (21 bp), target sequence 1-760
AFFX-r2-TagH_at	9.8	A	0.077393	1.5	A	0.432373	14.2	M	0.064941	11.3	A	0.095215	19.2	A	0.111572	10.8	A	0.219482	7.6	A	0.366211	10.3	P	0.046143	23.5	P	0.046143	26	A	0.080566	15.1	A	0.219482	2.7	A	0.334473	Clone 76E7, synthetic insert (848 bp)+ poly A tail (21 bp), target sequence 1-848
AFFX-r2-TagJ-3_at	1.6	A	0.633789	7.4	A	0.334473	4.9	A	0.567627	1.3	A	0.5	1	A	0.466064	2.1	A	0.533936	0.5	A	0.780518	6.9	A	0.246094	10	A	0.5	12.5	A	0.171387	7.2	A	0.27417	9.5	A	0.366211	Clone 76F7, synthetic insert (960 bp)+ poly A tail (21 bp), 3 prime target sequence 361-960
AFFX-r2-TagJ-5_at	0.2	A	0.696289	0.4	A	0.780518	2.8	A	0.533936	1.8	A	0.665527	1.9	A	0.42334	6.4	A	0.27417	1.9	A	0.533936	0.2	A	0.696289	0.8	A	0.828613	1.3	A	0.601074	0.5	A	0.943848	0.8	A	0.601074	Clone 76F7, synthetic insert (960 bp)+ poly A tail (21 bp), 5 prime target sequence 1-360
AFFX-r2-TagO-3_at	0.4	A	0.870361	2.6	A	0.665527	0.9	A	0.828613	1.2	A	0.753906	0.3	A	0.696289	1.2	A	0.633789	0.4	A	0.657715	0.3	A	0.888428	1.2	A	0.870361	1.4	A	0.625732	1.1	A	0.870361	0.5	A	0.904785	Clone 76G7, synthetic insert (999 bp)+ poly A tail (21 bp), 3 prime target sequence 400-999
AFFX-r2-TagO-5_at	2.2	A	0.533936	1.2	A	0.366211	1.5	A	0.567627	3.1	A	0.432373	3.9	A	0.246094	0.5	A	0.753906	6.1	A	0.27417	8.1	P	0.005859	12.1	A	0.19458	9.7	A	0.171387	4	A	0.533936	0.4	A	0.753906	Clone 76G7, synthetic insert (999 bp)+ poly A tail (21 bp), 5 prime target sequence 1-399
AFFX-r2-TagQ-3_at	1.3	A	0.633789	0.7	A	0.981445	2.4	A	0.72583	0.8	A	0.753906	3	A	0.466064	4.5	A	0.366211	2.1	A	0.303711	2.8	A	0.533936	8.8	A	0.219482	0.6	A	0.850342	0.8	A	0.919434	4.3	A	0.398926	Clone 76H1, synthetic insert (1000 bp)+ poly A tail (21 bp), 3 prime target sequence 401-1000
AFFX-r2-TagQ-5_at	7.9	A	0.366211	4.7	A	0.432373	0.3	A	0.943848	0.9	A	0.870361	0.5	A	0.533936	0.9	A	0.696289	0.6	A	0.865234	0.6	A	0.780518	0.8	A	0.870361	2.8	A	0.601074	5.7	A	0.533936	5.2	A	0.601074	Clone 76H1, synthetic insert (1000 bp)+ poly A tail (21 bp), 5 prime target sequence 1-400
AFFX-r2-TagIN-3_at	4.8	A	0.665527	0.5	A	0.98584	1.3	A	0.77417	0.6	A	0.976074	0.8	A	0.919434	0.6	A	0.753906	0.3	A	0.98584	0.7	A	0.888428	13	A	0.533936	1.3	A	0.696289	1.2	A	0.904785	1.1	A	0.98584	Clone 84A3, synthetic insert (1944 bp)+ poly A tail (21 bp), 3 prime target sequence 1345-1944
AFFX-r2-TagIN-M_at	3.8	A	0.72583	4.4	A	0.149658	3.3	A	0.27417	4.3	A	0.366211	0.2	A	0.780518	2.9	A	0.246094	2.3	A	0.19458	5.5	A	0.239258	11.4	A	0.19458	18.1	A	0.067627	2.3	A	0.665527	6	A	0.219482	Clone 84A3, synthetic insert (1944 bp)+ poly A tail (21 bp), middle target sequence 745-1344
AFFX-r2-TagIN-5_at	11.4	A	0.149658	0.5	A	0.901123	8.1	A	0.334473	2.4	A	0.567627	4.3	A	0.5	0.7	A	0.432373	0.9	A	0.665527	0.3	A	0.976074	22.3	A	0.19458	9.4	A	0.219482	6.4	A	0.303711	13	A	0.129639	Clone 84A3, synthetic insert (1944 bp)+ poly A tail (21 bp), 5 prime target sequence 1-744
AFFX-Ta-actin-3_at	2.3	A	0.567627	6.2	A	0.366211	11.9	A	0.398926	13.7	A	0.27417	10.2	A	0.334473	4.7	A	0.696289	16.4	A	0.149658	11.2	A	0.171387	41	A	0.303711	22.8	A	0.432373	18.4	A	0.533936	15.6	A	0.398926	T. aestivum GEN=actin DB_XREF=gb:BJ252107 DB_XREF=gi:20061512 DB_XREF=BJ252107 FEA=EST CLONE=whf21n02 UG_TITLE=Transcribed sequence with strong similarity to protein ref:NP_190236.1 (A.thaliana) actin 12 (Arabidopsis thaliana)
AFFX-Ta-actin-M_at	61.5	P	0.037598	40.9	P	0.02832	35.9	M	0.056152	30.4	P	0.037598	36.3	P	0.023926	16.1	P	0.037598	35.1	A	0.080566	27.4	A	0.303711	48.8	A	0.171387	35.3	P	0.023926	22.2	P	0.008057	43.1	P	0.046143	T. aestivum GEN=actin DB_XREF=gb:BJ252107 DB_XREF=gi:20061512 DB_XREF=BJ252107 FEA=EST CLONE=whf21n02 UG_TITLE=Transcribed sequence with strong similarity to protein ref:NP_190236.1 (A.thaliana) actin 12 (Arabidopsis thaliana)
AFFX-Ta-actin-M_x_at	24.9	A	0.129639	23.2	A	0.080566	37.9	M	0.056152	15.3	A	0.246094	26.1	A	0.080566	13.3	A	0.303711	20.6	A	0.067627	17.9	A	0.129639	30.2	A	0.303711	25.2	A	0.067627	6.2	A	0.466064	35.9	A	0.111572	T. aestivum GEN=actin DB_XREF=gb:BJ252107 DB_XREF=gi:20061512 DB_XREF=BJ252107 FEA=EST CLONE=whf21n02 UG_TITLE=Transcribed sequence with strong similarity to protein ref:NP_190236.1 (A.thaliana) actin 12 (Arabidopsis thaliana)
AFFX-Ta-actin-5_at	22.5	A	0.19458	27.6	P	0.037598	16.6	A	0.246094	35.6	P	0.023926	32	A	0.171387	15.6	A	0.303711	10.2	A	0.129639	19.5	A	0.129639	19.1	A	0.212891	37.7	A	0.27417	32.5	P	0.046143	48.9	A	0.149658	T. aestivum GEN=actin DB_XREF=gb:BJ252107 DB_XREF=gi:20061512 DB_XREF=BJ252107 FEA=EST CLONE=whf21n02 UG_TITLE=Transcribed sequence with strong similarity to protein ref:NP_190236.1 (A.thaliana) actin 12 (Arabidopsis thaliana)
AFFX-Ta-ef1a-5_at	10.8	A	0.210938	0.7	A	0.888672	0.3	A	0.779297	0.3	A	0.447266	4.9	A	0.210938	0.5	A	0.826172	4.2	A	0.447266	0.3	A	0.826172	25	A	0.251953	8.2	A	0.345703	6.7	A	0.210938	10.3	A	0.251953	T. aestivum GEN=ef1a DB_XREF=gb:CA616709 DB_XREF=gi:25195006 DB_XREF=wl1n.pk0005.f6 FEA=EST CLONE=wl1n.pk0005.f6 DEF=ef1a
AFFX-Ta-ef1a-M_s_at	15.5	A	0.129639	18.4	P	0.023926	23.2	P	0.037598	32.3	P	0.010742	10	P	0.030273	5.2	A	0.171387	5.1	A	0.27417	12.6	A	0.095215	108.6	P	0.00293	33.3	P	0.018555	34.6	P	0.018555	55.2	P	0.001953	T. aestivum GEN=ef1a DB_XREF=gb:CA616709 DB_XREF=gi:25195006 DB_XREF=wl1n.pk0005.f6 FEA=EST CLONE=wl1n.pk0005.f6 DEF=ef1a
AFFX-Ta-ef1a-3_at	16.7	A	0.171387	4.7	A	0.366211	10.9	A	0.303711	1.3	A	0.432373	6.5	A	0.171387	1.3	A	0.213135	1.3	A	0.466064	4.7	A	0.357666	23.5	P	0.018555	5.9	A	0.334473	0.7	A	0.753906	1.9	A	0.303711	T. aestivum GEN=ef1a DB_XREF=gb:CA616709 DB_XREF=gi:25195006 DB_XREF=wl1n.pk0005.f6 FEA=EST CLONE=wl1n.pk0005.f6 DEF=ef1a
AFFX-Ta-gapdh-5_at	38.1	A	0.129639	33.1	A	0.067627	29.4	A	0.067627	36.3	P	0.030273	23.3	M	0.056152	22.7	A	0.067627	25.8	P	0.023926	36.4	P	0.008057	98.9	P	0.01416	53.3	P	0.023926	45.2	P	0.030273	34.7	P	0.037598	T. aestivum GEN=gapdh DB_XREF=gb:CA486280 DB_XREF=gi:24980285 DB_XREF=WHE4329_E09_I17ZS FEA=EST CLONE=WHE4329_E09_I17 UG_TITLE=Transcribed sequence with moderate similarity to protein ref:NP_172801.1 (A.thaliana) glyceraldehyde-3-phosphate dehydrogenase, putative (Arabidopsis thaliana)
AFFX-Ta-gapdh-5_x_at	18	A	0.129639	6.8	A	0.246094	11.6	A	0.219482	9.1	A	0.334473	17.9	A	0.111572	9.3	A	0.27417	17.5	M	0.056152	11.9	A	0.19458	46.8	A	0.067627	33.1	P	0.046143	22.6	P	0.023926	21.9	A	0.149658	T. aestivum GEN=gapdh DB_XREF=gb:CA486280 DB_XREF=gi:24980285 DB_XREF=WHE4329_E09_I17ZS FEA=EST CLONE=WHE4329_E09_I17 UG_TITLE=Transcribed sequence with moderate similarity to protein ref:NP_172801.1 (A.thaliana) glyceraldehyde-3-phosphate dehydrogenase, putative (Arabidopsis thaliana)
AFFX-Ta-gapdh-M_at	12.5	A	0.095215	0.6	A	0.29541	12.7	A	0.095215	1.6	A	0.27417	9.3	A	0.095215	9.7	A	0.067627	9.6	A	0.067627	9.4	P	0.028564	23.2	P	0.030273	11.1	A	0.171387	15.6	A	0.095215	11.7	A	0.129639	T. aestivum GEN=gapdh DB_XREF=gb:CA486280 DB_XREF=gi:24980285 DB_XREF=WHE4329_E09_I17ZS FEA=EST CLONE=WHE4329_E09_I17 UG_TITLE=Transcribed sequence with moderate similarity to protein ref:NP_172801.1 (A.thaliana) glyceraldehyde-3-phosphate dehydrogenase, putative (Arabidopsis thaliana)
AFFX-Ta-gapdh-M_x_at	6.3	A	0.567627	6.2	A	0.601074	1.5	A	0.80542	11.3	A	0.432373	14.3	A	0.171387	8.8	A	0.219482	4.9	A	0.567627	0.8	A	0.753906	8	A	0.5	8.8	A	0.432373	13.6	A	0.466064	6.2	A	0.5	T. aestivum GEN=gapdh DB_XREF=gb:CA486280 DB_XREF=gi:24980285 DB_XREF=WHE4329_E09_I17ZS FEA=EST CLONE=WHE4329_E09_I17 UG_TITLE=Transcribed sequence with moderate similarity to protein ref:NP_172801.1 (A.thaliana) glyceraldehyde-3-phosphate dehydrogenase, putative (Arabidopsis thaliana)
AFFX-Ta-gapdh-3_at	1	A	0.870361	11.3	A	0.398926	9.3	A	0.095215	6.2	A	0.26709	6.8	A	0.246094	1	A	0.696289	0.7	A	0.688721	0.9	A	0.753906	25	P	0.010742	16.4	A	0.095215	9.8	A	0.129639	3.4	A	0.366211	T. aestivum GEN=gapdh DB_XREF=gb:CA486280 DB_XREF=gi:24980285 DB_XREF=WHE4329_E09_I17ZS FEA=EST CLONE=WHE4329_E09_I17 UG_TITLE=Transcribed sequence with moderate similarity to protein ref:NP_172801.1 (A.thaliana) glyceraldehyde-3-phosphate dehydrogenase, putative (Arabidopsis thaliana)
AFFX-Tae-r2-Bs-dap-3_at	1942.8	P	0.000244	2656.9	P	0.000244	2997.2	P	0.000244	2066	P	0.000244	1461.8	P	0.000244	860.9	P	0.000244	1572.4	P	0.000244	2235.1	P	0.000244	2569.6	P	0.000244	2656.6	P	0.000244	2085.2	P	0.000244	2706.8	P	0.000244	B. subtilis GEN=jojG DB_XREF=gb:L38424.1 NOTE=SIF corresponding to nucleotides 2634-3089 of gb:L38424.1 DEF=Bacillus subtilis dihydropicolinate reductase (jojE) gene, complete cds; poly(A) polymerase (jojI) gene, complete cds; biotin acetyl-CoA-carboxylase ligase (birA) gene, complete cds; jojC, jojD, jojF, jojG, jojH genes, complete cds s.
AFFX-Tae-r2-Bs-dap-5_at	881.6	P	0.000244	1376.7	P	0.000244	1562.8	P	0.000244	1013.6	P	0.000244	600.9	P	0.000244	297	P	0.000244	724.9	P	0.000244	816.6	P	0.000244	1436.5	P	0.000244	1318.8	P	0.000244	1023.4	P	0.000244	1264.6	P	0.000244	B. subtilis GEN=dapB DB_XREF=gb:L38424.1 NOTE=SIF corresponding to nucleotides 1439-1846 of gb:L38424.1 DEF=Bacillus subtilis dihydropicolinate reductase (jojE) gene, complete cds; poly(A) polymerase (jojI) gene, complete cds; biotin acetyl-CoA-carboxylase ligase (birA) gene, complete cds; jojC, jojD, jojF, jojG, jojH genes, complete cds s.
AFFX-Tae-r2-Bs-dap-M_at	1511.8	P	0.000244	2259.1	P	0.000244	2488.3	P	0.000244	1712.4	P	0.000244	975.8	P	0.000244	571.8	P	0.000244	1252.1	P	0.000244	1537.5	P	0.000244	2371.3	P	0.000244	2331.9	P	0.000244	1581.1	P	0.000244	2061.9	P	0.000244	B. subtilis GEN=dapB, jojF DB_XREF=gb:L38424.1 NOTE=SIF corresponding to nucleotides 2055-2578 of gb:L38424.1, not 100% identical DEF=Bacillus subtilis dihydropicolinate reductase (jojE) gene, complete cds; poly(A) polymerase (jojI) gene, complete cds; biotin acetyl-CoA-carboxylase ligase (birA) gene, complete cds; jojC, jojD, jojF, jojG, jojH genes, complete cds s.
AFFX-Tae-r2-Bs-lys-3_at	79.8	P	0.000244	76.5	P	0.000244	124.7	P	0.000244	106.5	P	0.000244	50.1	P	0.000732	16.3	P	0.018555	53.4	P	0.001953	66.8	P	0.000732	222.7	P	0.000244	133	P	0.000244	88.6	P	0.000244	134.7	P	0.000244	B. subtilis GEN=lys DB_XREF=gb:X17013.1 NOTE=SIF corresponding to nucleotides 1008-1263 of gb:X17013.1, not 100% identical DEF=B subtilis lys gene for diaminopimelate decarboxylase (EC 4.1.1.20).
AFFX-Tae-r2-Bs-lys-5_at	91.5	P	0.000244	144.5	P	0.000244	153.3	P	0.000244	110.3	P	0.000244	52.1	P	0.000244	22.9	P	0.000244	80.1	P	0.000244	82.5	P	0.000244	153.8	P	0.000244	134.7	P	0.000244	70.9	P	0.000732	125.6	P	0.000244	B. subtilis GEN=lys DB_XREF=gb:X17013.1 NOTE=SIF corresponding to nucleotides 411-659 of gb:X17013.1, not 100% identical DEF=B subtilis lys gene for diaminopimelate decarboxylase (EC 4.1.1.20).
AFFX-Tae-r2-Bs-lys-M_at	92.9	P	0.000732	154	P	0.000244	159.9	P	0.000244	123.2	P	0.000244	59.1	P	0.000732	34.4	P	0.001221	89.2	P	0.000244	103.2	P	0.000244	182.5	P	0.001221	142.3	P	0.000244	105.7	P	0.000244	141	P	0.000244	B. subtilis GEN=lys DB_XREF=gb:X17013.1 NOTE=SIF corresponding to nucleotides 673-1002 of gb:X17013.1, not 100% identical DEF=B subtilis lys gene for diaminopimelate decarboxylase (EC 4.1.1.20).
AFFX-Tae-r2-Bs-phe-3_at	124.7	P	0.000244	155.3	P	0.000244	239.4	P	0.000244	182.9	P	0.000732	115.4	P	0.000732	59.4	P	0.001221	113.5	P	0.000244	149.9	P	0.000244	444.7	P	0.000732	234	P	0.000732	255.4	P	0.000732	220.2	P	0.000732	B. subtilis GEN=pheB DB_XREF=gb:M24537.1 NOTE=SIF corresponding to nucleotides 2897-3200 of gb:M24537.1, not 100% identical DEF=Bacillus subtillis sporulation protein (spoOB), GTP-binding protein (obg), phenylalanine biosynthesis associated protein (pheB), and monofunctional prephenate dehydratase (pheA) genes, complete cds.
AFFX-Tae-r2-Bs-phe-5_at	94.8	P	0.000244	138.8	P	0.000244	157.6	P	0.000244	119.7	P	0.000244	60.8	P	0.000244	34.3	P	0.000244	80.1	P	0.000244	94	P	0.000244	250.1	P	0.000244	185.7	P	0.000732	92.8	P	0.000244	160.8	P	0.000244	B. subtilis GEN=pheA DB_XREF=gb:M24537.1 NOTE=SIF corresponding to nucleotides 2116-2382 of gb:M24537.1 DEF=Bacillus subtillis sporulation protein (spoOB), GTP-binding protein (obg), phenylalanine biosynthesis associated protein (pheB), and monofunctional prephenate dehydratase (pheA) genes, complete cds.
AFFX-Tae-r2-Bs-phe-M_at	133.7	P	0.001953	243.9	P	0.001953	260.3	P	0.001221	157.8	P	0.000732	120.7	P	0.005859	90.7	P	0.008057	177.9	P	0.00293	224.2	P	0.001953	282.7	P	0.001953	235.5	P	0.001953	141	P	0.001221	213.5	P	0.001953	B. subtilis GEN=pheA DB_XREF=gb:M24537.1 NOTE=SIF corresponding to nucleotides 2484-2875 of gb:M24537.1 DEF=Bacillus subtillis sporulation protein (spoOB), GTP-binding protein (obg), phenylalanine biosynthesis associated protein (pheB), and monofunctional prephenate dehydratase (pheA) genes, complete cds.
AFFX-Tae-TrpnX-3_at	0.4	A	0.633789	3.3	A	0.246094	2.7	A	0.696289	1.7	A	0.665527	0.7	A	0.72583	0.8	A	0.80542	0.5	A	0.981445	0.6	A	0.71875	1	A	0.953857	3.3	A	0.567627	1.1	A	0.780518	0.7	A	0.969727	B. subtilis GEN=trpC, trpF DB_XREF=gb:K01391.1 NOTE=SIF corresponding to nucleotides 3790-4368 of gb:K01391.1, not 100% identical DEF=B.subtilis tryptophan (trp) operon, complete cds.
AFFX-Tae-TrpnX-5_at	1.6	A	0.665527	1.3	A	0.870361	1.5	A	0.870361	7.3	A	0.567627	0.9	A	0.953857	0.9	A	0.943848	2.8	A	0.5	1	A	0.943848	2.2	A	0.753906	1.2	A	0.953857	0.6	A	0.962402	0.9	A	0.998047	B. subtilis GEN=trpE, trpD DB_XREF=gb:K01391.1 NOTE=SIF corresponding to nucleotides 1953-2483 of gb:K01391.1, not 100% identical DEF=B.subtilis tryptophan (trp) operon, complete cds.
AFFX-Tae-TrpnX-M_at	4.7	A	0.27417	9.2	A	0.129639	4.1	A	0.171387	3.7	A	0.219482	7.3	A	0.219482	0.7	A	0.456787	3.5	A	0.19458	0.4	A	0.5	8	A	0.067627	0.8	A	0.567627	5.7	A	0.27417	0.4	A	0.334473	B. subtilis GEN=trpD, trpC DB_XREF=gb:K01391.1 NOTE=SIF corresponding to nucleotides 2880-3359 of gb:K01391.1, not 100% identical DEF=B.subtilis tryptophan (trp) operon, complete cds.
AFFX-Tae-r2-Ec-bioB-3_at	240.1	P	0.000244	204.2	P	0.000244	228.4	P	0.000244	211.9	P	0.000244	241	P	0.000244	277.3	P	0.000244	253.8	P	0.000244	161.1	P	0.000244	264.6	P	0.000732	230.8	P	0.000244	217	P	0.000244	232.9	P	0.000244	E. coli GEN=bioB DB_XREF=gb:J04423.1 NOTE=SIF corresponding to nucleotides 2772-3004 of gb:J04423.1 DEF=E.coli 7,8-diamino-pelargonic acid (bioA), biotin synthetase (bioB), 7-keto-8-amino-pelargonic acid synthetase (bioF), bioC protein, and dethiobiotin synthetase (bioD), complete cds.
AFFX-Tae-r2-Ec-bioB-5_at	166.2	P	0.000732	156.6	P	0.000244	155.3	P	0.000732	129.9	P	0.000244	142.5	P	0.000244	165.5	P	0.000244	125.8	P	0.000244	105.4	P	0.000244	228.1	P	0.000732	190.7	P	0.000244	125.6	P	0.000732	153.7	P	0.000732	E. coli GEN=bioB DB_XREF=gb:J04423.1 NOTE=SIF corresponding to nucleotides 2071-2304 of gb:J04423.1 DEF=E.coli 7,8-diamino-pelargonic acid (bioA), biotin synthetase (bioB), 7-keto-8-amino-pelargonic acid synthetase (bioF), bioC protein, and dethiobiotin synthetase (bioD), complete cds.
AFFX-Tae-r2-Ec-bioB-M_at	240.5	P	0.000732	225.2	P	0.000732	227.9	P	0.000732	195.2	P	0.000244	185.7	P	0.000244	261.6	P	0.000244	216.9	P	0.000732	178.4	P	0.001221	292.4	P	0.001221	230.3	P	0.000244	185.5	P	0.000244	204.2	P	0.000244	E. coli GEN=bioB DB_XREF=gb:J04423.1 NOTE=SIF corresponding to nucleotides 2393-2682 of gb:J04423.1 DEF=E.coli 7,8-diamino-pelargonic acid (bioA), biotin synthetase (bioB), 7-keto-8-amino-pelargonic acid synthetase (bioF), bioC protein, and dethiobiotin synthetase (bioD), complete cds.
AFFX-Tae-r2-Ec-bioC-3_at	834.4	P	0.000244	842.3	P	0.000244	811.7	P	0.000244	617.9	P	0.000244	649.1	P	0.000244	772.7	P	0.000244	696.2	P	0.000244	613.8	P	0.000244	933.9	P	0.000244	853.4	P	0.000244	624.7	P	0.000244	738.3	P	0.000244	E. coli GEN=bioC DB_XREF=gb:J04423.1 NOTE=SIF corresponding to nucleotides 4608-4883 of gb:J04423.1 DEF=E.coli 7,8-diamino-pelargonic acid (bioA), biotin synthetase (bioB), 7-keto-8-amino-pelargonic acid synthetase (bioF), bioC protein, and dethiobiotin synthetase (bioD), complete cds.
AFFX-Tae-r2-Ec-bioC-5_at	618.6	P	0.000244	648.5	P	0.000244	592.8	P	0.000244	498	P	0.000244	551	P	0.000244	770.1	P	0.000244	586.5	P	0.000244	516.3	P	0.000244	699.9	P	0.000244	669.5	P	0.000244	477.1	P	0.000244	620	P	0.000244	E. coli GEN=bioC DB_XREF=gb:J04423.1 NOTE=SIF corresponding to nucleotides 4257-4573 of gb:J04423.1 DEF=E.coli 7,8-diamino-pelargonic acid (bioA), biotin synthetase (bioB), 7-keto-8-amino-pelargonic acid synthetase (bioF), bioC protein, and dethiobiotin synthetase (bioD), complete cds.
AFFX-Tae-r2-Ec-bioD-3_at	3250.9	P	0.000244	3351.7	P	0.000244	3229	P	0.000244	2668.6	P	0.000244	2961.4	P	0.000244	3417.8	P	0.000244	2894.8	P	0.000244	2543.7	P	0.000244	3800.7	P	0.000244	3367.7	P	0.000244	2611.7	P	0.000244	3173.7	P	0.000244	E. coli GEN=bioD DB_XREF=gb:J04423.1 NOTE=SIF corresponding to nucleotides 5312-5559 of gb:J04423.1, not 100% identical DEF=E.coli 7,8-diamino-pelargonic acid (bioA), biotin synthetase (bioB), 7-keto-8-amino-pelargonic acid synthetase (bioF), bioC protein, and dethiobiotin synthetase (bioD), complete cds.
AFFX-Tae-r2-Ec-bioD-5_at	1594.4	P	0.000244	1601.3	P	0.000244	1561.4	P	0.000244	1418.6	P	0.000244	1459.5	P	0.000244	1761	P	0.000244	1345.7	P	0.000244	1154	P	0.000244	1933.6	P	0.000244	1688.4	P	0.000244	1345.7	P	0.000244	1630.5	P	0.000244	E. coli GEN=bioD DB_XREF=gb:J04423.1 NOTE=SIF corresponding to nucleotides 5024-5244 of gb:J04423.1 DEF=E.coli 7,8-diamino-pelargonic acid (bioA), biotin synthetase (bioB), 7-keto-8-amino-pelargonic acid synthetase (bioF), bioC protein, and dethiobiotin synthetase (bioD), complete cds.
AFFX-Tae-r2-P1-cre-3_s_at	9020.4	P	0.000244	8933.6	P	0.000244	9345.5	P	0.000244	6782	P	0.000244	6705.7	P	0.000244	7361	P	0.000244	6886.7	P	0.000244	8044.5	P	0.000244	10929.1	P	0.000244	8771.3	P	0.000244	6733.4	P	0.000244	7912	P	0.000244	Bacteriophage P1 GEN=cre DB_XREF=gb:X03453.1 NOTE=SIF corresponding to nucleotides 1032-1270 of gb:X03453.1 DEF=Bacteriophage P1 cre gene for recombinase protein.
AFFX-Tae-r2-P1-cre-5_s_at	8151.8	P	0.000244	7648.8	P	0.000244	7609.9	P	0.000244	6054.8	P	0.000244	6553.9	P	0.000244	6983.5	P	0.000244	6898	P	0.000244	6980.8	P	0.000244	8824	P	0.000244	8088.7	P	0.000244	5962.6	P	0.000244	7265.3	P	0.000244	Bacteriophage P1 GEN=cre DB_XREF=gb:X03453.1 NOTE=SIF corresponding to nucleotides 581-1001 of gb:X03453.1 DEF=Bacteriophage P1 cre gene for recombinase protein.
AFFX-Tae-r2-Bs-thr-3_s_at	417.3	P	0.000244	605.2	P	0.000244	713.2	P	0.000244	505.7	P	0.000244	344.6	P	0.000244	212.2	P	0.000244	405.5	P	0.000244	512.4	P	0.000244	751.5	P	0.000244	616.4	P	0.000244	511.1	P	0.000244	615.4	P	0.000244	B. subtilis GEN=thrB DB_XREF=gb:X04603.1 NOTE=SIF corresponding to nucleotides 1735-2143 of gb:X04603.1 DEF=B. subtilis thrB and thrC genes for homoserine kinase and threonine synthase.
AFFX-Tae-r2-Bs-thr-5_s_at	345.1	P	0.000732	598.7	P	0.000732	667	P	0.000732	424.1	P	0.000732	252.9	P	0.001221	145.6	P	0.001221	303.3	P	0.000732	233.2	P	0.00415	408.1	P	0.00415	543.4	P	0.000732	397.3	P	0.000732	488.9	P	0.001221	B. subtilis GEN=thrC DB_XREF=gb:X04603.1 NOTE=SIF corresponding to nucleotides 290-888 of gb:X04603.1 DEF=B. subtilis thrB and thrC genes for homoserine kinase and threonine synthase.
AFFX-Tae-r2-Bs-thr-M_s_at	498.3	P	0.000244	805	P	0.000244	922	P	0.000244	615.1	P	0.000244	386.8	P	0.000732	189.3	P	0.000244	499.2	P	0.000244	470.2	P	0.000244	809.9	P	0.000244	814.4	P	0.000244	576.2	P	0.000244	786.5	P	0.000244	B. subtilis GEN=thrC, thrB DB_XREF=gb:X04603.1 NOTE=SIF corresponding to nucleotides 1045-1556 of gb:X04603.1 DEF=B. subtilis thrB and thrC genes for homoserine kinase and threonine synthase.
AFFX-Ta_Ubiquitin_5_at	6474.7	P	0.000219	6226.1	P	0.000219	6500.2	P	0.000219	5895.9	P	0.000219	5298.1	P	0.000219	4157.9	P	0.000219	4252.6	P	0.000219	5937.5	P	0.000219	7765.4	P	0.000219	8635	P	0.000219	6448	P	0.000219	7855.9	P	0.000219	Triticum aestivum /REF=X56601.1 /DEF=ubiquitin /LEN=436 (_5, _M, _3 represent transcript regions 5 prime, Middle, and 3 prime respectively)
AFFX-Ta_Ubiquitin_M_at	1971.9	P	0.000219	1784.4	P	0.000219	2223.7	P	0.000219	2185.7	P	0.000219	1688.2	P	0.000219	1192.6	P	0.000219	1054	P	0.000219	1876.9	P	0.000219	3382.2	P	0.000219	3247.8	P	0.000219	2638.1	P	0.000219	2938.9	P	0.000219	Triticum aestivum /REF=X56601.1 /DEF=ubiquitin /LEN=436 (_5, _M, _3 represent transcript regions 5 prime, Middle, and 3 prime respectively)
AFFX-Ta_Ubiquitin_3_at	2371.4	P	0.000219	2025.9	P	0.000219	2561.6	P	0.000219	2526.6	P	0.000219	1745.1	P	0.000219	1032	P	0.000219	1180.2	P	0.000219	2041.6	P	0.000219	3596.9	P	0.000219	3891.7	P	0.000219	2256.8	P	0.000219	3455.9	P	0.000219	Triticum aestivum /REF=X56601.1 /DEF=ubiquitin /LEN=436 (_5, _M, _3 represent transcript regions 5 prime, Middle, and 3 prime respectively)
AFFX-Ta_18SrRNA_at	0.6	A	0.993468	4.2	A	0.561639	1.9	A	0.732537	0.3	A	0.992457	7.8	A	0.302547	12.9	A	0.11716	12.3	A	0.218983	0.4	A	0.975289	2.1	A	0.960635	1.8	A	0.810313	0.5	A	0.94553	2.9	A	0.849473	Triticum aestivum /REF=AJ272181.1 /DEF=18S rRNA gene for 18S ribosomal RNA /LEN=1764
AFFX-Ta_G-6-PDH_5_s_at	161	P	0.000219	124.2	P	0.000266	183.2	P	0.000266	330.4	P	0.000219	181.4	P	0.000219	106.7	P	0.000266	71.6	P	0.000322	84.7	P	0.000219	246.3	P	0.000266	403.5	P	0.000219	304.5	P	0.000219	334.5	P	0.000219	Triticum aestivum /REF=AB029456.1 /DEF=g6pdh mRNA for glucose-6-phosphate dehydrogenase /LEN=1904 (_5, _M, _3 represent transcript regions 5 prime, Middle, and 3 prime respectively)
AFFX-Ta_G-6-PDH_M_s_at	289.7	P	0.000219	269	P	0.000219	321.9	P	0.000266	623.3	P	0.000219	324.4	P	0.000219	159.4	P	0.000322	142.8	P	0.000219	210.4	P	0.000219	670	P	0.000219	694.3	P	0.000219	579.6	P	0.000266	635	P	0.000219	Triticum aestivum /REF=AB029456.1 /DEF=g6pdh mRNA for glucose-6-phosphate dehydrogenase /LEN=1904 (_5, _M, _3 represent transcript regions 5 prime, Middle, and 3 prime respectively)
AFFX-Ta_G-6-PDH_3_s_at	290.3	P	0.000266	264.5	P	0.000266	380	P	0.000266	652.7	P	0.000266	337.3	P	0.000266	215.2	P	0.000219	122	P	0.000468	199.3	P	0.000266	518	P	0.000322	779.1	P	0.000266	623.5	P	0.000266	811.5	P	0.000266	Triticum aestivum /REF=AB029456.1 /DEF=g6pdh mRNA for glucose-6-phosphate dehydrogenase /LEN=1904 (_5, _M, _3 represent transcript regions 5 prime, Middle, and 3 prime respectively)
AFFX-Ta_CYP86-TA_5_at	28.8	A	0.107301	18.9	A	0.250724	32.1	A	0.081337	25	P	0.019287	14.8	A	0.089405	13	A	0.089405	9.7	A	0.339558	5.9	A	0.418069	6.4	A	0.438361	29.7	M	0.05447	28.4	P	0.039365	42.3	P	0.011447	Triticum aestivum /REF=AF123609.1 /DEF=clone CYP86-TA cytochrome P450 mRNA /LEN=2181 (_5, _M, _3 represent transcript regions 5 prime, Middle, and 3 prime respectively)
AFFX-Ta_CYP86-TA_M_at	36.2	M	0.060419	31.6	A	0.127645	38.1	P	0.039365	32.6	A	0.11716	25	A	0.07383	10.1	A	0.602006	27.3	A	0.175989	18.3	A	0.204022	29.1	A	0.284747	75.3	P	0.043968	30.1	A	0.089405	63	P	0.031336	Triticum aestivum /REF=AF123609.1 /DEF=clone CYP86-TA cytochrome P450 mRNA /LEN=2181 (_5, _M, _3 represent transcript regions 5 prime, Middle, and 3 prime respectively)
AFFX-Ta_CYP86-TA_3_at	89.1	P	0.000266	72.6	P	0.000673	65.9	P	0.000219	59.4	P	0.000562	50.4	P	0.000322	19.5	P	0.000959	50.9	P	0.000562	35.4	P	0.000561	94.1	P	0.005643	98.2	P	0.000219	73.9	P	0.000805	102	P	0.000322	Triticum aestivum /REF=AF123609.1 /DEF=clone CYP86-TA cytochrome P450 mRNA /LEN=2181 (_5, _M, _3 represent transcript regions 5 prime, Middle, and 3 prime respectively)
AFFX-Ta_Sucsyn_5_at	82.1	P	0.002228	57.5	P	0.000805	100.5	P	0.000468	555.8	P	0.000219	272.6	P	0.000219	150.2	P	0.000266	33.7	P	0.009985	5.5	A	0.250688	13.5	A	0.418069	658.1	P	0.000219	514	P	0.000266	665.5	P	0.000266	Triticum aestivum /REF=AJ001117.1 /DEF=mRNA for sucrose synthase type I /LEN=2676 (_5, _M, _3 represent transcript regions 5 prime, Middle, and 3 prime respectively)
AFFX-Ta_Sucsyn_M_at	463.4	P	0.000219	270.4	P	0.000322	613.8	P	0.000219	3329.9	P	0.000219	2311.2	P	0.000219	1534.2	P	0.000219	199.7	P	0.000266	249.8	P	0.000266	507.8	P	0.000322	3774.3	P	0.000219	3263.2	P	0.000219	3940.1	P	0.000219	Triticum aestivum /REF=AJ001117.1 /DEF=mRNA for sucrose synthase type I /LEN=2676 (_5, _M, _3 represent transcript regions 5 prime, Middle, and 3 prime respectively)
AFFX-Ta_Sucsyn_3_at	750	P	0.000266	436.1	P	0.000219	968	P	0.000219	3453.6	P	0.000219	2186.2	P	0.000219	1406.7	P	0.000219	441.5	P	0.000388	612.5	P	0.000219	1259.6	P	0.000266	4211.6	P	0.000219	3293.2	P	0.000219	4518.9	P	0.000219	Triticum aestivum /REF=AJ001117.1 /DEF=mRNA for sucrose synthase type I /LEN=2676 (_5, _M, _3 represent transcript regions 5 prime, Middle, and 3 prime respectively)
RPTR-Ta-X03453-2_s_at	9883.2	P	0.000244	10054.6	P	0.000244	9553.7	P	0.000244	7090.4	P	0.000244	8204.3	P	0.000244	8462.3	P	0.000244	8458.6	P	0.000244	8992.1	P	0.000244	8675.1	P	0.000244	10013.4	P	0.000244	7183.1	P	0.000244	8811.5	P	0.000244	REPORTER X03453 FEA=CDS_2 DB_XREF=CAA27178.1 GI:15137 GOA:P06956 SWISS-PROT:P06956 NOTE=unnamed protein product; ORF2, put. cre protein (aa 1-343)
TaAffx.143996.1.S1_s_at	2.4	A	0.398926	0.2	A	0.901123	3.5	A	0.219482	1	A	0.567383	8.6	P	0.00415	6.3	A	0.246094	8.5	P	0.030273	3.8	A	0.366211	9.2	A	0.19458	2.8	A	0.366211	4.7	A	0.219482	0.9	A	0.870361	gb:AJ272181.1 TID=TaAffx.143996.1 CNT=1 FEA=rRNA TIER=ConsEnd STK=0 NOTE=sequence(s) not in UniGene DEF=Triticum aestivum 18S rRNA gene for 18S ribosomal RNA, strain MV-15
TaAffx.143997.1.S1_s_at	10.4	P	0.030273	13.2	P	0.005859	11.8	P	0.030273	5.4	A	0.111572	79.4	P	0.000244	91.7	P	0.000732	315.2	P	0.000244	14.7	P	0.010742	59.6	P	0.000732	9.4	A	0.219482	4.8	A	0.171387	8.8	P	0.035645	gb:Z11761.1 TID=TaAffx.143997.1 CNT=1 FEA=rRNA TIER=ConsEnd STK=0 NOTE=sequence(s) not in UniGene DEF=T.aestivum gene for 5.8S ribosomal RNA
TaAffx.143998.1.S1_at	34.4	P	0.01416	20.2	P	0.01416	36.1	P	0.01416	58.9	P	0.000732	358.1	P	0.000244	276.4	P	0.000244	112.9	P	0.000732	21.6	P	0.001221	88.5	P	0.001221	78.4	P	0.00415	71.3	P	0.000244	78.2	P	0.000732	gb:K01229.1 TID=TaAffx.143998.1 CNT=1 FEA=rRNA TIER=ConsEnd STK=0 NOTE=sequence(s) not in UniGene DEF=Wheat mitochondrial small subunit (18S) rRNA gene (complete)
TaAffx.143999.1.S1_at	278.9	P	0.000732	177.9	P	0.000244	201.9	P	0.000244	267.4	P	0.000244	319.7	P	0.000244	161.6	P	0.000732	206.5	P	0.000244	154.3	P	0.000244	517	P	0.000244	335.8	P	0.000244	362.5	P	0.000244	395.3	P	0.000244	gb:M37274.1 TID=TaAffx.143999.1 CNT=1 FEA=rRNA TIER=ConsEnd STK=0 NOTE=sequence(s) not in UniGene DEF=Wheat mitochondrial 26S rRNA gene, complete cds
TaAffx.143999.1.S1_s_at	141.8	P	0.000244	125.5	P	0.000244	196.2	P	0.000244	190.4	P	0.000244	588.8	P	0.000244	408.1	P	0.000244	371	P	0.000244	138.7	P	0.000244	381.3	P	0.000244	237.3	P	0.000244	271.6	P	0.000244	332.2	P	0.000244	gb:M37274.1 TID=TaAffx.143999.1 CNT=1 FEA=rRNA TIER=ConsEnd STK=0 NOTE=sequence(s) not in UniGene DEF=Wheat mitochondrial 26S rRNA gene, complete cds
TaAffx.144000.1.S1_s_at	0.8	A	0.850342	10.7	A	0.067627	1.1	A	0.919434	0.5	A	0.962402	26.6	P	0.000732	22.1	P	0.000244	40.4	P	0.000244	3.2	A	0.398926	3	A	0.828613	0.2	A	0.998779	0.3	A	0.888428	0.9	A	0.567627	gb:AY049041.1 TID=TaAffx.144000.1 CNT=1 FEA=rRNA TIER=ConsEnd STK=0 NOTE=sequence(s) not in UniGene DEF=Triticum aestivum 28S ribosomal RNA gene, partial sequence
TaAffx.144000.1.S1_x_at	4.1	A	0.601074	3.3	P	0.046143	3.4	A	0.219482	1.7	A	0.266846	19.6	P	0.030273	10.2	A	0.19458	39.1	P	0.00415	0.5	A	0.558594	6.3	A	0.601074	6.2	A	0.303711	2.6	A	0.633789	13.2	A	0.149658	gb:AY049041.1 TID=TaAffx.144000.1 CNT=1 FEA=rRNA TIER=ConsEnd STK=0 NOTE=sequence(s) not in UniGene DEF=Triticum aestivum 28S ribosomal RNA gene, partial sequence
RPTR-Ta-U43284-1_s_at	5.9	A	0.303711	1.1	A	0.567627	0.4	A	0.633789	0.5	A	0.665527	0.4	A	0.665527	2.1	A	0.466064	1.9	A	0.466064	22.3	A	0.111572	7.6	A	0.398926	2.5	A	0.5	1.2	A	0.601074	0.8	A	0.533936	REPORTER U43284 FEA=CDS DB_XREF=AAC53659.1 GI:1289375 PROD=green fluorescent protein, S65T variant GEN=gfp
RPTR-Ta-AJ002682-1_s_at	8.7	A	0.19458	9	A	0.111572	4.3	A	0.366211	1.3	A	0.303711	7.1	A	0.095215	8.8	P	0.018555	4.8	M	0.053711	3.5	A	0.334473	14	P	0.030273	4.3	A	0.19458	12.8	P	0.046143	7.5	A	0.19458	REPORTER AJ002682 FEA=CDS_1 DB_XREF=CAA05684.1 GI:2623979 REMTREMBL:CAA05684 GEN=kanamycin resistance gene
RPTR-Ta-AJ002682-2_s_at	10.1	A	0.246094	5.3	A	0.696289	11.2	A	0.129639	9.6	A	0.171387	9.6	A	0.219482	8.3	A	0.5	1.1	A	0.904785	1.1	A	0.951416	21.7	A	0.19458	2.6	A	0.633789	2.7	A	0.601074	10.9	M	0.053711	REPORTER AJ002682 FEA=CDS_2 DB_XREF=CAA05685.1 GI:2623980 REMTREMBL:CAA05685 PROD=beta-lactamase GEN=bla
RPTR-Ta-X58791-1_s_at	2.2	A	0.398926	0.8	A	0.696289	0.4	A	0.633789	9.7	M	0.064453	4.9	A	0.171387	0.2	A	0.870361	1.1	A	0.567627	5.3	A	0.111572	12	A	0.246094	9.7	A	0.129639	0.6	A	0.870361	0.2	A	0.904785	REPORTER X58791 FEA=CDS_1 DB_XREF=CAA41597.1 GI:48447 SPTREMBL:Q56698 PROD=luciferase alpha subunit GEN=luxA
RPTR-Ta-X58791-2_s_at	5.7	A	0.633789	0.3	A	0.904785	0.7	A	0.799316	0.4	A	0.865723	4.6	A	0.567627	0.4	A	0.974365	0.4	A	0.850342	1.9	A	0.633789	6.9	A	0.633789	0.5	A	0.943848	1.7	A	0.432373	2.6	A	0.601074	REPORTER X58791 FEA=CDS_2 DB_XREF=CAA41598.1 GI:48448 SPTREMBL:Q56699 PROD=luciferase beta subunit GEN=luxB
RPTR-Ta-M10961-1_at	0.3	A	0.870361	0.1	A	0.696289	0.3	A	0.904785	0.8	A	0.665527	0.3	A	0.953857	2	A	0.753906	3.3	A	0.303711	0.4	A	0.633789	0.6	A	0.953857	0.3	A	0.828613	1.2	A	0.72583	11.4	A	0.246094	REPORTER M10961 FEA=CDS_1 DB_XREF=AAA88684.1 GI:1197014 PROD=unknown protein NOTE=ORF; putative
RPTR-Ta-M10961-2_at	7.7	P	0.023438	0.2	A	0.926758	0.3	A	0.567383	0.1	A	0.967773	2.6	A	0.388672	0.6	A	0.862305	0.2	A	0.983398	0.1	A	0.862305	3.5	A	0.091797	0.1	A	0.68457	0.1	A	0.943359	2.2	A	0.388672	REPORTER M10961 FEA=CDS_2 DB_XREF=AAA88685.1 GI:155175 PROD=luciferase alpha subunit GEN=luxA
RPTR-Ta-M10961-4_at	10.2	A	0.219482	3	A	0.432373	8.5	A	0.19458	0.3	A	0.969727	0.5	A	0.747314	0.9	A	0.884033	2.3	A	0.533936	6.1	A	0.129639	12.2	A	0.334473	0.3	A	0.753906	0.3	A	0.919434	0.4	A	0.962402	REPORTER M10961 FEA=CDS_4 DB_XREF=AAA88687.1 GI:1197015 PROD=unknown protein NOTE=ORF; putative
RPTR-Ta-A00196-1_s_at	1	A	0.904785	1	A	0.665527	8.8	A	0.366211	0.8	A	0.753906	1.5	A	0.5	0.9	A	0.888428	5.1	A	0.53418	1.2	A	0.567627	14.6	A	0.398926	1.4	A	0.624756	1.3	A	0.696289	1.3	A	0.870361	REPORTER A00196 FEA=CDS DB_XREF=CAA00038.1 GI:14446 REMTREMBL:CAA00038 PROD=beta glucuronidase GEN=uidA
RPTR-Ta-M15077-1_at	0.2	A	0.850342	0.3	A	0.696289	8.9	M	0.064453	0.3	A	0.919434	4	A	0.696289	0.4	A	0.888428	2.2	A	0.601074	1.6	A	0.5	10.7	A	0.334473	0.4	A	0.989258	4.4	A	0.432373	0.8	A	0.828613	REPORTER M15077 FEA=CDS DB_XREF=AAA29795.1 GI:160794 NOTE=Luciferase
RPTR-Ta-M15077-1_s_at	4.4	A	0.567627	3.4	A	0.633789	1.1	A	0.753906	0.2	A	0.919434	0.5	A	0.932373	7	A	0.219482	4.8	P	0.046143	0.2	A	0.919434	11.2	A	0.303711	0.9	A	0.696777	9.6	A	0.466064	7.7	A	0.19458	REPORTER M15077 FEA=CDS DB_XREF=AAA29795.1 GI:160794 NOTE=Luciferase
RPTR-Ta-M62653-1_at	0.5	A	0.533936	0.6	A	0.72583	1	A	0.633789	3.2	A	0.19458	0.4	A	0.932373	0.2	A	0.932373	4.6	A	0.111572	0.6	A	0.665527	1.6	A	0.80542	4.5	A	0.466064	1.2	A	0.828613	0.5	A	0.665527	REPORTER M62653 FEA=CDS DB_XREF=AAA27721.1 GI:155661 PROD=green-fluorescent protein GEN=GFP
RPTR-Ta-M62653-1_s_at	0.3	A	0.665527	1.8	A	0.533936	0.4	A	0.72583	0.6	A	0.780518	0.3	A	0.943848	2.3	A	0.466064	9.2	A	0.27417	3.4	A	0.303711	7.1	A	0.219482	0.2	A	0.932373	6.1	A	0.398926	6.9	A	0.149658	REPORTER M62653 FEA=CDS DB_XREF=AAA27721.1 GI:155661 PROD=green-fluorescent protein GEN=GFP
RPTR-Ta-U47295-1_at	6.1	A	0.19458	7.8	P	0.030273	14.2	A	0.080566	2.6	A	0.850342	3.1	A	0.303711	22	A	0.095215	1	A	0.780518	1.8	A	0.5	38.9	P	0.037598	15.5	A	0.111572	16	P	0.030273	13	A	0.129639	REPORTER U47295 FEA=CDS_1 DB_XREF=AAA89082.1 GI:1200460 PROD=luciferase GEN=luc+
RPTR-Ta-AJ132968-1_at	2.6	A	0.753906	0.7	A	0.904785	1	A	0.665527	5.2	A	0.432373	4.2	A	0.334473	5.5	A	0.27417	0.9	A	0.601074	5.3	A	0.303711	17.9	A	0.111572	1.3	A	0.72583	0.3	A	0.904785	0.7	A	0.919434	REPORTER AJ132968 FEA=CDS FUNCTION=chloramphenicol resistence DB_XREF=CAB42001.1 GI:4753685 PROD=chloramphenicol acteyl transferase GEN=cat
RPTR-Ta-NM_131175-1_at	1.7	A	0.80542	1.6	A	0.665527	1.1	A	0.870361	5.9	A	0.696289	6.1	A	0.366211	0.5	A	0.919434	0.8	A	0.780518	1.1	A	0.953857	2.6	A	0.943848	1.5	A	0.932373	0.8	A	0.888428	2.6	A	0.72583	REPORTER NM_131175 FEA=CDS DB_XREF=NP_571250.1 GI:18859311 LocusID:30413 PROD=opsin 1 (cone pigments), long-wave-sensitive, 1 NOTE=immunolocalized to double cone outer segments; red-sensitive opsin; GEN=opn1lw1
RPTR-Ta-J01636-1_at	36.3	A	0.080566	32.7	P	0.001953	21	P	0.00293	28.8	P	0.005859	19.9	P	0.008057	25	P	0.030273	21.7	P	0.023926	8.3	P	0.018555	48.9	M	0.056152	34.3	P	0.037598	30.5	P	0.018555	26.6	P	0.030273	REPORTER J01636 FEA=CDS_1 DB_XREF=AAA24052.1 GI:146576 NOTE=lac repressor protein (gtg start codon) GEN=lacI
RPTR-Ta-E00696-1_s_at	1.7	A	0.80542	1.3	A	0.80542	3.1	A	0.72583	5.3	A	0.466064	6.1	A	0.592773	3	A	0.633789	2.6	A	0.567627	6.7	A	0.389893	2.8	A	0.72583	4.1	A	0.432373	9.6	A	0.366211	2.5	A	0.633789	REPORTER E00696 FEA=CDS GEN=Lac Z
RPTR-Ta-J01636-3_at	13.6	P	0.030273	0.4	A	0.932373	8.5	A	0.080566	0.5	A	0.72583	0.6	A	0.888428	1.6	A	0.601074	5.2	A	0.334473	1.7	A	0.658447	15.7	A	0.27417	1.1	A	0.696289	3.2	A	0.27417	3.7	A	0.432373	REPORTER J01636 FEA=CDS_3 DB_XREF=AAA24054.1 GI:146578 NOTE=lactose permease GEN=lacY
RPTR-Ta-J01636-4_at	5.1	A	0.246094	6	A	0.19458	11.3	A	0.303711	0.5	A	0.780518	3.1	A	0.334473	6.8	A	0.091553	1.7	A	0.398926	7.2	A	0.067627	9.6	A	0.5	7.9	A	0.334473	9.1	A	0.398926	7	A	0.111572	REPORTER J01636 FEA=CDS_4 DB_XREF=AAA24055.1 GI:551814 NOTE=thiogalactoside acetyltransferase (ttg start codon) GEN=lacA
RPTR-Ta-ECOLOXL_at	2.1	A	0.533936	0.2	A	0.98584	0.1	A	0.888428	0.1	A	0.98584	1.1	A	0.870361	1.6	A	0.466064	0.1	A	0.976074	0.1	A	0.962402	0.6	A	0.625488	1.3	A	0.72583	4.2	A	0.19458	0.4	A	0.798584	REPORTER M10289 DEF=E.coli bacteriophage P1 loxL recombination site.
RPTR-Ta-ECOLOXL_x_at	0.5	A	0.828613	3.7	A	0.171387	0	A	0.976074	0.1	A	0.961426	3.3	A	0.533936	7.2	P	0.001953	4.4	A	0.239014	0.4	A	0.753906	3.8	A	0.149658	0.6	A	0.888428	0.3	A	0.888428	0.3	A	0.74707	REPORTER M10289 DEF=E.coli bacteriophage P1 loxL recombination site.
RPTR-Ta-ECOLOXB_at	2.5	A	0.432373	0.9	A	0.870361	0.2	A	0.993652	0.2	A	0.533936	0.2	A	0.919434	0.2	A	0.904785	4.9	A	0.688477	0.3	A	0.80542	1.4	A	0.753906	1.7	A	0.533936	6.9	A	0.111572	2	A	0.567627	REPORTER M10290 DEF=E.coli loxB site, which can recombine with bacteriophage P1 loxP site.
RPTR-Ta-K01486-1_at	11.1	A	0.27417	0.8	A	0.919434	1.1	A	0.953857	4.6	A	0.533936	0.3	A	0.943848	9.3	A	0.111572	7.1	A	0.366211	0.7	A	0.828613	10.1	A	0.334473	6.4	A	0.696289	2.9	A	0.633789	7.2	A	0.398926	REPORTER K01486 FEA=CDS DB_XREF=AAA34626.1 GI:171558 NOTE=GAL4 protein
RPTR-Ta-X03453-1_at	0.4	A	0.962402	5.9	A	0.533936	1	A	0.888428	1.1	A	0.696289	0.4	A	0.828613	0.7	A	0.625488	3.6	A	0.303711	2.4	A	0.567627	7.4	A	0.27417	1.9	A	0.633789	0.3	A	0.780518	0.5	A	0.932373	REPORTER X03453 FEA=CDS_1 DB_XREF=CAA27177.1 GI:15136 SPTREMBL:Q38403 NOTE=unnamed protein product; pot. ORF1 (aa 1-73)
RPTR-Ta-AY056050-1_at	1.8	A	0.780518	2.3	A	0.601074	1.5	A	0.870361	3.5	A	0.72583	0.8	A	0.888428	9.6	A	0.533936	1.3	A	0.888428	0.6	A	0.904785	8.4	A	0.633789	2.7	A	0.753906	3.4	A	0.601074	3.2	A	0.665527	REPORTER AY056050 FEA=CDS DB_XREF=AAL31698.1 GI:17016300 PROD=codon-optimized cre recombinase NOTE=contains part of the large T nuclear localization signal sequence GEN=iCre
RPTR-Ta-AF298789-1_at	1.1	A	0.72583	1.8	A	0.533936	0.7	A	0.850342	7.3	A	0.533936	0.3	A	0.980225	2.4	A	0.601074	0.3	A	0.969727	2.1	A	0.753906	1.3	A	0.962402	0.9	A	0.870361	1.6	A	0.799316	0.4	A	0.943848	REPORTER AF298789 FEA=CDS_1 DB_XREF=AAG34533.1 GI:11344896 PROD=phosphoribosylanthranilate isomerase GEN=TRP1
RPTR-Ta-J01347-1_at	2.8	A	0.526855	0.4	A	0.80542	0.3	A	0.533936	2.1	A	0.432373	2.5	A	0.567627	0.6	A	0.780518	0.1	A	0.932373	2.3	A	0.27417	0.2	A	0.904785	0.4	A	0.753906	0.1	A	0.985107	0.4	A	0.718262	REPORTER J01347 FEA=CDS_1 DB_XREF=AAB59340.1 GI:172191 NOTE=recombinase (FLP)
RPTR-Ta-J01347-1_s_at	0.2	A	0.780518	0.2	A	0.919434	4	A	0.246094	0.2	A	0.975098	3.9	A	0.398926	1.1	A	0.850342	0.5	A	0.567627	0.5	A	0.567627	0.4	A	0.828613	0.7	A	0.80542	1.4	A	0.466064	0.2	A	0.665527	REPORTER J01347 FEA=CDS_1 DB_XREF=AAB59340.1 GI:172191 NOTE=recombinase (FLP)
RPTR-Ta-J01347-2_at	8.4	A	0.246094	1.4	A	0.828613	3.6	A	0.601074	6.7	P	0.037598	0.8	A	0.753906	0.8	A	0.904785	4.3	A	0.432373	0.6	A	0.657471	19.4	A	0.466064	0.6	A	0.991943	2.9	A	0.80542	1.1	A	0.850342	REPORTER J01347 FEA=CDS_2 DB_XREF=AAB59341.1 GI:172192 NOTE=Rep 1 protein
RPTR-Ta-J01347-3_at	0.2	A	0.80542	0.2	A	0.976074	0.2	A	0.953857	0.7	A	0.601074	0.9	A	0.601074	3	A	0.398926	0.9	A	0.753906	0.5	A	0.696289	0.8	A	0.901123	0.3	A	0.981445	0.4	A	0.932373	7.9	A	0.303711	REPORTER J01347 FEA=CDS_3 DB_XREF=AAB59342.1 GI:172193 NOTE=D protein
RPTR-Ta-J01347-4_at	2.4	A	0.533936	2.2	A	0.265137	0.7	A	0.932373	2.7	A	0.592773	0.3	A	0.656494	1	A	0.567627	0.2	A	0.845215	0.4	A	0.904785	4.8	A	0.432373	6.2	A	0.111572	0.6	A	0.953857	0.7	A	0.753906	REPORTER J01347 FEA=CDS_4 DB_XREF=AAB59343.1 GI:172194 NOTE=Rep 2 protein
RPTR-Ta-U46493-1_s_at	3.8	A	0.266846	2.8	A	0.696289	3.2	A	0.5	1.6	A	0.5	0.2	A	0.850342	0.5	A	0.919434	0.2	A	0.80542	0.2	A	0.941406	13	A	0.171387	2	A	0.432373	0.3	A	0.991943	0.5	A	0.976074	REPORTER U46493 FEA=CDS DB_XREF=AAC53669.1 GI:1245115 PROD=Flp recombinase
RPTR-Ta-U57609-2_s_at	12.3	A	0.366211	1.2	A	0.932373	7.6	A	0.466064	1	A	0.904785	6.1	A	0.567627	0.5	A	0.969727	3.4	A	0.633789	0.4	A	0.780518	2.6	A	0.850342	10.2	A	0.633789	1	A	0.919434	2.6	A	0.828613	REPORTER U57609 FEA=CDS_2 DB_XREF=AAB08065.1 GI:1373326 PROD=neomycin phosphotransferase
RPTR-Ta-AB076373-1_at	6.3	A	0.466064	0.5	A	0.960449	3.4	A	0.398926	6.3	A	0.334473	4.3	A	0.780518	0.9	A	0.828613	0.4	A	0.943848	0.4	A	0.753906	4.1	A	0.850342	0.4	A	0.981445	0.6	A	0.850342	2.4	A	0.753906	REPORTER AB076373 FEA=CDS_1 DB_XREF=BAC00955.1 GI:21623749 PROD=thiazole synthase GEN=ptrA
RPTR-Ta-AF323980-1_at	0.5	A	0.850342	1.9	A	0.780518	3.1	A	0.398926	0.1	A	0.780518	0.2	A	0.99585	0.5	A	0.850342	1.3	A	0.5	0.3	A	0.998779	1.1	A	0.567627	3.5	A	0.246094	8.8	A	0.171387	3.8	A	0.432373	REPORTER AF323980 FEA=CDS DB_XREF=AAK26531.1 GI:13446782 PROD=minor outer capsid protein VP4 NOTE=viral protein 4
RPTR-Ta-AF292559-1_at	0.9	A	0.753906	0.2	A	0.998047	0.9	A	0.533936	3.4	A	0.27417	0.2	A	0.919434	1.8	A	0.567627	3.9	A	0.303711	0.6	A	0.601074	11.3	A	0.149658	0.8	A	0.850342	0.3	A	0.780518	0.7	A	0.633789	REPORTER AF292559 FEA=CDS_1 DB_XREF=AAG34044.1 GI:11321077 PROD=yellow fluorescent protein yfp GEN=yfp
RPTR-Ta-AF292559-2_s_at	0.5	A	0.828613	2.5	A	0.238525	2.4	A	0.567627	0.3	A	0.888428	0.4	A	0.828613	4.9	P	0.010742	0.2	A	0.953857	0.4	A	0.870361	0.6	A	0.74707	5.7	A	0.246094	5.2	A	0.303711	0.5	A	0.567627	REPORTER AF292559 FEA=CDS_2 DB_XREF=AAG34045.1 GI:11321078 PROD=mob GEN=mob
RPTR-Ta-AF292559-3_s_at	3.6	A	0.246094	0.3	A	0.976074	0.4	A	0.870361	0.2	A	0.80542	0.3	A	0.919434	1.9	A	0.665527	0.3	A	0.888428	0.2	A	0.943848	5.8	A	0.246094	0.7	A	0.870361	3.7	A	0.533936	0.3	A	0.753906	REPORTER AF292559 FEA=CDS_3 DB_XREF=AAG34046.1 GI:11321079 PROD=repB GEN=repB
RPTR-Ta-AF292559-4_s_at	0.9	A	0.888428	2	A	0.633789	0.5	A	0.969727	1.8	A	0.80542	6.1	A	0.366211	1	A	0.870361	0.9	A	0.72583	0.5	A	0.989258	9.8	A	0.567627	0.5	A	0.95166	7.7	A	0.432373	1.5	A	0.72583	REPORTER AF292559 FEA=CDS_4 DB_XREF=AAG34047.1 GI:11321080 PROD=kanamycin resistance protein GEN=aphA
RPTR-Ta-AF292560-1_s_at	0.3	A	0.904785	0.4	A	0.919434	0.2	A	0.95166	0.5	A	0.533936	0.3	A	0.969727	0.4	A	0.850342	0	A	0.975098	0.4	A	0.976318	20.2	A	0.303711	0.6	A	0.753906	0.4	A	0.960205	0.9	A	0.850342	REPORTER AF292560 FEA=CDS_1 DB_XREF=AAG34048.1 GI:11321082 PROD=cyan fluorescent protein cfp GEN=cfp
RPTR-Ta-U89963-1_at	0.5	A	0.904785	0.6	A	0.780518	0.6	A	0.919434	0.5	A	0.870361	0.4	A	0.969727	0.5	A	0.969727	0.3	A	0.969727	0.2	A	0.991455	0.8	A	0.943848	0.5	A	0.962402	0.4	A	0.981445	0.4	A	0.919434	REPORTER U89963 FEA=CDS_1 DB_XREF=AAB68656.1 GI:2293128 PROD=VP16 NOTE=Activation domain of VP16
RPTR-Ta-U89963-1_s_at	0.3	A	0.98584	0.5	A	0.943848	0.3	A	0.968506	0.4	A	0.919434	0.3	A	0.929688	0.9	A	0.753906	4.6	A	0.5	3.2	A	0.491699	4.7	A	0.601074	0.3	A	0.985107	1.2	A	0.828613	0.3	A	0.981445	REPORTER U89963 FEA=CDS_1 DB_XREF=AAB68656.1 GI:2293128 PROD=VP16 NOTE=Activation domain of VP16
RPTR-Ta-U89963-1_x_at	2.3	A	0.696289	9.7	A	0.366211	0.3	A	0.991943	0.8	A	0.888428	6	A	0.398926	0.4	A	0.780518	1.4	A	0.665527	1.5	A	0.601074	4.6	A	0.567627	0.8	A	0.932373	0.9	A	0.888428	0.4	A	0.828613	REPORTER U89963 FEA=CDS_1 DB_XREF=AAB68656.1 GI:2293128 PROD=VP16 NOTE=Activation domain of VP16
RPTR-Ta-U55943-1_at	6.1	A	0.095215	4.9	A	0.27417	7.1	A	0.219482	11.5	P	0.017578	9.5	A	0.091553	0.6	A	0.919434	0.8	A	0.466064	3.4	A	0.398926	7.1	A	0.303711	11.9	A	0.095215	4	A	0.27417	5.9	M	0.056152	REPORTER U55943 FEA=CDS_1 DB_XREF=AAB01203.1 GI:1335994 PROD=VP16 transactivation domain (modified)
RPTR-Ta-U55943-1_x_at	6.6	A	0.334473	6.5	A	0.5	0.8	A	0.962402	2.6	A	0.466064	4.5	A	0.27417	0.4	A	0.870361	4.2	A	0.5	1.3	A	0.366211	8.2	P	0.018555	13.8	P	0.005859	4.5	A	0.524414	8.6	A	0.095215	REPORTER U55943 FEA=CDS_1 DB_XREF=AAB01203.1 GI:1335994 PROD=VP16 transactivation domain (modified)
RPTR-Ta-M57289-1_s_at	12.2	A	0.129639	3.3	A	0.432373	1.4	A	0.432373	8.9	A	0.246094	0.9	A	0.567627	0.4	A	0.5	8.8	A	0.325195	0.6	A	0.567627	21.9	M	0.056152	11.6	A	0.219482	3.9	A	0.366211	0.5	A	0.753906	REPORTER M57289 FEA=CDS DB_XREF=AAA45864.1 GI:330320 GEN=VP16
RPTR-Ta-NC_001669-1_at	1.1	A	0.567627	0.3	A	0.98584	1.4	A	0.696289	6	A	0.246094	2.2	A	0.601074	0.8	A	0.601074	0.4	A	0.932373	0.4	A	0.953857	0.9	A	0.953857	0.5	A	0.962402	1	A	0.953857	0.8	A	0.828613	REPORTER NC_001669 FEA=CDS_1 DB_XREF=GI:9628421 DEF=Simian virus 40, complete genome: Large T antigen. NOTE=(c5163-4918, c4571-2691)
RPTR-Ta-NC_001669-2_at	4	A	0.129639	3.5	A	0.246094	2.3	A	0.171387	7	A	0.466064	4	A	0.19458	0.6	A	0.870361	0.3	A	0.80542	3.9	A	0.5	38.6	A	0.111572	9.9	A	0.19458	1.5	A	0.601074	7.8	A	0.432373	REPORTER NC_001669 FEA=CDS_2 DB_XREF=GI:9628421 DEF=Simian virus 40, complete genome: Small T antigen. NOTE=(c5163-4639)
RPTR-Ta-AF403737-1_at	0.4	A	0.932373	2.8	A	0.533936	1.3	A	0.601074	1.6	A	0.753906	1.6	A	0.72583	0.6	A	0.865479	2.3	A	0.696289	0.3	A	0.991943	4.7	A	0.696289	0.6	A	0.932373	8.8	A	0.27417	0.9	A	0.943848	REPORTER AF403737 FEA=CDS DB_XREF=GI:15294078 DEF=Expression and selection vector pKS336, complete sequence: Blasticidin S deaminase. NOTE=(c2681-2259)
RPTR-Ta-L36849-1_at	0.4	A	0.969727	0.5	A	0.98584	0.7	A	0.981445	0.4	A	0.981445	0.4	A	0.999756	0.4	A	0.919434	0.3	A	0.998779	0.4	A	0.989258	1.1	A	0.99585	0.6	A	0.953857	0.5	A	0.998047	0.5	A	0.99585	REPORTER L36849 FEA=CDS DB_XREF=GI:557208 DEF=Cloning vector pZEO (isolate SV1) phleomycin zeocin-binding protein gene, complete cds. NOTE=(2884-3258)
RPTR-Ta-AF062997-1_at	3.8	A	0.633789	0.7	A	0.850342	3	A	0.601074	1.8	A	0.696289	0.5	A	0.919434	1.7	A	0.633789	1.4	A	0.72583	6.8	A	0.398926	5.2	A	0.533936	2.1	A	0.72583	6.9	A	0.533936	0.7	A	0.98584	REPORTER AF062997 FEA=CDS DB_XREF=GI:3142439 DEF=Retrotransposon vector pVLIBAG, complete sequence: IRES; internal ribosome entry sequence from encephalomyocarditis virus. NOTE=(1205-1762)
RPTR-Ta-V01555-1_at	1.9	A	0.72583	0.7	A	0.696289	9.7	M	0.056152	8.9	A	0.303711	0.6	A	0.850342	0.5	A	0.828613	3.7	A	0.5	0.8	A	0.665527	25.8	P	0.023926	1.9	A	0.5	13.3	A	0.095215	1.5	A	0.72583	REPORTER V01555 FEA=CDS DB_XREF=GI:59074 DEF=Epstein-Barr virus (EBV) genome, strain B95-8: unnamed protein product; BKRF1 encodes EBNA-1 protein, latent cycle gene. NOTE=(107950-109875)
RPTR-Ta-X17220-1_at	2.1	A	0.567627	5.1	A	0.466064	5.4	A	0.398926	7.5	A	0.19458	6.5	A	0.246094	2.3	A	0.5	0.5	A	0.888428	0.8	A	0.633789	1.5	A	0.567627	8.9	A	0.27417	0.6	A	0.72583	9.9	A	0.366211	REPORTER X17220 FEA=CDS DB_XREF=GI:47128 DB_XREF=EMB:X17220.1 DEF=SHBARPA Streptomyces hygroscopicus bar gene for phosphinothricin acetyl transferase.
RPTR-Ta-K01193-1_at	1.3	A	0.665527	1.8	A	0.633789	3.3	A	0.432373	0.7	A	0.904785	6.6	A	0.219482	0.7	A	0.80542	7.9	A	0.129639	4.6	A	0.212891	6.8	A	0.601074	1.4	A	0.466064	0.5	A	0.884033	0.3	A	0.432373	REPORTER K01193 FEA=CDS DB_XREF=GI:150775 DEF=Plasmid pJR225 (from E.coli) hygromycin B phosphotransferase (hgh) gene, complete cds. NOTE=(211-1236)
RPTR-Ta-XXU09476-1_at	0.9	A	0.753906	1.1	A	0.665527	5.2	A	0.149658	0.8	A	0.533936	0.4	A	0.567627	7.5	A	0.26709	2.8	A	0.601074	6.4	P	0.036621	9.2	A	0.27417	8.5	A	0.219482	5.4	A	0.334473	6.3	A	0.366211	REPORTER XXU09476 FEA=CDS DB_XREF=GI:497650 DB_XREF=U09476.1 DEF=Synthetic construct dihydrofolate reductase from Tn7 (dhfr) gene, complete cds.
RPTR-Ta-NC_002086-1_at	2.8	A	0.72583	9.8	A	0.432373	1.3	A	0.780518	0.8	A	0.828613	1.7	A	0.780518	1.7	A	0.72583	1	A	0.665527	2.2	A	0.665527	29.9	A	0.334473	3.9	A	0.633789	4.3	A	0.303711	6.9	A	0.665527	REPORTER NC_002086 FEA=CDS DB_XREF=GI:9507414 DEF=From complete sequence of plasmid pRL1063a, bleomycin resistance gene. NOTE=(4264-4644)
RPTR-Ta-J03196-1_at	16.3	A	0.246094	10.7	A	0.246094	6.6	A	0.398926	4.5	A	0.366211	6.8	M	0.056152	7.5	A	0.219482	12.5	A	0.129639	2.2	A	0.466064	16.3	A	0.366211	14.6	A	0.171387	13.7	A	0.219482	11.6	A	0.246094	REPORTER J03196 FEA=CDS DB_XREF=GI:149174 DEF=K. pneumoniae bromoxynil-specific nitrilase (bxn) gene, complete cds. NOTE=(66-1115)
RPTR-Ta-A12338-1_at	1.2	A	0.919434	4.7	A	0.466064	0.9	A	0.828613	1.9	A	0.72583	1.2	A	0.753906	0.6	A	0.932373	0.5	A	0.904785	0.5	A	0.969727	1.3	A	0.919434	1.4	A	0.72583	0.3	A	0.980713	0.9	A	0.904785	REPORTER A12338 FEA=CDS DB_XREF=GI:491337 DB_XREF=EMB:A12338.1 DEF=tfdA-2,4-dichlorophenoxyacetate-monooxygenase (tfdA) gene.
RPTR-Ta-A06498-1_at	3.9	A	0.696289	0.2	A	0.753906	0.6	A	0.916748	1.1	A	0.72583	0.5	A	0.828613	2.9	A	0.696289	5.6	A	0.432373	0.3	A	0.932373	2.1	A	0.601074	1.3	A	0.780518	6.6	A	0.432373	12.3	A	0.219482	REPORTER A06498 FEA=CDS DB_XREF=GI:490413 DB_XREF=EMB:A06498.1 DEF=Artificial sequence for nopaline synthase.
RPTR-Ta-CVE247372-1_at	5.5	A	0.212891	6.9	A	0.27417	4.1	A	0.466064	6.9	A	0.466064	1.2	A	0.533936	4.7	M	0.052979	6	A	0.111572	7.1	A	0.149658	19.3	A	0.080566	11.9	A	0.067627	12.5	P	0.035889	3	A	0.432373	REPORTER CVE247372 FEA=CDS DB_XREF=GI:5327024 DEF=From complete sequence of cloning vector pYanni4, streptomycin phosphotransferase gene. NOTE=(3771-4574)
RPTR-Ta-AE009032-1_at	1.2	A	0.870361	0.8	A	0.953857	0.9	A	0.953857	5.9	A	0.398926	3.5	A	0.366211	4	A	0.533936	4.6	A	0.398926	6.4	A	0.095215	3.5	A	0.601074	1.1	A	0.870361	0.4	A	0.850342	1	A	0.932373	REPORTER AE009032 FEA=CDS DB_XREF=GI:17738994 DEF=Agrobacterium tumefaciens str. C58 circular chromosome, section 58 of 256 of the complete sequence:3-phosphoshikimate 1-carboxyvinyltransferase. NOTE=(3456-4733)
RPTR-Ta-AY125353_at	3.4	A	0.432373	7.5	A	0.246094	0.6	A	0.828613	5.3	A	0.567627	3.6	A	0.601074	1.5	A	0.696289	1.3	A	0.696289	8.8	A	0.326416	1.7	A	0.80542	1.4	A	0.870361	7.2	A	0.5	0.7	A	0.870361	REPORTER AY125353 FEA=CDS DB_XREF=AY125353 DB_XREF=GI:27549259 NOTE=(160-1527) GEN=CP4EPSPS PROD=CP4EPSPS protein DEF=CP4EPSPS gene, 5-enolpyruvylshikimate-3-phosphate synthase, 3-phosphoshikimate 1-carboxyvinyltransferase, complete cds
Ta.812.1.S1_x_at	6138.6	P	0.000244	5860.9	P	0.000244	5996.2	P	0.000244	4653	P	0.000244	3991.2	P	0.000244	3078.5	P	0.000244	3557	P	0.000244	4633.5	P	0.000244	6187.1	P	0.000244	6640.8	P	0.000244	4915.9	P	0.000244	5943.3	P	0.000244	gb:U76558.1 DB_XREF=gi:4098271 TID=Ta.812.1 CNT=284 FEA=FLmRNA TIER=FL+Stack STK=111 UG=Ta.812 DEF=Triticum aestivum alpha-tubulin mRNA, complete cds. PROD=alpha-tubulin FL=gb:U76558.1
Ta.644.1.S1_at	2474	P	0.000244	2364.8	P	0.000244	2662.8	P	0.000244	2156.4	P	0.000244	1339.2	P	0.000244	1015.3	P	0.000244	1203.1	P	0.000244	1907.1	P	0.000244	3870.5	P	0.000244	2802.4	P	0.000244	2255.2	P	0.000244	2761	P	0.000244	gb:D38089.1 DB_XREF=gi:536891 TID=Ta.644.1 CNT=210 FEA=FLmRNA TIER=FL+Stack STK=74 UG=Ta.644 DEF=Triticum aestivum mRNA for protein H2A, complete cds, clone wcH2A-4. PROD=protein H2A FL=gb:D38091.1 gb:D38089.1
TaAffx.128414.1.A1_x_at	6901.2	P	0.000244	8430.7	P	0.000244	9629.3	P	0.000244	22.7	P	0.005859	16.3	P	0.008057	20.6	P	0.046143	7751.1	P	0.000244	9010.2	P	0.000244	8172.5	P	0.000244	143.9	P	0.000244	38.7	P	0.00293	43.4	P	0.001953	gb:AY328025.1 DB_XREF=gi:32966579 GEN=rbcl TID=TaAffx.128414.1 CNT=108 FEA=FLmRNA TIER=FL+Stack STK=53 NOTE=sequence(s) not in UniGene DEF=Triticum aestivum ribulose-1,5-bisphosphate carboxylaseoxygenase large subunit (rbcl) mRNA, complete cds; chloroplast gene for chloroplast product. PROD=ribulose-1,5-bisphosphate carboxylaseoxygenaselarge subunit FL=gb:AY328025.1
Ta.24114.1.S1_x_at	1.5	A	0.780518	4.6	A	0.567627	1.4	A	0.696289	1.1	A	0.981445	1.5	A	0.633789	1.1	A	0.601074	1.1	A	0.80542	1.1	A	0.601074	20	A	0.665527	1.5	A	0.888428	5.3	A	0.334473	1	A	0.932373	gb:M10092.1 DB_XREF=gi:170711 TID=Ta.24114.1 CNT=107 FEA=FLmRNA TIER=FL+Stack STK=50 UG=Ta.24114 UG_TITLE=Wheat (T.aestivum) alpha-beta-gliadin class A-II mRNA, complete cds, clone pA212 DEF=Wheat (T.aestivum) alpha-beta-gliadin class A-II mRNA, complete cds, clone pA212. FL=gb:M10092.1
Ta.746.1.S1_a_at	4453.2	P	0.000244	5328.7	P	0.000244	4954.1	P	0.000244	4951.1	P	0.000244	3868.6	P	0.000244	2990.9	P	0.000244	2787	P	0.000244	3962.7	P	0.000244	5952.9	P	0.000244	6564	P	0.000244	5301.7	P	0.000244	6338.9	P	0.000244	gb:AF508969.1 DB_XREF=gi:21070376 TID=Ta.746.1 CNT=111 FEA=FLmRNA TIER=FL+Stack STK=34 UG=Ta.746 DEF=Triticum aestivum translation initiation factor mRNA, complete cds. PROD=translation initiation factor FL=gb:AF508969.1
Ta.746.3.S1_x_at	4868.6	P	0.000244	5822.4	P	0.000244	5452.9	P	0.000244	5231	P	0.000244	4082	P	0.000244	2726.4	P	0.000244	2725.4	P	0.000244	4413.7	P	0.000244	5843.2	P	0.000244	6739.6	P	0.000244	4761.1	P	0.000244	6116	P	0.000244	gb:BJ318989 DB_XREF=gi:23162418 DB_XREF=BJ318989 CLONE=whyf4f11 TID=Ta.746.3 CNT=203 FEA=EST TIER=Stack STK=8 UG=Ta.746 UG_TITLE=Translation initiation factor mRNA, complete cds
Ta.861.1.S1_at	6229	P	0.000244	6693.4	P	0.000244	6393.1	P	0.000244	17.6	A	0.27417	0.9	A	0.80542	1.7	A	0.665527	5192.7	P	0.000244	5763.5	P	0.000244	6467.7	P	0.000244	23.4	P	0.037598	7.1	A	0.5	2.4	A	0.696289	gb:AY123422.1 DB_XREF=gi:32394643 TID=Ta.861.1 CNT=172 FEA=FLmRNA TIER=FL+Stack STK=32 UG=Ta.861 DEF=Triticum aestivum putative Rieske Fe-S precursor protein mRNA, complete cds. PROD=putative Rieske Fe-S precursor protein FL=gb:AY123422.1
Ta.217.1.S1_x_at	152.5	P	0.000244	204.2	P	0.000244	183	P	0.000244	157.7	P	0.000244	207.6	P	0.000244	159.3	P	0.000244	104.1	P	0.000244	199.2	P	0.000244	249.3	P	0.000244	285.7	P	0.000244	204.6	P	0.000244	225.1	P	0.000244	gb:U55859.1 DB_XREF=gi:4204858 TID=Ta.217.1 CNT=306 FEA=FLmRNA TIER=FL+Stack STK=32 UG=Ta.217 DEF=Triticum aestivum heat shock protein 80 mRNA, complete cds. PROD=heat shock protein 80 FL=gb:U55859.1
Ta.240.1.S1_a_at	2048.9	P	0.000244	2008.4	P	0.000244	2480.5	P	0.000244	3686.8	P	0.000244	3303.9	P	0.000244	3069.9	P	0.000244	1164.5	P	0.000244	1763.7	P	0.000244	2710.2	P	0.000244	5580.8	P	0.000244	4224.7	P	0.000244	5124.1	P	0.000244	gb:AF184059.1 DB_XREF=gi:5923876 GEN=GST1 TID=Ta.240.1 CNT=117 FEA=FLmRNA TIER=FL+Stack STK=27 UG=Ta.240 DEF=Triticum aestivum glutathione S-transferase (GST1) mRNA, complete cds. PROD=glutathione S-transferase FL=gb:AF184059.1 gb:AF387085.1
Ta.231.1.S1_at	20.4	M	0.056152	7.7	A	0.219482	30.4	P	0.037598	35.8	P	0.008057	13.7	P	0.046143	8.9	A	0.129639	11.7	P	0.035645	20	A	0.080566	54.6	P	0.023926	35.9	P	0.023926	14.8	A	0.091064	27.7	A	0.219482	gb:AF079526.1 DB_XREF=gi:5669007 GEN=WAS-2 TID=Ta.231.1 CNT=131 FEA=FLmRNA TIER=FL+Stack STK=24 UG=Ta.231 DEF=Triticum aestivum secretory protein (WAS-2) mRNA, complete cds. PROD=secretory protein FL=gb:AF079526.1
Ta.231.1.S1_x_at	46.1	P	0.037598	26.1	P	0.030273	60.5	P	0.010742	58.3	P	0.00415	7	A	0.111572	21.8	P	0.008057	23.9	M	0.053711	31.1	P	0.018555	65.1	P	0.023926	64.1	P	0.018555	32.5	P	0.01416	39.5	P	0.023926	gb:AF079526.1 DB_XREF=gi:5669007 GEN=WAS-2 TID=Ta.231.1 CNT=131 FEA=FLmRNA TIER=FL+Stack STK=24 UG=Ta.231 DEF=Triticum aestivum secretory protein (WAS-2) mRNA, complete cds. PROD=secretory protein FL=gb:AF079526.1
Ta.2895.1.S1_at	1.7	A	0.953857	1.8	A	0.850342	1.9	A	0.601074	2.3	A	0.665527	0.8	A	0.960205	3.9	A	0.696289	1.8	A	0.567627	0.4	A	0.989258	17.3	A	0.246094	4.3	A	0.696289	5.9	A	0.432373	0.6	A	0.98584	gb:AF366564.1 DB_XREF=gi:19880504 GEN=Pip1 TID=Ta.2895.1 CNT=143 FEA=FLmRNA TIER=FL+Stack STK=23 UG=Ta.2895 DEF=Triticum aestivum aquaporin PIP1 (Pip1) mRNA, complete cds. PROD=aquaporin PIP1 FL=gb:AF366564.1
Ta.2895.1.S1_x_at	2.9	A	0.601074	2.6	A	0.665527	2.3	A	0.80542	6.2	A	0.567627	1.1	A	0.870361	6.3	A	0.466064	0.7	A	0.888428	2.5	A	0.72583	4.5	A	0.780518	2.9	A	0.696289	1.1	A	0.633789	2.7	A	0.753906	gb:AF366564.1 DB_XREF=gi:19880504 GEN=Pip1 TID=Ta.2895.1 CNT=143 FEA=FLmRNA TIER=FL+Stack STK=23 UG=Ta.2895 DEF=Triticum aestivum aquaporin PIP1 (Pip1) mRNA, complete cds. PROD=aquaporin PIP1 FL=gb:AF366564.1
Ta.796.1.S1_x_at	233.9	P	0.001953	141.1	P	0.000244	188.6	P	0.001953	175.7	P	0.000244	87.7	P	0.00415	73.9	P	0.001221	103.4	P	0.000244	139.2	P	0.000244	281	P	0.00415	209.2	P	0.000732	169.7	P	0.005859	239.2	P	0.000732	gb:AF262981.1 DB_XREF=gi:13925727 GEN=PDI3 TID=Ta.796.1 CNT=213 FEA=FLmRNA TIER=FL+Stack STK=19 UG=Ta.796 DEF=Triticum aestivum protein disulfide isomerase 3 precursor (PDI3) mRNA, complete cds. PROD=protein disulfide isomerase 3 precursor FL=gb:AF262981.1 gb:AF262979.1 gb:U11496.1
Ta.30711.1.S1_x_at	103.4	P	0.001953	80.9	P	0.00293	137.2	P	0.001953	113.3	P	0.00293	68.9	P	0.010742	19.5	A	0.067627	73.5	P	0.00415	54.9	P	0.008057	220.3	P	0.001221	202	P	0.000732	160.6	P	0.000732	184.1	P	0.001221	gb:AY549888.1 DB_XREF=gi:44975654 GEN=wrsi5 TID=Ta.30711.1 CNT=142 FEA=FLmRNA TIER=FL+Stack STK=18 UG=Ta.30711 DEF=Triticum aestivum putative proteinase inhibitor-related protein (wrsi5) mRNA, complete cds. PROD=putative proteinase inhibitor-related protein FL=gb:AY549888.1
Ta.6699.1.S1_at	0.3	A	0.932373	0.5	A	0.657471	4.4	A	0.457764	5.5	A	0.149658	2.9	A	0.665527	0.6	A	0.888428	0.3	A	0.904785	0.4	A	0.904785	10.9	A	0.27417	0.7	A	0.567627	4.6	A	0.601074	6.6	A	0.19458	gb:M11076.1 DB_XREF=gi:170725 TID=Ta.6699.1 CNT=121 FEA=FLmRNA TIER=FL+Stack STK=16 UG=Ta.6699 UG_TITLE=Wheat (T.aestivum) alpha-beta-gliadin class A-III mRNA, complete cds, clone pA1235 DEF=Wheat (T.aestivum) alpha-beta-gliadin class A-III mRNA, complete cds, clone pA1235. FL=gb:M11076.1
Ta.4889.1.S1_at	6.9	A	0.219482	8.3	P	0.005859	10.8	A	0.080566	4.3	A	0.171387	9	A	0.129639	5.6	A	0.219482	5.8	P	0.010742	0.6	A	0.558594	10.6	A	0.219482	4.3	M	0.056152	19.4	P	0.030273	8.8	A	0.111572	gb:AB107992.1 DB_XREF=gi:45356042 GEN=WPI2 TID=Ta.4889.1 CNT=52 FEA=FLmRNA TIER=FL+Stack STK=16 UG=Ta.4889 DEF=Triticum aestivum WPI2 mRNA for PISTILLATA-like MADS box protein, complete cds. PROD=PISTILLATA-like MADS box protein FL=gb:AB107992.1 gb:AY530875.1
Ta.74.1.S1_at	317.4	P	0.000732	319.9	P	0.000732	373	P	0.000244	345.1	P	0.000244	164.9	P	0.000732	107.1	P	0.000244	134	P	0.000244	225.3	P	0.000732	426.8	P	0.000732	410	P	0.000244	291.9	P	0.000244	347.2	P	0.000732	gb:AF262980.1 DB_XREF=gi:13925725 GEN=PDI2 TID=Ta.74.1 CNT=145 FEA=FLmRNA TIER=FL+Stack STK=13 UG=Ta.74 DEF=Triticum aestivum protein disulfide isomerase 2 precursor (PDI2) mRNA, complete cds. PROD=protein disulfide isomerase 2 precursor FL=gb:AF262980.1
Ta.5024.1.S1_x_at	64.7	P	0.037598	17.1	P	0.046143	63	P	0.01416	88.4	P	0.00293	77.8	P	0.001953	37.8	P	0.000732	34.5	P	0.018555	15.5	A	0.095215	30.8	A	0.129639	148.1	P	0.00293	111	P	0.005859	150	P	0.001953	gb:L28009.1 DB_XREF=gi:451194 GEN=wali6 TID=Ta.5024.1 CNT=53 FEA=FLmRNA TIER=FL+Stack STK=13 UG=Ta.5024 UG_TITLE=(wali6) mRNA, complete cds DEF=Triticum aestivum (wali6) mRNA, complete cds. FL=gb:L28009.1
Ta.28697.2.S1_a_at	198.5	P	0.000244	206.5	P	0.000244	291.2	P	0.000244	23.2	P	0.000732	13.4	P	0.023926	7.2	A	0.165771	95.7	P	0.000244	148.2	P	0.000244	311	P	0.000244	44.3	P	0.005859	21.7	P	0.010742	31	P	0.003906	gb:AF338432.1 DB_XREF=gi:13447951 TID=Ta.28697.2 CNT=1 FEA=FLmRNA TIER=FL STK=1 UG=Ta.28697 DEF=Triticum aestivum starch branching enzyme IIa variant mRNA, complete cds. PROD=starch branching enzyme IIa variant FL=gb:AF338432.1
Ta.1526.1.S1_at	5313.2	P	0.000244	5993	P	0.000244	5866.7	P	0.000244	24.2	A	0.111572	0.9	A	0.953857	0.7	A	0.976074	3055.8	P	0.000244	4467.8	P	0.000244	7164.9	P	0.000244	16.7	A	0.432373	5.3	A	0.696289	10.2	A	0.27417	gb:AF334185.1 DB_XREF=gi:13375562 GEN=LTP2 TID=Ta.1526.1 CNT=110 FEA=FLmRNA TIER=FL+Stack STK=11 UG=Ta.1526 DEF=Triticum aestivum lipid transfer protein precursor (LTP2) mRNA, complete cds. PROD=lipid transfer protein precursor FL=gb:AF334185.1
Ta.1526.1.S1_x_at	6633.9	P	0.000244	7211.1	P	0.000244	6933.3	P	0.000244	34.4	P	0.018555	0.7	A	0.953857	5.6	A	0.398926	3650.4	P	0.000244	5479.4	P	0.000244	7246.8	P	0.000244	21.2	P	0.008057	18.7	A	0.111572	10.2	P	0.030273	gb:AF334185.1 DB_XREF=gi:13375562 GEN=LTP2 TID=Ta.1526.1 CNT=110 FEA=FLmRNA TIER=FL+Stack STK=11 UG=Ta.1526 DEF=Triticum aestivum lipid transfer protein precursor (LTP2) mRNA, complete cds. PROD=lipid transfer protein precursor FL=gb:AF334185.1
Ta.242.1.S1_at	608.4	P	0.000244	477.2	P	0.000244	701.9	P	0.000244	298.4	P	0.000244	161.8	P	0.000244	105	P	0.000244	299.4	P	0.000244	529.6	P	0.000244	1007.2	P	0.000244	324.7	P	0.000244	284	P	0.000244	333.1	P	0.000244	gb:AF244997.1 DB_XREF=gi:7340286 TID=Ta.242.1 CNT=196 FEA=FLmRNA TIER=FL+Stack STK=11 UG=Ta.242 DEF=Triticum aestivum small subunit ADP glucose pyrophosphorylase mRNA, complete cds. PROD=small subunit ADP glucose pyrophosphorylase FL=gb:AF244997.1 gb:AF492644.1
Ta.21342.1.S1_x_at	420.8	P	0.000244	277.1	P	0.000244	281.4	P	0.000244	17.3	P	0.000732	0.3	A	0.962402	4	A	0.366211	138.6	P	0.000244	170.7	P	0.000244	666.7	P	0.000244	74.6	P	0.000732	28.6	M	0.053711	25.4	P	0.001953	gb:AB029936.1 DB_XREF=gi:18146828 GEN=Chi 3 TID=Ta.21342.1 CNT=41 FEA=FLmRNA TIER=FL+Stack STK=11 UG=Ta.21342 DEF=Triticum aestivum Chi 3 mRNA for chitinase 3, complete cds. PROD=chitinase 3 FL=gb:AY437443.1 gb:AB029936.1
Ta.10047.1.S1_s_at	186	P	0.001953	220	P	0.001221	140.9	P	0.00293	490.1	P	0.000244	355.4	P	0.000244	256.4	P	0.000244	63	P	0.00415	135.8	P	0.00415	178.8	P	0.005859	655.6	P	0.000244	693	P	0.000244	644.5	P	0.000244	gb:AY568295.1 DB_XREF=gi:45861198 GEN=WHAP1 TID=Ta.10047.1 CNT=19 FEA=FLmRNA TIER=FL+Stack STK=11 UG=Ta.10047 DEF=Triticum aestivum CCAAT-box transcription factor complex WHAP1 (WHAP1) mRNA, complete cds. PROD=CCAAT-box transcription factor complex WHAP1 FL=gb:AY568295.1 gb:AY568306.1 gb:AY568301.1 gb:AY568305.1 gb:AY568304.1 gb:AY568300.1 gb:AY456087.2 gb:AY568299.1 gb:AY568307.1 gb:AY568298.1 g…
Ta.706.1.S1_s_at	579.6	P	0.000244	598.3	P	0.000244	693.3	P	0.000244	1266.7	P	0.000244	703.4	P	0.000244	467.4	P	0.000244	248.4	P	0.000244	398	P	0.000244	870.4	P	0.000244	1411.3	P	0.000244	1091.9	P	0.000244	1353.9	P	0.000244	gb:AB029454.1 DB_XREF=gi:8918501 GEN=g6pdh TID=Ta.706.1 CNT=63 FEA=FLmRNA TIER=FL+Stack STK=10 UG=Ta.706 DEF=Triticum aestivum g6pdh mRNA for glucose-6-phosphate dehydrogenase, complete cds, clone:Tagpd1. PROD=glucose-6-phosphate dehydrogenase FL=gb:AB029456.1 gb:AB029455.1 gb:AB029454.1
Ta.777.1.S1_at	9.4	A	0.27417	9.4	A	0.19458	7.9	A	0.303711	3.8	A	0.567627	4	A	0.398926	1.5	A	0.601074	1	A	0.533936	1.2	A	0.490234	4.9	A	0.466064	28.7	A	0.095215	1.4	A	0.943848	1	A	0.72583	gb:AB007505.1 DB_XREF=gi:3688590 GEN=TaMADSno. 12 TID=Ta.777.1 CNT=28 FEA=FLmRNA TIER=FL+Stack STK=10 UG=Ta.777 DEF=Triticum aestivum TaMADSno. 12 mRNA for MADS box transcription factor, complete cds. PROD=MADS box transcription factor FL=gb:AB007505.1
Ta.511.1.S1_at	487.5	P	0.001221	890.6	P	0.000244	545.7	P	0.001221	3.7	A	0.633789	0.6	A	0.870361	1.6	A	0.696289	438.9	P	0.001953	531.5	P	0.000244	1049.9	P	0.00293	8.9	A	0.466064	9.6	A	0.27417	16.5	A	0.171387	gb:AF521190.1 DB_XREF=gi:21780313 TID=Ta.511.1 CNT=30 FEA=FLmRNA TIER=FL+Stack STK=10 UG=Ta.511 DEF=Triticum aestivum from endosperm nonphosphorylating glyceraldehyde-3-phosphate dehydrogenase mRNA, complete cds. PROD=nonphosphorylating glyceraldehyde-3-phosphatedehydrogenase FL=gb:AF521191.1 gb:AF521190.1
Ta.255.1.S1_at	3116.2	P	0.000244	3438.8	P	0.000244	3541	P	0.000244	23.2	M	0.056152	6.3	A	0.19458	1.7	A	0.567627	1911.9	P	0.000244	2652	P	0.000244	4349.4	P	0.000244	42.9	M	0.056152	12.3	P	0.01416	34.4	A	0.080566	gb:AF302788.1 DB_XREF=gi:11037707 GEN=LTP1 TID=Ta.255.1 CNT=84 FEA=FLmRNA TIER=FL+Stack STK=9 UG=Ta.255 DEF=Triticum aestivum lipid transfer protein precursor (LTP1) mRNA, complete cds. PROD=lipid transfer protein precursor FL=gb:AF302788.1
Ta.24419.1.S1_at	760.3	P	0.000244	739.3	P	0.000244	954.8	P	0.000244	851.5	P	0.000244	411.1	P	0.000244	296	P	0.000244	352.9	P	0.000244	557.5	P	0.000244	873.6	P	0.000244	936.3	P	0.000244	837.1	P	0.000244	1009.8	P	0.000244	gb:U72212.1 DB_XREF=gi:1622928 GEN=SOD3.1 TID=Ta.24419.1 CNT=73 FEA=FLmRNA TIER=FL+Stack STK=9 UG=Ta.24419 DEF=Triticum aestivum manganese superoxide dismutase (SOD3.1) mRNA, nuclear gene encoding mitochondrial protein, complete cds. PROD=manganese superoxide dismutase FL=gb:U72212.1
Ta.7378.1.S1_at	290.8	P	0.000244	331.7	P	0.000244	341.5	P	0.000244	193.9	P	0.000244	76.9	P	0.000244	51.5	P	0.001953	106.4	P	0.000244	197.6	P	0.000244	437.9	P	0.000244	185.5	P	0.000244	187.1	P	0.000244	214.6	P	0.000244	gb:D37943.1 DB_XREF=gi:531057 TID=Ta.7378.1 CNT=22 FEA=FLmRNA TIER=FL+Stack STK=9 UG=Ta.7378 DEF=Triticum aestivum mRNA for protein H2B-8, complete cds. PROD=protein H2B-8 FL=gb:D37943.1
Ta.7378.1.S1_x_at	895.8	P	0.000244	1013	P	0.000244	914.6	P	0.000244	750.6	P	0.000244	295.5	P	0.001953	203.1	P	0.001221	635.5	P	0.000244	822.2	P	0.000244	896.2	P	0.000244	655	P	0.000244	416.8	P	0.000244	733.9	P	0.000244	gb:D37943.1 DB_XREF=gi:531057 TID=Ta.7378.1 CNT=22 FEA=FLmRNA TIER=FL+Stack STK=9 UG=Ta.7378 DEF=Triticum aestivum mRNA for protein H2B-8, complete cds. PROD=protein H2B-8 FL=gb:D37943.1
Ta.1197.1.S1_at	270.3	P	0.001221	470	P	0.000244	264.4	P	0.001221	28.1	P	0.037598	12.8	A	0.19458	5	A	0.303711	135.5	P	0.000732	271.2	P	0.001953	405.7	P	0.000244	36.4	P	0.046143	17.1	A	0.129639	52.9	P	0.037598	gb:AF275551.1 DB_XREF=gi:9082277 TID=Ta.1197.1 CNT=31 FEA=FLmRNA TIER=FL+Stack STK=9 UG=Ta.1197 DEF=Triticum aestivum alpha 1,4-glucan phosphorylase mRNA, complete cds. PROD=alpha 1,4-glucan phosphorylase FL=gb:AF275551.1
Ta.1197.1.S1_x_at	295.9	P	0.001221	459.3	P	0.001221	367.9	P	0.000244	40.8	P	0.010742	17.1	P	0.010742	3.8	A	0.219482	105	P	0.001953	233.8	P	0.001953	645	P	0.000244	30.9	P	0.010742	29.8	P	0.018555	48.3	P	0.001953	gb:AF275551.1 DB_XREF=gi:9082277 TID=Ta.1197.1 CNT=31 FEA=FLmRNA TIER=FL+Stack STK=9 UG=Ta.1197 DEF=Triticum aestivum alpha 1,4-glucan phosphorylase mRNA, complete cds. PROD=alpha 1,4-glucan phosphorylase FL=gb:AF275551.1
Ta.2784.1.A1_at	345.7	P	0.000244	390.2	P	0.000244	351	P	0.000244	67.4	P	0.000244	36.4	P	0.00415	15.4	P	0.000732	181.3	P	0.000244	191.7	P	0.000244	445.9	P	0.000244	85.7	P	0.000732	87.3	P	0.000732	121.7	P	0.000244	gb:AB029934.1 DB_XREF=gi:18146824 GEN=Chi 1 TID=Ta.2784.1 CNT=20 FEA=FLmRNA TIER=FL+Stack STK=9 UG=Ta.2784 DEF=Triticum aestivum Chi 1 mRNA for chitinase 1, complete cds. PROD=chitinase 1 FL=gb:AB029934.1
Ta.714.1.S1_s_at	841.6	P	0.000244	688	P	0.000244	866.3	P	0.000244	972.4	P	0.000244	454.2	P	0.000244	193.3	P	0.000244	423.3	P	0.000244	515.7	P	0.000244	1798.1	P	0.000244	1233.5	P	0.000244	1095.5	P	0.000244	1286.5	P	0.000244	gb:U48688.1 DB_XREF=gi:1754992 TID=Ta.714.1 CNT=55 FEA=FLmRNA TIER=FL+Stack STK=8 UG=Ta.714 DEF=Triticum aestivum calmodulin TaCaM1-2 mRNA, complete cds. PROD=calmodulin TaCaM1-2 FL=gb:U48689.1 gb:U48688.1 gb:U48242.1
Ta.714.1.S1_x_at	611.4	P	0.000244	581.2	P	0.000244	664.9	P	0.000244	728	P	0.000244	423.3	P	0.000244	220.9	P	0.000732	310	P	0.000244	449.4	P	0.000244	939.5	P	0.000244	877.3	P	0.000244	739.8	P	0.000244	921.6	P	0.000244	gb:U48688.1 DB_XREF=gi:1754992 TID=Ta.714.1 CNT=55 FEA=FLmRNA TIER=FL+Stack STK=8 UG=Ta.714 DEF=Triticum aestivum calmodulin TaCaM1-2 mRNA, complete cds. PROD=calmodulin TaCaM1-2 FL=gb:U48689.1 gb:U48688.1 gb:U48242.1
Ta.22964.1.S1_a_at	820	P	0.000244	907.7	P	0.000244	997.5	P	0.000244	528.8	P	0.000244	339.2	P	0.000244	186.3	P	0.000244	429.5	P	0.000244	449.6	P	0.000244	1077.4	P	0.000244	679	P	0.000244	494.9	P	0.000244	625.4	P	0.000244	gb:AY074784.1 DB_XREF=gi:28192420 GEN=DHAR TID=Ta.22964.1 CNT=49 FEA=FLmRNA TIER=FL+Stack STK=8 UG=Ta.22964 DEF=Triticum aestivum dehydroascorbate reductase (DHAR) mRNA, complete cds. PROD=dehydroascorbate reductase FL=gb:AY074784.1
Ta.22964.1.S1_x_at	621.9	P	0.000244	695.5	P	0.000244	619.9	P	0.000244	372	P	0.000244	260.2	P	0.000244	228.4	P	0.001221	326.8	P	0.000244	379.4	P	0.000244	564	P	0.000244	481.6	P	0.000244	320.2	P	0.000244	403.1	P	0.000244	gb:AY074784.1 DB_XREF=gi:28192420 GEN=DHAR TID=Ta.22964.1 CNT=49 FEA=FLmRNA TIER=FL+Stack STK=8 UG=Ta.22964 DEF=Triticum aestivum dehydroascorbate reductase (DHAR) mRNA, complete cds. PROD=dehydroascorbate reductase FL=gb:AY074784.1
Ta.248.1.S1_at	659.2	P	0.000244	605.7	P	0.000244	843.9	P	0.000244	1044.6	P	0.000244	554.4	P	0.000244	309.4	P	0.000244	337.4	P	0.000244	661.1	P	0.000244	1141.5	P	0.000244	1168.2	P	0.000244	1070.5	P	0.000244	1155.4	P	0.000244	gb:AF161719.1 DB_XREF=gi:8886325 TID=Ta.248.1 CNT=57 FEA=FLmRNA TIER=FL+Stack STK=8 UG=Ta.248 DEF=Triticum aestivum vacuolar targeting receptor bp-80 mRNA, complete cds. PROD=vacuolar targeting receptor bp-80 FL=gb:AF161719.1
Ta.142.1.S1_at	2.4	A	0.74707	8.2	A	0.303711	1	A	0.870361	0.6	A	0.828613	0.6	A	0.865479	1	A	0.72583	1.9	A	0.72583	1.5	A	0.665527	1.4	A	0.904785	13.9	A	0.171387	1.8	A	0.567627	1.6	A	0.865723	gb:AY280870.1 DB_XREF=gi:30721846 TID=Ta.142.1 CNT=40 FEA=FLmRNA TIER=FL+Stack STK=8 UG=Ta.142 DEF=Triticum aestivum MADS-box protein TaVRT-1 mRNA, complete cds. PROD=MADS-box protein TaVRT-1 FL=gb:AB007504.1 gb:AY280870.1
Ta.105.1.S1_at	23.1	P	0.010742	16.8	P	0.010742	38.9	P	0.030273	82.4	P	0.000732	40.3	P	0.000244	20.3	P	0.00415	14.6	P	0.030273	7.8	P	0.037598	49.5	A	0.067627	77	P	0.000732	61.1	P	0.001953	127.4	P	0.001221	gb:L11881.1 DB_XREF=gi:170790 GEN=wali3 TID=Ta.105.1 CNT=17 FEA=FLmRNA TIER=FL+Stack STK=8 UG=Ta.105 UG_TITLE=Protein of unknown function (wali3) mRNA, complete cds DEF=Triticum aestivum protein of unknown function (wali3) mRNA, complete cds. FL=gb:L11881.1
Ta.1251.1.S1_at	445.7	P	0.000732	447.7	P	0.000244	552.1	P	0.000244	463.8	P	0.000244	294.4	P	0.000244	170.9	P	0.000244	248.7	P	0.000732	387.4	P	0.000244	675.2	P	0.000244	521.9	P	0.000732	443	P	0.000244	549.9	P	0.000244	gb:AY072771.1 DB_XREF=gi:27461139 TID=Ta.1251.1 CNT=66 FEA=FLmRNA TIER=FL+Stack STK=7 UG=Ta.1251 DEF=Triticum aestivum cultivar Soissons thioredoxin H mRNA, complete cds. PROD=thioredoxin H FL=gb:AY072771.1
Ta.27708.1.S1_at	1078.2	P	0.000732	1352.2	P	0.000244	1367.5	P	0.000732	723.1	P	0.001953	442.1	P	0.005859	383	P	0.008057	767.7	P	0.001953	876.5	P	0.000732	1824.7	P	0.000732	915.9	P	0.00415	683.8	P	0.001953	925	P	0.001953	gb:D37942.1 DB_XREF=gi:531055 TID=Ta.27708.1 CNT=27 FEA=FLmRNA TIER=FL+Stack STK=7 UG=Ta.27708 DEF=Triticum aestivum mRNA for protein H2B-6, complete cds. PROD=protein H2B-6 FL=gb:D37942.1
Ta.27708.1.S1_x_at	1123.8	P	0.000732	1172.4	P	0.000732	1450.9	P	0.000732	715.2	P	0.00415	397.9	P	0.00415	349.3	P	0.010742	753.7	P	0.001953	915.3	P	0.000732	1825	P	0.000732	888.2	P	0.00415	598.3	P	0.00293	823.5	P	0.00293	gb:D37942.1 DB_XREF=gi:531055 TID=Ta.27708.1 CNT=27 FEA=FLmRNA TIER=FL+Stack STK=7 UG=Ta.27708 DEF=Triticum aestivum mRNA for protein H2B-6, complete cds. PROD=protein H2B-6 FL=gb:D37942.1
Ta.1071.1.S1_at	832.2	P	0.000244	821.4	P	0.000732	920	P	0.000244	1266	P	0.000244	729.1	P	0.000244	407.9	P	0.000732	243.7	P	0.000244	545.9	P	0.000244	1613.8	P	0.000244	1927.3	P	0.000244	1226.2	P	0.000244	1890.5	P	0.000244	gb:AF542185.1 DB_XREF=gi:32401361 TID=Ta.1071.1 CNT=66 FEA=FLmRNA TIER=FL+Stack STK=6 UG=Ta.1071 DEF=Triticum aestivum glutaredoxin mRNA, complete cds. PROD=glutaredoxin FL=gb:AF542185.1
Ta.1071.1.S1_x_at	672.5	P	0.000732	453.6	P	0.000732	692.1	P	0.000732	981.3	P	0.000244	509.1	P	0.000732	196.2	P	0.000244	329.5	P	0.001221	401.4	P	0.000244	1297.3	P	0.000244	1051.1	P	0.000244	1253	P	0.000244	1365.8	P	0.000244	gb:AF542185.1 DB_XREF=gi:32401361 TID=Ta.1071.1 CNT=66 FEA=FLmRNA TIER=FL+Stack STK=6 UG=Ta.1071 DEF=Triticum aestivum glutaredoxin mRNA, complete cds. PROD=glutaredoxin FL=gb:AF542185.1
Ta.1013.1.S1_at	465.5	P	0.000244	781.3	P	0.000244	494.6	P	0.000244	619.3	P	0.000244	306	P	0.000244	154.3	P	0.000732	371.2	P	0.000244	508.3	P	0.000244	1301.8	P	0.000244	899.7	P	0.000244	744.4	P	0.000244	818.2	P	0.000244	gb:AF139814.1 DB_XREF=gi:7381266 GEN=PIP1 TID=Ta.1013.1 CNT=93 FEA=FLmRNA TIER=FL+Stack STK=6 UG=Ta.1013 DEF=Triticum aestivum plasma membrane intrinsic protein 1 (PIP1) mRNA, complete cds. PROD=plasma membrane intrinsic protein 1 FL=gb:AF139814.1
Ta.27728.1.S1_at	3680	P	0.000244	3156.8	P	0.000244	3664.2	P	0.000244	545	P	0.000244	240.4	P	0.000244	157.5	P	0.000244	2186.5	P	0.000244	2671.4	P	0.000244	4699.6	P	0.000244	639.9	P	0.000244	452.2	P	0.000244	624.4	P	0.000244	gb:AF314182.2 DB_XREF=gi:13195733 GEN=tpt1 TID=Ta.27728.1 CNT=60 FEA=FLmRNA TIER=FL+Stack STK=6 UG=Ta.27728 DEF=Triticum aestivum triose phosphate translocator (tpt1) mRNA, complete cds. PROD=triose phosphate translocator FL=gb:AF314182.2
Ta.4878.1.S1_at	1166.7	P	0.000244	1173.8	P	0.000244	1543	P	0.000244	1268.2	P	0.000244	683.1	P	0.000244	337.3	P	0.000244	460.1	P	0.000244	555.2	P	0.000244	2346.7	P	0.000244	1637.3	P	0.000244	980.8	P	0.000244	1158.8	P	0.000244	gb:AY091512.1 DB_XREF=gi:20259686 TID=Ta.4878.1 CNT=82 FEA=FLmRNA TIER=FL+Stack STK=6 UG=Ta.4878 DEF=Triticum aestivum endo-1,4-beta-glucanase mRNA, complete cds. PROD=endo-1,4-beta-glucanase FL=gb:AY091512.1
Ta.222.1.S1_at	928.8	P	0.000244	963.3	P	0.000244	1093.7	P	0.000244	1049.1	P	0.000244	700.4	P	0.000244	397.9	P	0.000244	427.2	P	0.000244	814.7	P	0.000244	1290	P	0.000244	1574.3	P	0.000244	1338.8	P	0.000244	1530.6	P	0.000244	gb:AF112964.1 DB_XREF=gi:4741843 GEN=Sgp TID=Ta.222.1 CNT=36 FEA=FLmRNA TIER=FL+Stack STK=6 UG=Ta.222 DEF=Triticum aestivum small GTP-binding protein (Sgp) mRNA, complete cds. PROD=small GTP-binding protein FL=gb:AF112964.1
Ta.2656.1.S1_at	1102.4	P	0.000244	722.3	P	0.000244	1253.3	P	0.000244	717.2	P	0.000244	450.3	P	0.000244	309.1	P	0.000244	648.8	P	0.000244	1113.1	P	0.000244	1458.8	P	0.000244	1006.9	P	0.000244	757.6	P	0.000244	1016.6	P	0.000244	gb:AY494984.1 DB_XREF=gi:42541822 TID=Ta.2656.1 CNT=48 FEA=FLmRNA TIER=FL+Stack STK=6 UG=Ta.2656 DEF=Triticum aestivum LON1 protease mRNA, complete cds. PROD=LON1 protease FL=gb:AY494984.1
Ta.1138.1.S1_at	926.1	P	0.000244	457.4	P	0.000732	1131.5	P	0.000244	1.1	A	0.919434	0.8	A	0.901123	12.7	A	0.219482	1104.6	P	0.000244	1002.2	P	0.000244	2445.5	P	0.000244	2.1	A	0.80542	1.2	A	0.696289	10.5	A	0.601074	gb:AF255053.1 DB_XREF=gi:7716955 GEN=Wrab17 TID=Ta.1138.1 CNT=24 FEA=FLmRNA TIER=FL+Stack STK=6 UG=Ta.1138 DEF=Triticum aestivum cold-responsive LEARAB-related COR protein (Wrab17) mRNA, complete cds. PROD=cold-responsive LEARAB-related COR protein FL=gb:AF255053.1
TaAffx.97045.1.S1_at	18.2	P	0.001221	14.4	P	0.000244	24.6	P	0.000244	9.8	A	0.067627	2	A	0.753906	6.5	A	0.266602	14.1	P	0.00293	16.6	P	0.00415	67.2	P	0.000244	2.9	A	0.246094	6.6	A	0.129639	3.2	A	0.326416	gb:AY485966.1 DB_XREF=gi:45390690 GEN=VRN2 TID=TaAffx.97045.1 CNT=7 FEA=FLmRNA TIER=FL+Stack STK=6 NOTE=sequence(s) not in UniGene DEF=Triticum monococcum cultivar PI573529 ZCCT1 (VRN2) mRNA, complete cds. PROD=ZCCT1 FL=gb:AY485964.1 gb:AY485969.1 gb:AY485967.1 gb:AY485965.1 gb:AY485963.1 gb:AY485968.1 gb:AY485966.1
TaAffx.143995.20.S1_s_at	12.5	P	0.037598	21.6	P	0.030273	20.7	A	0.111572	6.1	A	0.398926	1.3	A	0.799561	4	A	0.533936	14	P	0.01416	26.2	P	0.005859	34.8	P	0.01416	0.7	A	0.962402	5	A	0.633789	0.8	A	0.72583	gb:AY485644 DB_XREF=gi:45357051 TID=TaAffx.143995.20 CNT=1 FEA=DNA_5 TIER=ConsEnd STK=0 NOTE=sequence(s) not in UniGene DEF=Triticum monococcum phosphatidylserine decarboxylase, ZCCT2, ZCCT1, and SNF2P genes, complete cds; nucellin pseudogene, complete sequence; putative transposase, phosphatidylinositol phosphatidylcholine transfer protein sec14 cytosolic-like protein, and phytochrome P450-like …
Ta.27649.1.S1_at	936.3	P	0.000244	1163.5	P	0.000244	1053.8	P	0.000244	1536.7	P	0.000244	823.1	P	0.000244	577.9	P	0.000244	406.8	P	0.000244	605.9	P	0.000244	1341.9	P	0.000244	1867.6	P	0.000244	1469.9	P	0.000244	1772.7	P	0.000244	gb:AB158407.1 DB_XREF=gi:40363754 GEN=CesA TID=Ta.27649.1 CNT=92 FEA=FLmRNA TIER=FL STK=5 UG=Ta.27649 DEF=Triticum aestivum CesA mRNA for putative cellulose synthase, complete cds. PROD=putative cellulose synthase FL=gb:AB158407.1
Ta.1165.1.A1_at	114.9	P	0.000244	20	P	0.005859	379.9	P	0.000732	3.7	A	0.334473	6.7	A	0.129639	1	A	0.870361	204.8	P	0.000244	153.7	P	0.000244	212.9	P	0.000244	7.1	A	0.303711	7.1	A	0.303711	7.1	A	0.19458	gb:AF207545.1 DB_XREF=gi:6561858 GEN=cor14a TID=Ta.1165.1 CNT=35 FEA=FLmRNA TIER=FL STK=5 UG=Ta.1165 DEF=Triticum aestivum cultivar Mironovska 808 cold-responsive protein COR14a (cor14a) mRNA, complete cds. PROD=cold-responsive protein COR14a FL=gb:AF207545.1 gb:AF491838.1
Ta.2775.1.S1_at	1063.8	P	0.000244	753.7	P	0.000244	1131.4	P	0.000244	447.8	P	0.000244	273	P	0.000244	150.1	P	0.000244	457.7	P	0.000244	724.9	P	0.000244	1157.7	P	0.000244	585.6	P	0.000244	517.3	P	0.000244	660.4	P	0.000244	gb:AY057118.1 DB_XREF=gi:16555359 TID=Ta.2775.1 CNT=36 FEA=FLmRNA TIER=FL STK=5 UG=Ta.2775 DEF=Triticum aestivum cold acclimation protein WCOR413-like protein beta form mRNA, complete cds. PROD=cold acclimation protein WCOR413-like proteinbeta form FL=gb:AY057118.1
Ta.1362.1.S1_at	88.1	P	0.000732	46.3	P	0.000244	119.5	P	0.000244	12.3	A	0.080566	4	A	0.27417	5	A	0.432373	28.8	P	0.000732	16.9	P	0.01416	37.7	P	0.001953	41.3	P	0.000244	10.9	A	0.111572	16.7	P	0.00293	gb:AB042631.1 DB_XREF=gi:19909893 GEN=CYP71C9v2 TID=Ta.1362.1 CNT=18 FEA=FLmRNA TIER=FL STK=5 UG=Ta.1362 DEF=Triticum aestivum CYP71C9v2 mRNA for P450, complete cds. PROD=P450 FL=gb:AB042631.1 gb:AB042630.1
Ta.1944.1.S1_at	694.9	P	0.000244	665.3	P	0.000244	868.1	P	0.000244	641.3	P	0.000244	378.8	P	0.000244	232.9	P	0.000244	329.4	P	0.000732	554	P	0.000244	906.2	P	0.000244	735.9	P	0.000244	635.4	P	0.000244	810.2	P	0.000244	gb:AF092524.1 DB_XREF=gi:3676838 GEN=SOD TID=Ta.1944.1 CNT=25 FEA=FLmRNA TIER=FL STK=5 UG=Ta.1944 DEF=Triticum aestivum manganese superoxide dismutase (SOD) mRNA, nuclear gene encoding mitochondrial protein, complete cds. PROD=manganese superoxide dismutase FL=gb:AF092524.1
Ta.1136.1.S1_at	987.4	P	0.000244	1115.5	P	0.000244	1165.9	P	0.000244	1051.1	P	0.000244	634.5	P	0.000244	375.2	P	0.000244	536.9	P	0.000244	726.8	P	0.000244	1382.2	P	0.000244	1313.1	P	0.000244	940.7	P	0.000244	1161.2	P	0.000244	gb:AF542184.1 DB_XREF=gi:32401359 TID=Ta.1136.1 CNT=128 FEA=FLmRNA TIER=FL STK=4 UG=Ta.1136 DEF=Triticum aestivum EREBP transcription factor mRNA, complete cds. PROD=EREBP transcription factor FL=gb:AY271985.1 gb:AY271984.1 gb:AF542184.1
Ta.18775.1.S1_at	117.3	P	0.00415	79.4	P	0.000732	116.1	P	0.001221	77.1	P	0.000244	41.5	P	0.001221	35	P	0.005859	63.9	P	0.000244	64.2	P	0.001221	161.4	P	0.00293	128.5	P	0.000732	76.2	P	0.001221	111.1	P	0.000732	gb:AF467542.1 DB_XREF=gi:18449342 GEN=wis1 TID=Ta.18775.1 CNT=141 FEA=FLmRNA TIER=FL STK=4 UG=Ta.18775 DEF=Triticum aestivum putative aldehyde dehydrogenase WIS1 (wis1) mRNA, complete cds. PROD=putative aldehyde dehydrogenase WIS1 FL=gb:AF467542.1
Ta.12700.1.S1_at	6.5	A	0.219482	0.8	A	0.870361	3.8	A	0.601074	4.1	A	0.187744	2.8	A	0.466064	0.2	A	0.72583	1.3	A	0.665527	0.9	A	0.866455	7.9	A	0.533936	1	A	0.753906	3.1	A	0.5	1.1	A	0.80542	gb:AB084577.1 DB_XREF=gi:24636576 GEN=WAG TID=Ta.12700.1 CNT=56 FEA=FLmRNA TIER=FL STK=4 UG=Ta.12700 DEF=Triticum aestivum WAG mRNA for MADS box transcription factor, complete cds. PROD=MADS box transcription factor FL=gb:AB084577.1
Ta.1404.1.S1_at	340.7	P	0.001221	439.6	P	0.001221	564.9	P	0.000732	8.3	A	0.149658	2.7	A	0.466064	6.2	A	0.366211	236.6	P	0.00415	278.1	P	0.001953	456.7	P	0.00293	12.8	A	0.466064	2.2	A	0.633789	39.6	P	0.018555	gb:AF251264.1 DB_XREF=gi:7960276 GEN=RcaB TID=Ta.1404.1 CNT=86 FEA=FLmRNA TIER=FL STK=4 UG=Ta.1404 DEF=Triticum aestivum ribulose bisphosphate carboxylase activase B (RcaB) mRNA, complete cds; nuclear gene for chloroplast product. PROD=ribulose bisphosphate carboxylase activase B FL=gb:AF251264.1
Ta.28728.1.S1_at	522.8	P	0.000244	865.5	P	0.000244	618	P	0.000244	3044.1	P	0.000244	1556.6	P	0.000244	932.9	P	0.000244	296.7	P	0.000244	372.9	P	0.000244	894.3	P	0.000244	3791.7	P	0.000244	2915.8	P	0.000244	3706.5	P	0.000244	gb:AF139815.1 DB_XREF=gi:7381268 GEN=PIP2 TID=Ta.28728.1 CNT=75 FEA=FLmRNA TIER=FL STK=4 UG=Ta.28728 DEF=Triticum aestivum plasma membrane intrinsic protein 2 (PIP2) mRNA, complete cds. PROD=plasma membrane intrinsic protein 2 FL=gb:AF139815.1
Ta.28728.1.S1_x_at	392.9	P	0.001221	594.5	P	0.000732	468.8	P	0.000732	1855.3	P	0.000244	1167.5	P	0.000732	581.2	P	0.000244	215.1	P	0.000732	276.8	P	0.001953	734.4	P	0.001953	2590.4	P	0.000732	2166.9	P	0.000244	2692.1	P	0.000732	gb:AF139815.1 DB_XREF=gi:7381268 GEN=PIP2 TID=Ta.28728.1 CNT=75 FEA=FLmRNA TIER=FL STK=4 UG=Ta.28728 DEF=Triticum aestivum plasma membrane intrinsic protein 2 (PIP2) mRNA, complete cds. PROD=plasma membrane intrinsic protein 2 FL=gb:AF139815.1
Ta.30730.1.S1_at	1598.3	P	0.000244	1645.5	P	0.000244	1751.2	P	0.000244	1559.4	P	0.000244	856.2	P	0.000244	488.6	P	0.000244	657.4	P	0.000244	1039.8	P	0.000244	1946.1	P	0.000244	1856	P	0.000244	1643.9	P	0.000244	1878.1	P	0.000244	gb:AF420472.2 DB_XREF=gi:46200293 TID=Ta.30730.1 CNT=42 FEA=FLmRNA TIER=FL STK=4 UG=Ta.30730 DEF=Triticum aestivum thioredoxin H mRNA, complete cds. PROD=thioredoxin H FL=gb:AF420472.2
Ta.3795.1.S1_x_at	2450.4	P	0.001221	3410.1	P	0.000732	2002.8	P	0.000732	0.6	A	0.929688	0.8	A	0.828613	5.9	A	0.567627	3576.7	P	0.000732	2972.2	P	0.001953	4647.6	P	0.001953	11.8	A	0.432373	1.5	A	0.904785	4.5	A	0.601074	gb:U73218.1 DB_XREF=gi:1657858 GEN=Wcab TID=Ta.3795.1 CNT=40 FEA=FLmRNA TIER=FL STK=4 UG=Ta.3795 DEF=Triticum aestivum chlorophyll ab-binding protein WCAB precursor (Wcab) mRNA, complete cds. PROD=chlorophyll ab-binding protein WCAB precursor FL=gb:U73218.1
Ta.192.1.S1_at	306.1	P	0.000244	501.2	P	0.000244	417.4	P	0.000244	29.1	P	0.018555	26.4	P	0.010742	22.1	P	0.001953	152.7	P	0.000244	344.6	P	0.000244	699.7	P	0.000244	69.4	P	0.001953	21.5	P	0.010742	34.5	P	0.046143	gb:U32431.1 DB_XREF=gi:1323749 TID=Ta.192.1 CNT=13 FEA=FLmRNA TIER=FL STK=4 UG=Ta.192 DEF=Triticum aestivum mRNA, clone WCI-5, complete cds. PROD=unknown FL=gb:U32431.1
Ta.43.1.S1_at	1630.9	P	0.000244	1515.8	P	0.000244	1890.2	P	0.000244	1887.5	P	0.000244	1083.5	P	0.000244	640.4	P	0.000244	825.4	P	0.000244	1211	P	0.000244	2623.2	P	0.000244	2313.2	P	0.000244	2133.2	P	0.000244	2033.4	P	0.000244	gb:U22442.1 DB_XREF=gi:726304 GEN=APT1 TID=Ta.43.1 CNT=103 FEA=FLmRNA TIER=FL STK=3 UG=Ta.43 DEF=Triticum aestivum adenine phosphoribosyltransferase form 1 (APT1) mRNA, complete cds. PROD=adenine phosphoribosyltransferase form 1 FL=gb:U22442.1
Ta.2711.1.S1_x_at	2403.9	P	0.000244	2126.2	P	0.000244	2805.9	P	0.000244	3764.4	P	0.000244	2976.2	P	0.000244	1696.4	P	0.000244	1107.6	P	0.000244	2258.9	P	0.000244	3320.1	P	0.000244	5461.9	P	0.000244	3363.8	P	0.000244	5440.8	P	0.000244	gb:M62720.1 DB_XREF=gi:170784 GEN=UBC1 TID=Ta.2711.1 CNT=84 FEA=FLmRNA TIER=FL STK=3 UG=Ta.2711 DEF=Wheat ubiquitin carrier protein (UBC1) mRNA, complete cds. PROD=ubiquitin carrier protein FL=gb:M62720.1
Ta.95.1.S1_at	493.8	P	0.000244	512.1	P	0.000244	602.9	P	0.000244	1011.7	P	0.000244	474.9	P	0.000244	285.6	P	0.000244	231.8	P	0.000244	451	P	0.000244	1011.1	P	0.000244	1269.1	P	0.000244	1071.1	P	0.000244	1463.5	P	0.000244	gb:M90663.1 DB_XREF=gi:170683 GEN=E1 TID=Ta.95.1 CNT=77 FEA=FLmRNA TIER=FL STK=3 UG=Ta.95 DEF=Wheat ubiquitin activating enzyme (E1) mRNA, complete cds. PROD=ubiquitin activating enyme FL=gb:M90663.1 gb:M55604.1
Ta.1317.1.S1_at	550.4	P	0.000732	447.7	P	0.000732	629	P	0.000244	789.3	P	0.000244	463.7	P	0.000732	244.4	P	0.000244	238.5	P	0.000244	337.2	P	0.000732	758.7	P	0.000244	1015.8	P	0.000244	761.6	P	0.000244	960.4	P	0.000244	gb:M95818.1 DB_XREF=gi:170750 TID=Ta.1317.1 CNT=57 FEA=FLmRNA TIER=FL STK=3 UG=Ta.1317 DEF=Wheat (clone p28-1) initiation factor isozyme 4F p82 subunit mRNA, complete cds. PROD=initiation factor (iso)4F p28 subunit FL=gb:M95819.1 gb:M95818.1
Ta.435.1.S1_at	437.6	P	0.000244	331.6	P	0.000244	423.3	P	0.000244	409	P	0.000244	238.3	P	0.000244	169.6	P	0.000244	180.7	P	0.000244	236.9	P	0.000244	444.8	P	0.000244	480.4	P	0.000244	432.4	P	0.000244	466.8	P	0.000244	gb:AY050316.1 DB_XREF=gi:21747869 GEN=BADH TID=Ta.435.1 CNT=74 FEA=FLmRNA TIER=FL STK=3 UG=Ta.435 DEF=Triticum aestivum betaine-aldehyde dehydrogenase (BADH) mRNA, complete cds. PROD=betaine-aldehyde dehydrogenase FL=gb:AY050316.1
Ta.10140.1.S1_at	1.9	A	0.633789	0.5	A	0.780518	1.2	A	0.753906	2.4	A	0.5	0.6	A	0.696289	0.6	A	0.850342	0.9	A	0.5	0.5	A	0.780518	17.4	A	0.533936	1.8	A	0.567627	8.8	A	0.19458	10.4	A	0.080566	gb:AF525425.1 DB_XREF=gi:22001284 GEN=WSP1 TID=Ta.10140.1 CNT=52 FEA=FLmRNA TIER=FL STK=3 UG=Ta.10140 DEF=Triticum aestivum peroxidase 1 (WSP1) mRNA, complete cds. PROD=peroxidase 1 FL=gb:AF525425.1 gb:AY212922.1
Ta.2982.1.S1_a_at	993.1	P	0.000244	825.1	P	0.000244	1221.5	P	0.000244	1074	P	0.000244	591.6	P	0.000244	297.2	P	0.000244	365	P	0.000244	592.2	P	0.000244	1763.6	P	0.000244	1249.5	P	0.000244	1078.4	P	0.000244	1275.3	P	0.000244	gb:AY135021.1 DB_XREF=gi:37548543 TID=Ta.2982.1 CNT=36 FEA=FLmRNA TIER=FL STK=3 UG=Ta.2982 DEF=Triticum aestivum GTP-binding protein mRNA, complete cds. PROD=GTP-binding protein FL=gb:AY135021.1
Ta.2982.1.S1_x_at	789.4	P	0.000732	708.5	P	0.000732	907.3	P	0.000244	768.9	P	0.000732	431.3	P	0.000732	227.1	P	0.000732	374.4	P	0.000244	634.8	P	0.000732	1318.1	P	0.000244	962.5	P	0.000732	820.5	P	0.000244	919.3	P	0.000732	gb:AY135021.1 DB_XREF=gi:37548543 TID=Ta.2982.1 CNT=36 FEA=FLmRNA TIER=FL STK=3 UG=Ta.2982 DEF=Triticum aestivum GTP-binding protein mRNA, complete cds. PROD=GTP-binding protein FL=gb:AY135021.1
Ta.14090.1.S1_at	18.5	P	0.023926	24.8	P	0.023926	6.4	A	0.366211	24.3	P	0.00415	17.6	P	0.000732	10.3	M	0.056152	3.2	A	0.219482	1	A	0.398926	39.5	P	0.037598	33.4	P	0.010742	22.8	P	0.008057	26.6	P	0.008057	gb:AB107991.1 DB_XREF=gi:45356040 GEN=WPI1 TID=Ta.14090.1 CNT=30 FEA=FLmRNA TIER=FL STK=3 UG=Ta.14090 DEF=Triticum aestivum WPI1 mRNA for PISTILLATA-like MADS box protein, complete cds. PROD=PISTILLATA-like MADS box protein FL=gb:AB107991.1
Ta.759.1.S1_at	482.5	P	0.000244	248.4	P	0.000244	633.8	P	0.000244	51.9	P	0.01416	27.3	A	0.149658	8.9	A	0.366211	227.8	P	0.000244	318	P	0.000244	658.3	P	0.000244	91.2	P	0.030273	62.3	P	0.008057	99.2	P	0.023926	gb:U73216.1 DB_XREF=gi:1657854 GEN=Wcor413 TID=Ta.759.1 CNT=28 FEA=FLmRNA TIER=FL STK=3 UG=Ta.759 DEF=Triticum aestivum cold acclimation protein WCOR413 (Wcor413) mRNA, complete cds. PROD=cold acclimation protein WCOR413 FL=gb:U73216.1
Ta.29542.1.S1_x_at	47.5	P	0.000244	54.7	P	0.000244	49.6	P	0.000244	68.5	P	0.000244	24.2	P	0.000732	24.3	P	0.000244	30.6	P	0.000732	39.3	P	0.000244	197.5	P	0.000244	77.7	P	0.000244	90.1	P	0.000244	92.6	P	0.000244	gb:D38087.1 DB_XREF=gi:1129083 TID=Ta.29542.1 CNT=24 FEA=FLmRNA TIER=FL STK=3 UG=Ta.29542 DEF=Triticum aestivum mRNA for protein H2A, complete cds, clone wcH2A-2. PROD=protein H2A FL=gb:D38087.1
Ta.209.1.S1_at	197.1	P	0.000244	194.3	P	0.000244	214.5	P	0.000244	274.6	P	0.000244	136	P	0.000244	120.1	P	0.000244	89.4	P	0.000244	119.6	P	0.000244	230.7	P	0.000244	351.7	P	0.000244	330	P	0.000244	419.5	P	0.000244	gb:AF031231.1 DB_XREF=gi:4104059 GEN=S222 TID=Ta.209.1 CNT=33 FEA=FLmRNA TIER=FL STK=3 UG=Ta.209 DEF=Triticum aestivum S222 (S222) mRNA, complete cds. PROD=S222 FL=gb:AF031231.1
Ta.701.1.S1_at	840.9	P	0.000244	568	P	0.000244	898.3	P	0.000244	164.2	P	0.000244	76.7	P	0.001221	56.7	P	0.001221	353.9	P	0.000244	465.5	P	0.000244	758.7	P	0.000244	158.3	P	0.001953	152.1	P	0.000244	234	P	0.000244	gb:D84678.1 DB_XREF=gi:3157459 GEN=TaFAD3 TID=Ta.701.1 CNT=25 FEA=FLmRNA TIER=FL STK=3 UG=Ta.701 DEF=Triticum aestivum mRNA for omega-3 fatty acid desaturase, complete cds. PROD=omega-3 fatty acid desaturase FL=gb:D84678.1
Ta.15268.1.S1_x_at	11.6	A	0.095215	15.9	P	0.046143	16.7	A	0.149658	20.3	P	0.008057	13.3	P	0.001953	18.3	P	0.018555	12.6	A	0.171387	18.3	A	0.091064	45	P	0.010742	39.5	P	0.046143	14.6	P	0.001953	19.4	P	0.037598	gb:M11075.1 DB_XREF=gi:170723 TID=Ta.15268.1 CNT=35 FEA=FLmRNA TIER=FL STK=3 UG=Ta.15268 UG_TITLE=Wheat (T.aestivum) alpha-beta-gliadin class A-IV mRNA, complete cds, clone pA735 DEF=Wheat (T.aestivum) alpha-beta-gliadin class A-IV mRNA, complete cds, clone pA735. FL=gb:M11075.1
Ta.24114.2.S1_x_at	1	A	0.567627	2.3	A	0.246094	6.7	A	0.107178	8.8	P	0.018555	5.6	A	0.095215	2.3	A	0.696289	4.2	A	0.423828	3.3	A	0.525391	12	A	0.080566	1.6	A	0.80542	7.3	A	0.080566	21.8	A	0.095215	gb:Y16340.1 DB_XREF=gi:29788055 GEN=gss1 TID=Ta.24114.2 CNT=48 FEA=FLmRNA TIER=FL STK=3 UG=Ta.24114 DEF=Triticum aestivum mRNA for granule-bound starch synthase, complete CDS. PROD=glycogen (starch) synthase FL=gb:AF163319.1 gb:Y16340.1 gb:AF409085.1
Ta.2148.1.S1_x_at	373.3	P	0.000732	173.5	P	0.000244	538.2	P	0.000244	729	P	0.000244	313.9	P	0.000244	186.7	P	0.000244	172.1	P	0.000732	307.6	P	0.000244	447.7	P	0.000244	571.7	P	0.000244	453.7	P	0.000244	606.1	P	0.000244	gb:AF271260.1 DB_XREF=gi:8468623 GEN=Wlt10 TID=Ta.2148.1 CNT=6 FEA=FLmRNA TIER=FL STK=3 UG=Ta.2148 DEF=Triticum aestivum cold-responsive protein (Wlt10) mRNA, complete cds. PROD=cold-responsive protein FL=gb:AF271260.1
Ta.220.1.S1_at	1.4	A	0.657471	6.4	A	0.111572	5.4	A	0.366211	0.6	A	0.753906	0.4	A	0.941406	1.1	A	0.799316	5.1	A	0.366211	2.1	A	0.696289	2.4	A	0.72583	4.8	A	0.533936	0.5	A	0.753906	0.4	A	0.870361	gb:AF120148.1 DB_XREF=gi:4589065 GEN=MIPS TID=Ta.220.1 CNT=3 FEA=FLmRNA TIER=FL STK=3 UG=Ta.220 DEF=Triticum aestivum cultivar Biggar myo-inositol 1-phosphate synthase (MIPS) mRNA, complete cds. PROD=myo-inositol 1-phosphate synthase FL=gb:AF120147.1 gb:AF120146.1 gb:AF120148.1
Ta.1403.1.S1_s_at	5279	P	0.000244	5555	P	0.000244	5971.2	P	0.000244	5341.9	P	0.000244	4541.8	P	0.000244	3623.5	P	0.000244	3380.3	P	0.000244	4839.5	P	0.000244	6590.9	P	0.000244	7622.3	P	0.000244	5539.5	P	0.000244	6802	P	0.000244	gb:U49103.1 DB_XREF=gi:1755004 TID=Ta.1403.1 CNT=163 FEA=FLmRNA TIER=FL STK=2 UG=Ta.1403 DEF=Triticum aestivum calmodulin TaCaM3-2 mRNA, complete cds. PROD=calmodulin TaCaM3-2 FL=gb:U49104.1 gb:U49103.1
Ta.22871.1.S1_s_at	3852	P	0.000732	3272.8	P	0.000732	4196.8	P	0.000732	4082.8	P	0.000244	3466.3	P	0.000244	2444.4	P	0.000244	2490.5	P	0.000732	3091.7	P	0.000732	4062.3	P	0.000244	5846.6	P	0.000244	4674.8	P	0.000244	5926.3	P	0.000244	gb:U86762.1 DB_XREF=gi:4099405 TID=Ta.22871.1 CNT=125 FEA=FLmRNA TIER=FL STK=2 UG=Ta.22871 DEF=Triticum aestivum gamma-type tonoplast intrinsic protein mRNA, complete cds. PROD=gamma-type tonoplast intrinsic protein FL=gb:U86762.1
Ta.122.1.S1_x_at	808.9	P	0.000244	1145.8	P	0.000244	825.7	P	0.000244	462.4	P	0.000244	316.1	P	0.000244	245.3	P	0.000244	511.8	P	0.000244	661.2	P	0.000244	1638.6	P	0.000244	664.8	P	0.000244	798.2	P	0.000244	803.8	P	0.000244	gb:U73210.1 DB_XREF=gi:1657842 GEN=Wcor410b TID=Ta.122.1 CNT=80 FEA=FLmRNA TIER=FL STK=2 UG=Ta.122 DEF=Triticum aestivum cold acclimation protein WCOR410b (Wcor410b) mRNA, complete cds. PROD=cold acclimation protein WCOR410b FL=gb:U73210.1
Ta.1137.1.S1_at	336.9	P	0.000244	465.2	P	0.000244	427.9	P	0.000244	24.7	P	0.001953	10.7	P	0.030273	7.4	A	0.080566	222.3	P	0.000244	328.4	P	0.000244	540.6	P	0.000244	36.3	P	0.001221	27.2	P	0.001953	33	P	0.000244	gb:AF091803.1 DB_XREF=gi:5880465 TID=Ta.1137.1 CNT=43 FEA=FLmRNA TIER=FL STK=2 UG=Ta.1137 DEF=Triticum aestivum starch synthase I mRNA, complete cds. PROD=starch synthase I FL=gb:AF091803.1
Ta.5855.1.S1_a_at	394.2	P	0.000244	308.2	P	0.000244	357.6	P	0.000244	488.7	P	0.000244	227.1	P	0.000244	94.9	P	0.000732	113.5	P	0.000244	264.4	P	0.000244	1057.9	P	0.000244	682.1	P	0.000244	434.6	P	0.000244	801.7	P	0.000244	gb:AY230399.1 DB_XREF=gi:32482143 GEN=Fca TID=Ta.5855.1 CNT=30 FEA=FLmRNA TIER=FL STK=2 UG=Ta.5855 DEF=Triticum aestivum FCA-A2 (Fca) mRNA, complete cds. PROD=FCA-A2 FL=gb:AY230401.1 gb:AY230399.1
Ta.27657.1.S1_at	699.1	P	0.000244	697.6	P	0.000244	692.1	P	0.000244	462.5	P	0.000244	188.3	P	0.000244	134.5	P	0.000244	312	P	0.000244	404.8	P	0.000244	662.6	P	0.000244	395.3	P	0.000244	425.5	P	0.000244	534	P	0.000244	gb:D38090.1 DB_XREF=gi:1129085 TID=Ta.27657.1 CNT=20 FEA=FLmRNA TIER=FL STK=2 UG=Ta.27657 DEF=Triticum aestivum mRNA for protein H2A, complete cds, clone wcH2A-9. PROD=protein H2A FL=gb:D38090.1
Ta.10215.1.S1_at	685.9	P	0.000244	309	P	0.000732	860.8	P	0.000244	1067.7	P	0.000244	766	P	0.000244	361.8	P	0.000244	261.1	P	0.000732	797.3	P	0.000244	1495.9	P	0.000244	1248.5	P	0.000244	880.9	P	0.000244	1296	P	0.000244	gb:AF543844.1 DB_XREF=gi:33333146 GEN=GI TID=Ta.10215.1 CNT=40 FEA=FLmRNA TIER=FL STK=2 UG=Ta.10215 DEF=Triticum aestivum gigantea (GI) mRNA, complete cds. PROD=gigantea FL=gb:AF543844.1
Ta.30703.1.S1_at	292.3	P	0.00293	165.1	P	0.010742	401.5	P	0.001221	7.8	A	0.533936	5.3	A	0.633789	8.4	A	0.5	98.8	P	0.00415	97.4	P	0.008057	205.5	P	0.030273	21.6	A	0.432373	18.2	A	0.466064	28.2	A	0.303711	gb:D16457.1 DB_XREF=gi:457573 GEN=ext TID=Ta.30703.1 CNT=32 FEA=FLmRNA TIER=FL STK=2 UG=Ta.30703 DEF=Wheat mRNA for endo-xyloglucan transferase, complete cds. PROD=endo-xyloglucan transferase FL=gb:D16457.1
Ta.30631.1.S1_at	91.2	P	0.008057	240.4	P	0.001221	60.3	P	0.01416	45.7	P	0.000732	25.6	P	0.008057	15.9	A	0.080566	43.6	A	0.129639	68.2	P	0.00415	83.7	P	0.008057	78.4	P	0.00415	47.3	P	0.023926	47.3	P	0.037598	gb:AY517470.1 DB_XREF=gi:41387690 GEN=WRN2 TID=Ta.30631.1 CNT=19 FEA=FLmRNA TIER=FL STK=2 UG=Ta.30631 DEF=Triticum aestivum S-like RNase (WRN2) mRNA, complete cds. PROD=S-like RNase FL=gb:AY517470.1
Ta.2790.1.S1_at	484.5	P	0.000244	434.1	P	0.000244	604.4	P	0.000244	847.3	P	0.000244	452.2	P	0.000244	234.4	P	0.000244	198.8	P	0.000244	408.8	P	0.000244	793.6	P	0.000244	1040	P	0.000244	835	P	0.000244	1112.8	P	0.000244	gb:AF464903.1 DB_XREF=gi:18481621 GEN=Dr1 TID=Ta.2790.1 CNT=36 FEA=FLmRNA TIER=FL STK=2 UG=Ta.2790 DEF=Triticum aestivum repressor protein (Dr1) mRNA, complete cds. PROD=repressor protein FL=gb:AF464903.1
Ta.2251.1.S1_at	1051.1	P	0.000244	1243.4	P	0.000244	1022.3	P	0.000244	602	P	0.000244	264.4	P	0.000244	148.3	P	0.000244	564.6	P	0.000244	932.1	P	0.000244	1437.5	P	0.000244	657.1	P	0.000244	483.1	P	0.000244	770.8	P	0.000244	gb:U60754.1 DB_XREF=gi:1706964 GEN=TA-MT TID=Ta.2251.1 CNT=21 FEA=FLmRNA TIER=FL STK=2 UG=Ta.2251 DEF=Triticum aestivum delta-24-sterol methyltransferase (TA-MT) mRNA, complete cds. PROD=delta-24-sterol methyltransferase FL=gb:U60754.1
Ta.2794.1.S1_at	156.4	P	0.000244	150.3	P	0.000244	183.7	P	0.000244	734.7	P	0.000244	500.4	P	0.000244	301	P	0.000244	81.5	P	0.000244	138.5	P	0.000244	253.2	P	0.000244	1008.5	P	0.000244	977.7	P	0.000244	1124.9	P	0.000244	gb:AF486634.1 DB_XREF=gi:19569590 TID=Ta.2794.1 CNT=16 FEA=FLmRNA TIER=FL STK=2 UG=Ta.2794 DEF=Triticum aestivum ferredoxin precursor, mRNA, complete cds. PROD=ferredoxin precursor FL=gb:AF486634.1
Ta.4001.1.S1_at	267.9	P	0.000244	432.9	P	0.000244	338.8	P	0.000244	0.2	A	0.919434	1.5	A	0.665527	0.7	A	0.72583	173.2	P	0.000244	266	P	0.000244	699.4	P	0.000244	5.4	A	0.303711	1.4	A	0.567627	4.3	A	0.567627	gb:AY293827.1 DB_XREF=gi:31580629 GEN=PT2-1 TID=Ta.4001.1 CNT=19 FEA=FLmRNA TIER=FL STK=2 UG=Ta.4001 DEF=Triticum aestivum phosphate transporter 2-1 (PT2-1) mRNA, complete cds; plastid gene for plastid product. PROD=phosphate transporter 2-1 FL=gb:AY293827.1
Ta.274.1.S1_at	397.5	P	0.000244	475	P	0.000244	465.5	P	0.000244	241	P	0.000244	130.1	P	0.000244	89.4	P	0.000732	250.1	P	0.000244	347.1	P	0.000244	614.4	P	0.000244	286.7	P	0.000244	228.8	P	0.000244	276.4	P	0.000244	gb:AF321557.1 DB_XREF=gi:12958606 TID=Ta.274.1 CNT=14 FEA=FLmRNA TIER=FL STK=2 UG=Ta.274 DEF=Triticum aestivum sucrose-6F-phosphate phosphohydrolase SPP2 mRNA, complete cds. PROD=sucrose-6F-phosphate phosphohydrolase SPP2 FL=gb:AF321557.1
Ta.3382.1.S1_at	106.8	P	0.000732	75.4	P	0.000244	79.7	P	0.000732	41	P	0.010742	16.3	P	0.037598	6.8	P	0.023926	23.4	P	0.005859	67	P	0.000244	117.8	P	0.000732	92.9	P	0.000244	66	P	0.001221	118.2	P	0.00293	gb:AB042627.1 DB_XREF=gi:19909885 GEN=CYP71C6v1 TID=Ta.3382.1 CNT=10 FEA=FLmRNA TIER=FL STK=2 UG=Ta.3382 DEF=Triticum aestivum CYP71C6v1 mRNA for P450, complete cds. PROD=P450 FL=gb:AF123601.1 gb:AB042627.1
Ta.20771.1.S1_at	8.5	A	0.080566	0.4	A	0.962402	13.8	A	0.171387	135.8	P	0.000244	74.6	P	0.001221	53.7	P	0.001953	3.7	A	0.366211	4.8	A	0.466064	38.3	P	0.037598	129.3	P	0.000732	91.8	P	0.000244	134.7	P	0.000732	gb:AY543542.1 DB_XREF=gi:44894807 TID=Ta.20771.1 CNT=9 FEA=FLmRNA TIER=FL STK=2 UG=Ta.20771 DEF=Triticum aestivum expansin EXPB8 mRNA, complete cds. PROD=expansin EXPB8 FL=gb:AY543542.1
Ta.14351.1.S1_at	70.7	P	0.000732	98	P	0.000732	112.5	P	0.000244	175.5	P	0.000244	105.1	P	0.000244	44.2	P	0.000244	50.4	P	0.000732	83.3	P	0.000732	136.5	P	0.000732	217	P	0.000244	194.6	P	0.000244	240.6	P	0.000244	gb:AB090160.1 DB_XREF=gi:22336038 GEN=TaGB1 TID=Ta.14351.1 CNT=6 FEA=FLmRNA TIER=FL STK=2 UG=Ta.14351 DEF=Triticum aestivum TaGB1 mRNA for G protein beta subunit, complete cds. PROD=G protein beta subunit FL=gb:AB090160.1
Ta.727.1.S1_x_at	0.7	A	0.77417	2.5	A	0.432373	0.4	A	0.828613	39	P	0.00293	0.9	A	0.780518	0.9	A	0.80542	0.4	A	0.80542	3.9	A	0.266602	28.9	A	0.129639	13.7	A	0.080566	12.8	A	0.149658	7.9	A	0.366211	gb:AY148492.1 DB_XREF=gi:25989706 GEN=LEA3 TID=Ta.727.1 CNT=55 FEA=FLmRNA TIER=FL STK=2 UG=Ta.727 DEF=Triticum aestivum LEA3 protein (LEA3) mRNA, complete cds. PROD=LEA3 protein FL=gb:AY148492.1
Ta.24515.1.S1_at	104.4	P	0.018555	201.3	P	0.008057	140	P	0.023926	46.9	M	0.056152	21	A	0.19458	16.7	A	0.129639	59.9	P	0.023926	105.7	P	0.01416	279.6	P	0.037598	71.1	P	0.037598	32.5	A	0.19458	59.2	A	0.111572	gb:AF005993.1 DB_XREF=gi:2827001 GEN=TaHSP70d TID=Ta.24515.1 CNT=88 FEA=FLmRNA TIER=FL STK=2 UG=Ta.24515 DEF=Triticum aestivum 70 kDa heat shock protein (TaHSP70d) mRNA, complete cds. PROD=HSP70 FL=gb:AF005993.1
Ta.204.1.S1_at	57.5	P	0.001953	101	P	0.001221	42.5	P	0.000244	218.7	P	0.000244	140.4	P	0.000244	57.5	P	0.000244	21.6	P	0.000244	63.1	P	0.000244	117	P	0.000244	430.9	P	0.000244	275.9	P	0.000244	383.4	P	0.000244	gb:AF104108.1 DB_XREF=gi:4138870 TID=Ta.204.1 CNT=14 FEA=FLmRNA TIER=FL STK=2 UG=Ta.204 DEF=Triticum aestivum small heat shock protein Hsp23.6 mRNA, nuclear gene encoding mitochondrial protein, complete cds. PROD=small heat shock protein Hsp23.6 FL=gb:AF104108.1
Ta.166.1.S1_a_at	2445.3	P	0.000244	1915.6	P	0.000244	2504.2	P	0.000244	780.7	P	0.000244	481.8	P	0.000244	303.2	P	0.000244	1511.2	P	0.000244	2012.4	P	0.000244	2695.1	P	0.000244	1007.1	P	0.000244	740.7	P	0.000244	991.6	P	0.000244	gb:U69632.1 DB_XREF=gi:1572626 GEN=SOD1.2 TID=Ta.166.1 CNT=11 FEA=FLmRNA TIER=FL STK=2 UG=Ta.166 DEF=Triticum aestivum CuZn superoxide dismutase (SOD1.2) mRNA, nuclear gene encoding chloroplast protein, complete cds. PROD=CuZn superoxide dismutase FL=gb:U69632.1
Ta.25053.1.S1_at	20.1	P	0.00415	19.1	P	0.046143	30.5	P	0.037598	7.5	A	0.111572	3.1	A	0.5	0.8	A	0.943848	19.8	A	0.095215	12.1	A	0.27417	34	A	0.095215	31.5	P	0.01416	7.6	P	0.037598	26.5	P	0.030273	gb:AF442967.1 DB_XREF=gi:20257408 TID=Ta.25053.1 CNT=24 FEA=FLmRNA TIER=FL STK=2 UG=Ta.25053 DEF=Triticum aestivum clone WAS-3a thaumatin-like protein mRNA, complete cds. PROD=thaumatin-like protein FL=gb:AF442967.1
Ta.21873.1.S1_at	159.2	P	0.000244	132.2	P	0.000732	165.3	P	0.000244	182.8	P	0.000244	92.2	P	0.000244	70.3	P	0.000244	62.7	P	0.000244	107.6	P	0.000244	145.2	P	0.000244	197	P	0.000244	188.4	P	0.000244	228.8	P	0.000244	gb:AF512432.1 DB_XREF=gi:33324660 GEN=CycD2 TID=Ta.21873.1 CNT=11 FEA=FLmRNA TIER=FL STK=2 UG=Ta.21873 DEF=Triticum aestivum cyclin D2 (CycD2) mRNA, complete cds. PROD=cyclin D2 FL=gb:AF512432.1
Ta.2760.1.S1_at	489.9	P	0.000244	515.9	P	0.000244	548.6	P	0.000244	826.7	P	0.000244	434.1	P	0.000244	248.8	P	0.000244	269.2	P	0.000244	555.8	P	0.000244	933.4	P	0.000244	978.7	P	0.000244	763.9	P	0.000244	972.2	P	0.000244	gb:AY040245.1 DB_XREF=gi:15027832 GEN=NHX1 TID=Ta.2760.1 CNT=12 FEA=FLmRNA TIER=FL STK=2 UG=Ta.2760 DEF=Triticum aestivum Na+H+ antiporter (NHX1) mRNA, complete cds. PROD=Na+H+ antiporter FL=gb:AY296910.1 gb:AY040245.1
Ta.48.1.S1_at	100.6	P	0.000244	62.6	P	0.001953	103.4	P	0.000244	64.5	P	0.000732	40.8	P	0.001953	23.9	P	0.01416	40.6	P	0.000244	54.5	P	0.000244	86.9	P	0.00293	83.9	P	0.001953	61.7	P	0.000732	67.4	P	0.005859	gb:AB042428.1 DB_XREF=gi:10716671 GEN=WhUCP1a TID=Ta.48.1 CNT=9 FEA=FLmRNA TIER=FL STK=2 UG=Ta.48 DEF=Triticum aestivum WhUCP1a mRNA for uncoupling protein, complete cds. PROD=uncoupling protein FL=gb:AB042429.1 gb:AB042428.1
Ta.191.1.S1_at	5	A	0.398926	0.3	A	0.845215	0.9	A	0.633789	4.3	A	0.533936	0.6	A	0.72583	6	A	0.171387	0.7	A	0.432373	2.1	A	0.432373	13.8	A	0.246094	1.7	A	0.533936	2	A	0.665527	5.2	P	0.023926	gb:U32430.1 DB_XREF=gi:1323747 TID=Ta.191.1 CNT=8 FEA=FLmRNA TIER=FL STK=2 UG=Ta.191 DEF=Triticum aestivum thiol protease mRNA, complete cds. PROD=thiol protease FL=gb:U32430.1
Ta.30336.1.S1_x_at	7.1	A	0.366211	7.6	A	0.246094	10.8	A	0.149658	1.5	A	0.780518	1.4	A	0.850342	0.6	A	0.567627	9.2	A	0.067627	6.6	A	0.27417	32.3	A	0.129639	0.7	A	0.828613	6.7	A	0.466064	7	A	0.246094	gb:AB076807.1 DB_XREF=gi:21624241 GEN=Wdhn13 TID=Ta.30336.1 CNT=7 FEA=FLmRNA TIER=FL STK=2 UG=Ta.30336 DEF=Triticum aestivum Wdhn13 mRNA for LEA D-11 dehydrin, complete cds. PROD=LEA D-11 dehydrin FL=gb:AB076807.1
Ta.2795.1.S1_a_at	1.1	A	0.870361	1.8	A	0.466064	3.2	A	0.601074	0.8	A	0.696289	1.6	A	0.753906	0.4	A	0.968262	6.4	A	0.398926	4.9	A	0.780518	0.9	A	0.932373	10.5	A	0.398926	11.4	A	0.466064	5.9	A	0.5	gb:AY050174.1 DB_XREF=gi:21628917 GEN=waxy TID=Ta.2795.1 CNT=9 FEA=FLmRNA TIER=FL STK=2 UG=Ta.2795 DEF=Triticum aestivum granule-bound starch synthase (waxy) mRNA, complete cds. PROD=granule-bound starch synthase FL=gb:AY050174.1
Ta.261.1.S1_at	15	A	0.129639	29.7	P	0.023926	11.3	A	0.334473	14.8	P	0.005859	4.7	A	0.334473	3	A	0.398926	6.4	A	0.129639	11.4	M	0.056152	24.6	A	0.149658	8.9	A	0.129639	9.9	A	0.19458	14	P	0.046143	gb:AF174433.1 DB_XREF=gi:6013195 GEN=HSP101c TID=Ta.261.1 CNT=9 FEA=FLmRNA TIER=FL STK=2 UG=Ta.261 DEF=Triticum aestivum heat shock protein 101 (HSP101c) mRNA, complete cds. PROD=heat shock protein 101 FL=gb:AF174433.1
Ta.39.1.S1_a_at	60.8	P	0.001221	82.3	P	0.000732	84.9	P	0.000244	28	P	0.000244	17	P	0.00415	5.2	A	0.188477	29.6	P	0.000244	40.1	P	0.000244	121.6	P	0.000732	41.6	P	0.001221	53.3	P	0.000732	50.5	P	0.00293	gb:AF076679.1 DB_XREF=gi:4826587 GEN=SBE-I TID=Ta.39.1 CNT=8 FEA=FLmRNA TIER=FL STK=2 UG=Ta.39 DEF=Triticum aestivum starch branching enzyme-I (SBE-I) mRNA, complete cds. PROD=starch branching enzyme-I FL=gb:AF076679.1
Ta.39.1.S1_x_at	50.7	P	0.001221	49.9	P	0.000732	49.6	P	0.000244	26.8	P	0.000244	5.2	A	0.095215	9.9	P	0.030273	25.4	P	0.005859	34.1	P	0.000244	61.4	P	0.000732	25.6	P	0.010742	19.9	P	0.001953	35.3	P	0.000732	gb:AF076679.1 DB_XREF=gi:4826587 GEN=SBE-I TID=Ta.39.1 CNT=8 FEA=FLmRNA TIER=FL STK=2 UG=Ta.39 DEF=Triticum aestivum starch branching enzyme-I (SBE-I) mRNA, complete cds. PROD=starch branching enzyme-I FL=gb:AF076679.1
Ta.10688.1.S1_at	2.6	A	0.696289	1.2	A	0.850342	13.6	A	0.095215	0.6	A	0.991943	1.4	A	0.888428	1	A	0.850342	1.1	A	0.850342	1.3	A	0.567627	0.8	A	0.989258	1.2	A	0.969727	0.5	A	0.932373	0.6	A	0.99707	gb:AB094060.1 DB_XREF=gi:33383131 GEN=TaBx1-A TID=Ta.10688.1 CNT=5 FEA=FLmRNA TIER=FL STK=2 UG=Ta.10688 DEF=Triticum aestivum TaBx1-A mRNA for indole synthase, complete cds. PROD=indole synthase FL=gb:AB094060.1
Ta.143.1.S1_at	1	A	0.798828	0.5	A	0.888428	2.2	A	0.72583	13	P	0.018555	1.5	A	0.567627	1	A	0.71875	5.1	A	0.149658	0.2	A	0.888428	3.1	A	0.334473	10.3	M	0.056152	5.5	A	0.466064	19.3	P	0.01416	gb:AB107993.1 DB_XREF=gi:46367706 GEN=TaMADSno. 82 NOTE=Non-UniGene sequence merged into UniGene cluster TID=Ta.143.1 CNT=15 FEA=FLmRNA TIER=FL STK=2 UG=Ta.143 DEF=Triticum aestivum TaMADSno. 82 mRNA for APETALA3-like MADS box protein, complete cds. PROD=APETALA3-like MADS box protein FL=gb:AB007506.1 gb:AB107993.1
Ta.226.1.S1_at	1.6	A	0.466064	1.3	A	0.828613	0.8	A	0.967773	31	A	0.171387	11	A	0.19458	13.2	A	0.149658	0.4	A	0.932373	1	A	0.696289	2.7	A	0.919434	20.5	A	0.334473	6.6	A	0.303711	22.5	A	0.246094	gb:AF139915.1 DB_XREF=gi:4929079 TID=Ta.226.1 CNT=6 FEA=FLmRNA TIER=FL STK=2 UG=Ta.226 DEF=Triticum aestivum ABA-inducible protein WRAB1 mRNA, complete cds. PROD=ABA-inducible protein WRAB1 FL=gb:AF255052.1 gb:AF139915.1
Ta.28785.1.S1_at	6.6	A	0.567627	4	A	0.72583	9.2	A	0.246094	0.3	A	0.80542	2.2	A	0.780518	5.2	A	0.5	6.7	A	0.466064	6.5	A	0.398926	31.8	A	0.366211	0.7	A	0.870361	10.2	A	0.19458	2.3	A	0.780518	gb:AB094491.1 DB_XREF=gi:36789816 GEN=TaHd1-3 TID=Ta.28785.1 CNT=2 FEA=FLmRNA TIER=FL STK=2 UG=Ta.28785 DEF=Triticum aestivum TaHd1-3 mRNA for Hd1-like protein, complete cds. PROD=Hd1-like protein FL=gb:AB094490.1 gb:AB094491.1
TaAffx.143995.21.S1_s_at	15.1	A	0.398926	10.6	A	0.398926	11	A	0.27417	5.5	A	0.633789	0.5	A	0.72583	1.3	A	0.80542	6	A	0.303711	18.7	A	0.154785	28.6	A	0.19458	8	A	0.432373	7.2	A	0.567627	9.9	A	0.303711	gb:AY485644 DB_XREF=gi:45357051 TID=TaAffx.143995.21 CNT=1 FEA=DNA_4 TIER=ConsEnd STK=0 NOTE=sequence(s) not in UniGene DEF=Triticum monococcum phosphatidylserine decarboxylase, ZCCT2, ZCCT1, and SNF2P genes, complete cds; nucellin pseudogene, complete sequence; putative transposase, phosphatidylinositol phosphatidylcholine transfer protein sec14 cytosolic-like protein, and phytochrome P450-like …
Ta.27778.1.S2_at	4	A	0.466064	0.8	A	0.5	4.9	A	0.303711	0.8	A	0.567627	0.5	A	0.753906	3.9	A	0.27417	4.6	A	0.27417	0.7	A	0.633789	1.4	A	0.19458	17	P	0.037598	6.1	A	0.466064	0.4	A	0.753906	gb:K03076.1 DB_XREF=gi:170719 TID=Ta.27778.1 CNT=256 FEA=FLmRNA TIER=FL STK=1 UG=Ta.27778 UG_TITLE=Wheat (T.aestivum) alphabeta gliadin class I gene, clone pW8233, complete cds DEF=Wheat (T.aestivum) alphabeta gliadin class I gene, clone pW8233, complete cds. FL=gb:M11074.1 gb:K03076.1
Ta.27778.4.S1_x_at	2.4	A	0.601074	1	A	0.870361	1.2	A	0.80542	4.3	A	0.432373	2.5	A	0.466064	3.8	A	0.466064	0.9	A	0.466064	1.3	A	0.919434	2.4	A	0.533936	1.6	A	0.665527	11.2	A	0.111572	6.5	A	0.296143	gb:BJ239559 DB_XREF=gi:23082555 DB_XREF=BJ239559 CLONE=whe6n10 TID=Ta.27778.4 CNT=26 FEA=EST TIER=Stack STK=20 UG=Ta.27778 UG_TITLE=Wheat (T.aestivum) alphabeta gliadin class I gene, clone pW8233, complete cds
Ta.114.1.S1_at	483.4	P	0.000244	366.9	P	0.000244	610.8	P	0.000244	507.6	P	0.000244	272.2	P	0.000244	201.8	P	0.000244	237.4	P	0.000244	385.3	P	0.000244	710	P	0.000244	560.1	P	0.000244	445.3	P	0.000244	568.7	P	0.000244	gb:AF029895.1 DB_XREF=gi:2827149 TID=Ta.114.1 CNT=216 FEA=FLmRNA TIER=FL STK=1 UG=Ta.114 DEF=Triticum aestivum acetyl-coenzyme A carboxylase mRNA, complete cds, nuclear gene encoding plastid protein. PROD=acetyl-coenzyme A carboxylase FL=gb:AF029895.1
Ta.23833.1.S1_at	3241.4	P	0.000732	3041.3	P	0.000732	3122.9	P	0.000732	2718.2	P	0.000244	1674.7	P	0.000732	1306.2	P	0.000732	1896.5	P	0.000732	2413.1	P	0.000732	3432.3	P	0.000244	3099.2	P	0.000732	3231.2	P	0.000244	4005.9	P	0.000732	gb:AF107023.1 DB_XREF=gi:5230782 TID=Ta.23833.1 CNT=136 FEA=FLmRNA TIER=FL STK=1 UG=Ta.23833 DEF=Triticum aestivum histone H1 WH1A.2 mRNA, complete cds. PROD=histone H1 WH1A.2 FL=gb:AF107023.1 gb:AF107022.1
Ta.14503.1.S1_at	0.9	A	0.533936	8.6	A	0.432373	1	A	0.633789	12	A	0.398926	7.1	A	0.432373	1.9	A	0.5	1.1	A	0.888428	6.2	A	0.366211	18.8	A	0.080566	11.7	A	0.303711	7.3	A	0.149658	1	A	0.780518	gb:AY304482.1 DB_XREF=gi:34539781 GEN=PER1 TID=Ta.14503.1 CNT=104 FEA=FLmRNA TIER=FL STK=1 UG=Ta.14503 DEF=Triticum aestivum cultivar Soissons 1-Cys-peroxiredoxine (PER1) mRNA, complete cds. PROD=1-Cys-peroxiredoxine FL=gb:AY304482.1 gb:AF327046.1
Ta.2228.1.S1_a_at	2008.6	P	0.000244	2119.6	P	0.000244	2089.5	P	0.000244	2432.3	P	0.000244	1348.5	P	0.000244	740.3	P	0.000244	813.1	P	0.000244	1361.7	P	0.000244	3154.7	P	0.000244	3047.4	P	0.000244	2777.1	P	0.000244	2858.1	P	0.000244	gb:U48692.1 DB_XREF=gi:1755000 TID=Ta.2228.1 CNT=75 FEA=FLmRNA TIER=FL STK=1 UG=Ta.2228 DEF=Triticum aestivum calmodulin TaCaM2-3 mRNA, complete cds. PROD=calmodulin TaCaM2-3 FL=gb:U48692.1
Ta.1082.1.S1_a_at	233.2	P	0.000244	130	P	0.000244	353.7	P	0.000244	603.7	P	0.000244	474.5	P	0.000244	313	P	0.000244	317.1	P	0.000244	140.2	P	0.001221	218.1	P	0.000244	1112.1	P	0.000244	1092.8	P	0.000244	1359	P	0.000244	gb:AY525641.1 DB_XREF=gi:42541153 TID=Ta.1082.1 CNT=89 FEA=FLmRNA TIER=FL STK=1 UG=Ta.1082 DEF=Triticum aestivum delta tonoplast intrinsic protein TIP2;3 mRNA, complete cds. PROD=delta tonoplast intrinsic protein TIP2;3 FL=gb:AY525641.1
Ta.1082.1.S1_x_at	369.1	P	0.000244	169.5	P	0.000244	532.4	P	0.000244	719.5	P	0.000244	493.9	P	0.000244	354.2	P	0.000244	362.9	P	0.000244	168.6	P	0.000244	370.8	P	0.000732	1379.5	P	0.000244	1655.7	P	0.000244	1790.9	P	0.000244	gb:AY525641.1 DB_XREF=gi:42541153 TID=Ta.1082.1 CNT=89 FEA=FLmRNA TIER=FL STK=1 UG=Ta.1082 DEF=Triticum aestivum delta tonoplast intrinsic protein TIP2;3 mRNA, complete cds. PROD=delta tonoplast intrinsic protein TIP2;3 FL=gb:AY525641.1
Ta.789.1.S1_a_at	2592.3	P	0.000244	2204	P	0.000244	2877.7	P	0.000244	3530.9	P	0.000244	2192.1	P	0.000244	1353.4	P	0.000244	1238.3	P	0.000244	1740.1	P	0.000244	3296	P	0.000244	4359.4	P	0.000244	3512.2	P	0.000244	4352.1	P	0.000244	gb:D13147.1 DB_XREF=gi:218340 TID=Ta.789.1 CNT=58 FEA=FLmRNA TIER=FL STK=1 UG=Ta.789 DEF=Triticum aestivum mRNA for elongation factor 1 beta, complete cds. PROD=elongation factor 1 beta FL=gb:D13147.1
Ta.24728.1.S1_at	128.3	P	0.000732	119	P	0.000732	129.3	P	0.001221	110.5	P	0.001953	45.6	P	0.008057	26.9	P	0.000244	45.2	P	0.00293	73	P	0.001953	257.3	P	0.001953	182.4	P	0.00293	174.1	P	0.000732	196.3	P	0.001221	gb:U58278.1 DB_XREF=gi:1381153 GEN=Wcor719 TID=Ta.24728.1 CNT=50 FEA=FLmRNA TIER=FL STK=1 UG=Ta.24728 DEF=Triticum aestivum actin-binding protein WCOR719 (Wcor719) mRNA, complete cds. PROD=WCOR719 FL=gb:U58278.1
Ta.23797.1.S1_x_at	4.8	A	0.432373	5.9	A	0.633789	0.3	A	0.80542	57.9	P	0.018555	6.1	A	0.398926	10.3	A	0.19458	1.5	A	0.696289	1.9	A	0.718018	0.8	A	0.665527	24.9	M	0.056152	5.1	A	0.5	7.5	A	0.219482	gb:AY148490.1 DB_XREF=gi:25989704 GEN=LEA1 TID=Ta.23797.1 CNT=65 FEA=FLmRNA TIER=FL STK=1 UG=Ta.23797 DEF=Triticum aestivum LEA1 protein (LEA1) mRNA, complete cds. PROD=LEA1 protein FL=gb:AY148490.1
Ta.522.1.S1_at	419.3	P	0.001221	370.5	P	0.000732	479.4	P	0.000732	317.7	P	0.001221	164.3	P	0.001221	98.7	P	0.000732	210.8	P	0.001953	317.3	P	0.001221	774.2	P	0.000244	246.2	P	0.000732	235.6	P	0.000244	298.5	P	0.000732	gb:AF074969.1 DB_XREF=gi:6670930 GEN=HSP70 TID=Ta.522.1 CNT=73 FEA=FLmRNA TIER=FL STK=1 UG=Ta.522 DEF=Triticum aestivum heat shock protein 70 (HSP70) mRNA, HSP70-S allele, complete cds. PROD=heat shock protein 70 FL=gb:AF074969.1
Ta.22973.1.S1_x_at	49.1	M	0.056152	54.2	P	0.008057	16.9	A	0.219482	2.5	A	0.665527	1	A	0.80542	1.1	A	0.72583	9.6	A	0.398926	46.4	P	0.037598	110.9	P	0.037598	5.3	A	0.633789	2.2	A	0.533936	6.3	A	0.466064	gb:AF350423.1 DB_XREF=gi:14009832 TID=Ta.22973.1 CNT=55 FEA=FLmRNA TIER=FL STK=1 UG=Ta.22973 DEF=Triticum aestivum small heat shock protein HSP17.8 mRNA, complete cds. PROD=small heat shock protein HSP17.8 FL=gb:AF350423.1
Ta.2837.1.S1_s_at	1903.9	P	0.000244	2035.5	P	0.000244	2492.1	P	0.000244	2758.1	P	0.000244	1612.3	P	0.000244	1019.8	P	0.000244	1003.5	P	0.000244	982.9	P	0.000244	2040.4	P	0.000244	3163.7	P	0.000244	2442.1	P	0.000244	3442.1	P	0.000244	gb:U76746.1 DB_XREF=gi:4098322 GEN=tubb3 TID=Ta.2837.1 CNT=97 FEA=FLmRNA TIER=FL STK=1 UG=Ta.2837 DEF=Triticum aestivum beta-tubulin 3 (tubb3) mRNA, complete cds. PROD=beta-tubulin 3 FL=gb:U76746.1
Ta.24920.1.S1_x_at	1816.2	P	0.000244	1418.7	P	0.000244	2023	P	0.000244	2028.7	P	0.000244	942.1	P	0.000244	458.7	P	0.000244	910.5	P	0.000244	1394.9	P	0.000244	3258.3	P	0.000244	2150.6	P	0.000244	2116	P	0.000244	2559.9	P	0.000244	gb:AF107027.1 DB_XREF=gi:5230789 TID=Ta.24920.1 CNT=56 FEA=FLmRNA TIER=FL STK=1 UG=Ta.24920 DEF=Triticum aestivum histone H1 WH1A.4 mRNA, complete cds. PROD=histone H1 WH1A.4 FL=gb:AF107027.1
Ta.260.1.S1_at	273.2	P	0.000244	187.1	P	0.000244	290.6	P	0.000244	275.2	P	0.000244	141.8	P	0.000244	85.6	P	0.000732	94.5	P	0.000244	149.3	P	0.000244	357.3	P	0.000244	286.2	P	0.000244	307.2	P	0.000244	377.3	P	0.000244	gb:AF315811.1 DB_XREF=gi:12659073 TID=Ta.260.1 CNT=60 FEA=FLmRNA TIER=FL STK=1 UG=Ta.260 DEF=Triticum aestivum RNA-binding protein mRNA, complete cds. PROD=RNA-binding protein FL=gb:AF315811.1
Ta.181.1.S1_at	461.7	P	0.000732	500.9	P	0.000732	627	P	0.000244	860.7	P	0.000244	408.9	P	0.000244	252	P	0.000244	353.1	P	0.000244	551.7	P	0.000244	843.2	P	0.000244	952	P	0.000244	893	P	0.000244	1211	P	0.000244	gb:AB052133.1 DB_XREF=gi:14317905 GEN=tck2a TID=Ta.181.1 CNT=69 FEA=FLmRNA TIER=FL STK=1 UG=Ta.181 DEF=Triticum aestivum tck2a mRNA for casein kinase II alpha, complete cds. PROD=casein kinase II alpha FL=gb:AB052133.1
Ta.9520.1.S1_at	640.1	P	0.000244	446.9	P	0.000244	706.2	P	0.000244	51.7	P	0.000732	24.8	P	0.001953	13.4	P	0.005859	300.5	P	0.000244	392.2	P	0.000244	690	P	0.000244	70.6	P	0.001221	71.4	P	0.000244	75.7	P	0.000244	gb:D38485.1 DB_XREF=gi:2443389 TID=Ta.9520.1 CNT=41 FEA=FLmRNA TIER=FL STK=1 UG=Ta.9520 DEF=Triticum aestivum mRNA for Ps16 protein, complete cds. PROD=Ps16 protein FL=gb:D38485.1
Ta.1804.1.S1_s_at	1167.9	P	0.000244	1342.9	P	0.000244	1308.3	P	0.000244	1602.9	P	0.000244	799.2	P	0.000244	498.3	P	0.000244	476.3	P	0.000244	680.7	P	0.000244	1609.4	P	0.000732	1707.4	P	0.000244	1631.3	P	0.000244	1582.2	P	0.000244	gb:AY442329.1 DB_XREF=gi:38230577 TID=Ta.1804.1 CNT=81 FEA=FLmRNA TIER=FL STK=1 UG=Ta.1804 DEF=Triticum aestivum phytochelatin synthetase mRNA, complete cds. PROD=phytochelatin synthetase FL=gb:AY442329.1
Ta.3677.1.S1_at	517	P	0.000244	812.4	P	0.000244	757.9	P	0.000244	299	P	0.000244	200.8	P	0.000244	114.4	P	0.000244	403.4	P	0.000244	1055.9	P	0.000244	1512.6	P	0.000244	326.9	P	0.000244	310	P	0.000244	404.5	P	0.000244	gb:AF408844.1 DB_XREF=gi:20152874 TID=Ta.3677.1 CNT=61 FEA=FLmRNA TIER=FL STK=1 UG=Ta.3677 DEF=Triticum aestivum sucrose transporter SUT1D mRNA, complete cds. PROD=sucrose transporter SUT1D FL=gb:AF408844.1 gb:AF408843.1 gb:AF408842.1
Ta.547.1.S1_at	645.6	P	0.000244	700.1	P	0.000244	813.4	P	0.000244	825.2	P	0.000244	541.8	P	0.000244	343.9	P	0.000244	391.5	P	0.000244	559.6	P	0.000244	1020.7	P	0.000244	1005.3	P	0.000244	860.2	P	0.000244	982.9	P	0.000244	gb:AY364467.1 DB_XREF=gi:34334009 GEN=grc1 NOTE=Non-UniGene sequence merged into UniGene cluster TID=Ta.547.1 CNT=51 FEA=FLmRNA TIER=FL STK=1 UG=Ta.547 DEF=Triticum monococcum cytosolic glutathione reductase (grc1) mRNA, complete cds. PROD=cytosolic glutathione reductase FL=gb:AY364467.1
Ta.2541.1.S1_s_at	4005.6	P	0.000244	2962.5	P	0.000244	4985.5	P	0.000244	35	P	0.00415	15.6	P	0.008057	11	A	0.095215	2791.5	P	0.000244	3606.3	P	0.000244	5192.6	P	0.000244	111.7	P	0.001953	42.6	P	0.005859	74.3	P	0.010742	gb:U73217.1 DB_XREF=gi:1657856 GEN=Wcor615 TID=Ta.2541.1 CNT=32 FEA=FLmRNA TIER=FL STK=1 UG=Ta.2541 DEF=Triticum aestivum cold acclimation protein WCOR615 (Wcor615) mRNA, complete cds. PROD=cold acclimation protein WCOR615 FL=gb:U73217.1
Ta.2541.1.S1_x_at	1038.9	P	0.000244	708.8	P	0.000244	1237.6	P	0.000244	3.2	A	0.601074	5.6	A	0.567627	8.5	A	0.466064	1314.3	P	0.000244	1154.4	P	0.000244	1417.6	P	0.000244	13.5	A	0.27417	1.1	A	0.5	3	A	0.633789	gb:U73217.1 DB_XREF=gi:1657856 GEN=Wcor615 TID=Ta.2541.1 CNT=32 FEA=FLmRNA TIER=FL STK=1 UG=Ta.2541 DEF=Triticum aestivum cold acclimation protein WCOR615 (Wcor615) mRNA, complete cds. PROD=cold acclimation protein WCOR615 FL=gb:U73217.1
Ta.28022.1.S1_x_at	1012.6	P	0.000732	985.1	P	0.000244	1138.5	P	0.000244	1414.2	P	0.000244	1024.2	P	0.000244	565	P	0.000244	633.9	P	0.000732	658	P	0.000244	1137.3	P	0.000732	1815.2	P	0.000244	1414	P	0.000244	1922	P	0.000244	gb:U76895.1 DB_XREF=gi:4098328 GEN=Tubb4 TID=Ta.28022.1 CNT=64 FEA=FLmRNA TIER=FL STK=1 UG=Ta.28022 DEF=Triticum aestivum beta-tubulin 4 (Tubb4) mRNA, complete cds. PROD=beta-tubulin 4 FL=gb:U76895.1
Ta.14456.1.S1_at	1206.5	P	0.000244	924.2	P	0.000244	956.4	P	0.000244	107.9	P	0.000244	69.9	P	0.000244	60.6	P	0.000244	382.9	P	0.000244	405.2	P	0.000244	504.4	P	0.000244	119.3	P	0.000244	92.3	P	0.000244	132.4	P	0.000244	gb:AY543537.1 DB_XREF=gi:44894797 TID=Ta.14456.1 CNT=50 FEA=FLmRNA TIER=FL STK=1 UG=Ta.14456 DEF=Triticum aestivum expansin EXPB2 mRNA, complete cds. PROD=expansin EXPB2 FL=gb:AY543537.1
Ta.30499.1.S1_at	686.3	P	0.000244	803.9	P	0.000244	807.1	P	0.000244	667.9	P	0.000244	450	P	0.000244	302.7	P	0.000244	453.3	P	0.000244	578.7	P	0.000244	1119	P	0.000244	886.1	P	0.000244	845.6	P	0.000244	853.8	P	0.000244	gb:AB042194.1 DB_XREF=gi:9798604 GEN=TaWIN2<italic> TID=Ta.30499.1 CNT=47 FEA=FLmRNA TIER=FL STK=1 UG=Ta.30499 DEF=Triticum aestivum TaWIN2 mRNA, complete cds. PROD=TaWIN2 FL=gb:AB042194.1
Ta.129.1.S1_at	5.9	A	0.246094	7.7	A	0.19458	3	A	0.567627	8.4	A	0.129639	0.5	A	0.870361	0.3	A	0.976074	5.3	A	0.171387	7.3	A	0.219482	12.1	A	0.219482	8.3	A	0.398926	2.6	A	0.466064	10.1	A	0.5	gb:U80037.1 DB_XREF=gi:1724111 GEN=WTABAPM TID=Ta.129.1 CNT=33 FEA=FLmRNA TIER=FL STK=1 UG=Ta.129 DEF=Triticum aestivum ABA induced plasma membrane protein PM-19 (WTABAPM) mRNA, complete cds. PROD=ABA induced plasma membrane protein PM 19 FL=gb:U80037.1
Ta.18203.1.S1_at	314.4	P	0.00415	335.5	P	0.001953	255.7	P	0.00415	722.7	P	0.000244	445.8	P	0.000244	586.2	P	0.000244	128	P	0.018555	148.1	P	0.008057	345.2	P	0.008057	876.1	P	0.000244	637.8	P	0.000244	742.7	P	0.000244	gb:AF031195.1 DB_XREF=gi:4104057 GEN=S85 TID=Ta.18203.1 CNT=32 FEA=FLmRNA TIER=FL STK=1 UG=Ta.18203 DEF=Triticum aestivum blue copper-binding protein homolog (S85) mRNA, complete cds. PROD=blue copper-binding protein homolog FL=gb:AF031195.1
Ta.2789.1.S1_a_at	755.8	P	0.000244	4867.1	P	0.000244	875.5	P	0.000244	2827	P	0.000244	2058	P	0.000244	1042.8	P	0.000244	326.9	P	0.000244	747.6	P	0.000244	1904.6	P	0.000244	2638.6	P	0.000244	1696.1	P	0.000244	1832.1	P	0.000244	gb:AB029887.1 DB_XREF=gi:18146820 GEN=6-SFT TID=Ta.2789.1 CNT=57 FEA=FLmRNA TIER=FL STK=1 UG=Ta.2789 DEF=Triticum aestivum 6-SFT mRNA for sucrose:fructan 6-fructosyltransferase, complete cds. PROD=sucrose:fructan 6-fructosyltransferase FL=gb:AB029887.1
Ta.2789.1.S1_at	768.5	P	0.000244	4419.2	P	0.000244	746.9	P	0.000244	2160	P	0.000244	2117.8	P	0.000244	922.7	P	0.000244	455.5	P	0.000244	818.7	P	0.000244	1925.1	P	0.000244	2464.3	P	0.000244	1655.8	P	0.000244	1663.6	P	0.000244	gb:AB029887.1 DB_XREF=gi:18146820 GEN=6-SFT TID=Ta.2789.1 CNT=57 FEA=FLmRNA TIER=FL STK=1 UG=Ta.2789 DEF=Triticum aestivum 6-SFT mRNA for sucrose:fructan 6-fructosyltransferase, complete cds. PROD=sucrose:fructan 6-fructosyltransferase FL=gb:AB029887.1
Ta.2768.1.S1_at	514.9	P	0.000244	544.8	P	0.000244	609.5	P	0.000244	561.6	P	0.000244	335.2	P	0.000244	196.4	P	0.000244	269.7	P	0.000244	479.1	P	0.000244	897.7	P	0.000244	707.6	P	0.000244	608.9	P	0.000244	750.4	P	0.000244	gb:AY036609.1 DB_XREF=gi:14571546 TID=Ta.2768.1 CNT=43 FEA=FLmRNA TIER=FL STK=1 UG=Ta.2768 DEF=Triticum aestivum serinethreonine protein kinase mRNA, complete cds. PROD=serinethreonine protein kinase FL=gb:AY036609.1
Ta.24760.1.S1_at	231.8	P	0.000244	99.9	P	0.000732	267.9	P	0.000244	0.6	A	0.334473	3.6	A	0.303711	7	A	0.334473	52.6	P	0.000244	42.7	P	0.000244	130.6	P	0.030273	7.9	A	0.398926	10.7	A	0.398926	11.8	A	0.19458	gb:AY485121.1 DB_XREF=gi:38710244 TID=Ta.24760.1 CNT=30 FEA=FLmRNA TIER=FL STK=1 UG=Ta.24760 DEF=Triticum aestivum expansin WEXPA1P mRNA, complete cds. PROD=expansin WEXPA1P FL=gb:AY485121.1
Ta.9798.1.S1_at	992.3	P	0.000244	937.5	P	0.000244	1117.4	P	0.000244	840.4	P	0.000244	562.4	P	0.000244	385.2	P	0.000244	488	P	0.000244	780.9	P	0.000244	1204.1	P	0.000244	1130	P	0.000244	849.7	P	0.000244	1049.8	P	0.000244	gb:AY123416.1 DB_XREF=gi:22204115 TID=Ta.9798.1 CNT=27 FEA=FLmRNA TIER=FL STK=1 UG=Ta.9798 DEF=Triticum aestivum putative cytochrome c oxidase subunit mRNA, complete cds. PROD=putative cytochrome c oxidase subunit FL=gb:AY123416.1
Ta.236.1.S1_at	180.9	P	0.000732	142.4	P	0.000244	195.3	P	0.000732	280.9	P	0.000732	150	P	0.00415	180.1	P	0.00293	74.5	P	0.008057	133.9	P	0.00293	205.3	P	0.008057	344.8	P	0.000244	329	P	0.000732	374.3	P	0.000244	gb:AF079318.1 DB_XREF=gi:3396051 GEN=WCK-1 TID=Ta.236.1 CNT=47 FEA=FLmRNA TIER=FL STK=1 UG=Ta.236 DEF=Triticum aestivum MAP kinase homolog (WCK-1) mRNA, complete cds. PROD=MAP kinase homolog FL=gb:AF079318.1
Ta.13731.1.S1_at	112.5	A	0.067627	97.7	M	0.056152	88.8	A	0.080566	34.4	M	0.056152	25	A	0.080566	4.4	A	0.219482	56	A	0.095215	64.8	M	0.056152	238.2	P	0.046143	33.7	A	0.129639	27.1	A	0.067627	44.8	A	0.129639	gb:AY217753.1 DB_XREF=gi:37788311 GEN=Cyp-26b TID=Ta.13731.1 CNT=34 FEA=FLmRNA TIER=FL STK=1 UG=Ta.13731 DEF=Triticum aestivum cyclophilin-like protein (Cyp-26b) mRNA, complete cds. PROD=cyclophilin-like protein FL=gb:AY217753.1
Ta.2882.1.S1_at	200.1	P	0.000732	288.8	P	0.000244	121	P	0.000244	140.1	P	0.001221	65.5	P	0.001953	123.1	P	0.000244	24.5	A	0.067627	69.7	P	0.000244	247.8	P	0.000244	188.9	P	0.008057	104.6	P	0.001221	97.8	P	0.008057	gb:AF181661.1 DB_XREF=gi:9255752 GEN=ccd1 TID=Ta.2882.1 CNT=24 FEA=FLmRNA TIER=FL STK=1 UG=Ta.2882 DEF=Triticum aestivum EF-hand Ca2+-binding protein CCD1 (ccd1) mRNA, complete cds. PROD=EF-hand Ca2+-binding protein CCD1 FL=gb:AF181661.1
Ta.2882.1.S1_s_at	1296.5	P	0.000244	2150.4	P	0.000732	1155.9	P	0.000244	733.1	P	0.000244	515.7	P	0.000244	1051.1	P	0.000244	279.5	P	0.000732	821.4	P	0.000732	1438.8	P	0.000244	914.4	P	0.000244	574.5	P	0.000732	687.7	P	0.000244	gb:AF181661.1 DB_XREF=gi:9255752 GEN=ccd1 TID=Ta.2882.1 CNT=24 FEA=FLmRNA TIER=FL STK=1 UG=Ta.2882 DEF=Triticum aestivum EF-hand Ca2+-binding protein CCD1 (ccd1) mRNA, complete cds. PROD=EF-hand Ca2+-binding protein CCD1 FL=gb:AF181661.1
Ta.39.2.S1_at	46	P	0.001953	44.6	P	0.000244	55.2	P	0.001221	22.9	P	0.010742	12.1	A	0.111572	11.2	P	0.01416	12.4	P	0.000244	37.4	P	0.000732	72.6	P	0.000244	12.5	A	0.149658	35.6	P	0.001221	20.8	P	0.030273	gb:AF286317.1 DB_XREF=gi:11037529 GEN=Sbe1D TID=Ta.39.2 CNT=34 FEA=FLmRNA TIER=FL STK=1 UG=Ta.39 DEF=Triticum aestivum starch branching enyzyme 1 (Sbe1D) mRNA, complete cds. PROD=starch branching enyzyme 1 FL=gb:AF286318.1 gb:AF286317.1
Ta.14486.1.S1_at	170.4	P	0.001221	205.2	P	0.000732	200.3	P	0.000732	434.1	P	0.000244	204.3	P	0.000244	167.9	P	0.000244	103.4	P	0.00415	170.3	P	0.000732	330.6	P	0.000732	373.3	P	0.000244	386.2	P	0.000244	398.3	P	0.000244	gb:AY151391.1 DB_XREF=gi:27085256 TID=Ta.14486.1 CNT=29 FEA=FLmRNA TIER=FL STK=1 UG=Ta.14486 DEF=Triticum aestivum cultivar 68-DCU-28 hemoglobin Hb2 mRNA, complete cds. PROD=hemoglobin Hb2 FL=gb:AY151391.1
Ta.27192.1.S1_at	661.5	P	0.001953	651.9	P	0.000244	643.4	P	0.00293	552.4	P	0.001953	246.7	P	0.001221	106.1	P	0.005859	317.8	P	0.000244	538.4	P	0.00293	856.7	P	0.000732	555.2	P	0.000244	475.3	P	0.001953	654.2	P	0.000244	gb:D38088.1 DB_XREF=gi:1129084 TID=Ta.27192.1 CNT=23 FEA=FLmRNA TIER=FL STK=1 UG=Ta.27192 DEF=Triticum aestivum mRNA for protein H2A, complete cds, clone wcH2A-3. PROD=protein H2A FL=gb:D38088.1
Ta.27192.1.S1_s_at	25	A	0.080566	23.8	A	0.080566	45.3	P	0.005859	50.6	P	0.000244	27.7	P	0.008057	16.3	P	0.023926	15.8	P	0.030273	26.1	P	0.030273	69.9	P	0.005859	68.7	P	0.008057	56.4	P	0.005859	70.7	P	0.001953	gb:D38088.1 DB_XREF=gi:1129084 TID=Ta.27192.1 CNT=23 FEA=FLmRNA TIER=FL STK=1 UG=Ta.27192 DEF=Triticum aestivum mRNA for protein H2A, complete cds, clone wcH2A-3. PROD=protein H2A FL=gb:D38088.1
Ta.27292.1.S1_at	302.2	P	0.00415	268	P	0.005859	405.7	P	0.001221	657.2	P	0.001953	303.9	P	0.001221	148.7	P	0.008057	113.7	P	0.001953	282.2	P	0.000732	971.2	P	0.001953	980.9	P	0.001953	791	P	0.001953	854.6	P	0.001953	gb:AY297059.1 DB_XREF=gi:31559120 TID=Ta.27292.1 CNT=23 FEA=FLmRNA TIER=FL STK=1 UG=Ta.27292 DEF=Triticum aestivum ubiquitin mRNA, complete cds. PROD=ubiquitin FL=gb:AY297059.1
Ta.8547.1.S1_at	952.8	P	0.000244	777.6	P	0.000244	1167.1	P	0.000244	1195.5	P	0.000244	742.4	P	0.000244	396.5	P	0.000244	495	P	0.000244	886.1	P	0.000244	1614.4	P	0.000244	1651.6	P	0.000244	1302.8	P	0.000244	1570.2	P	0.000244	gb:M95747.1 DB_XREF=gi:452439 TID=Ta.8547.1 CNT=39 FEA=FLmRNA TIER=FL STK=1 UG=Ta.8547 DEF=Wheat (clone p80k-34) initiation factor isozyme 4F p82 subunit mRNA, complete cds. PROD=initiation factor (iso)4f p82 subunit FL=gb:M95747.1
Ta.207.1.S1_at	836.7	P	0.000244	1015.1	P	0.000244	749.7	P	0.000244	681.7	P	0.000244	278.3	P	0.000244	160.5	P	0.000244	386.9	P	0.000244	712.4	P	0.000244	1484	P	0.000244	761.8	P	0.000244	546.7	P	0.000732	827.8	P	0.000244	gb:AF031194.1 DB_XREF=gi:4104055 GEN=S276 TID=Ta.207.1 CNT=40 FEA=FLmRNA TIER=FL STK=1 UG=Ta.207 DEF=Triticum aestivum S276 (S276) mRNA, complete cds. PROD=S276 FL=gb:AF031194.1
Ta.3424.1.S1_at	700.9	P	0.000244	616.6	P	0.000244	655.3	P	0.000244	475.5	P	0.000244	387.1	P	0.000244	228.8	P	0.000244	340.3	P	0.000244	615.7	P	0.000244	892.8	P	0.000244	821.6	P	0.000244	520.1	P	0.000244	739.7	P	0.000244	gb:AF542189.1 DB_XREF=gi:32401368 TID=Ta.3424.1 CNT=21 FEA=FLmRNA TIER=FL STK=1 UG=Ta.3424 DEF=Triticum aestivum probable light-induced protein mRNA, complete cds. PROD=probable light-induced protein FL=gb:AF542189.1
Ta.2786.1.S1_at	3.3	A	0.432373	0.8	A	0.45752	1.9	A	0.533936	6.4	A	0.466064	2.1	A	0.366211	1.1	A	0.828613	0.7	A	0.567627	10.9	A	0.432373	11.7	A	0.246094	0.6	A	0.932373	5.7	A	0.533936	1.5	A	0.799316	gb:AF364099.1 DB_XREF=gi:18029186 TID=Ta.2786.1 CNT=19 FEA=FLmRNA TIER=FL STK=1 UG=Ta.2786 DEF=Triticum aestivum cystatin mRNA, complete cds. PROD=cystatin FL=gb:AF364099.1
Ta.104.1.S1_at	15.7	A	0.219482	2.7	A	0.718262	8.7	P	0.018555	460.1	P	0.000732	200.3	P	0.001221	123.1	P	0.000244	12.5	P	0.001221	16	P	0.023926	19.1	A	0.129639	430.2	P	0.000732	554.8	P	0.000244	758.8	P	0.000732	gb:L11880.1 DB_XREF=gi:170788 GEN=wali2 TID=Ta.104.1 CNT=23 FEA=FLmRNA TIER=FL STK=1 UG=Ta.104 UG_TITLE=Protein of unknown function (wali2) mRNA, complete cds DEF=Triticum aestivum protein of unknown function (wali2) mRNA, complete cds. FL=gb:L11880.1
Ta.2860.1.S1_at	224.9	P	0.000244	246.8	P	0.000244	288.3	P	0.000244	289.2	P	0.000244	142.4	P	0.000244	100.1	P	0.000244	156	P	0.000244	207.6	P	0.000244	296.7	P	0.000244	278.8	P	0.000244	222.4	P	0.000244	300.1	P	0.000244	gb:AY532594.1 DB_XREF=gi:45558474 GEN=MCM2 TID=Ta.2860.1 CNT=47 FEA=FLmRNA TIER=FL STK=1 UG=Ta.2860 DEF=Triticum aestivum minichromosomal maintenance factor (MCM2) mRNA, complete cds. PROD=minichromosomal maintenance factor FL=gb:AY532594.1
Ta.13447.1.S1_at	654.9	P	0.000244	605.7	P	0.000244	771.4	P	0.000244	1113.8	P	0.000244	644.5	P	0.000244	387.6	P	0.000244	381.3	P	0.000244	554.1	P	0.000244	982.6	P	0.000244	1573.9	P	0.000244	1175.4	P	0.000244	1551.7	P	0.000244	gb:AF525086.1 DB_XREF=gi:21745455 TID=Ta.13447.1 CNT=30 FEA=FLmRNA TIER=FL STK=1 UG=Ta.13447 DEF=Triticum aestivum GSK-like kinase mRNA, complete cds. PROD=GSK-like kinase FL=gb:AF525086.1
Ta.5539.3.A1_x_at	1987.7	P	0.000244	462.6	P	0.001953	2203.6	P	0.000244	802.3	P	0.000732	433.1	P	0.000732	327.8	P	0.000732	1471.4	P	0.000244	1326.6	P	0.000732	2415.4	P	0.000244	1548.7	P	0.000244	948.6	P	0.000244	1443.5	P	0.000244	gb:CN011721 DB_XREF=gi:45801753 DB_XREF=WHE3888_A04_A08ZS CLONE=WHE3888_A04_A08 TID=Ta.5539.3 CNT=34 FEA=EST TIER=Stack STK=7 UG=Ta.5539 UG_TITLE=Partial mRNA for winv2 protein
Ta.5539.1.S1_at	247.9	P	0.00415	19.6	P	0.018555	232.6	P	0.001221	107.6	P	0.001953	16.6	P	0.00415	25.7	A	0.111572	155.7	P	0.00415	125.7	P	0.010742	1429.5	P	0.001221	240.4	P	0.001221	164.7	P	0.000732	231.8	P	0.001221	gb:AY162186.1 DB_XREF=gi:26518369 GEN=exin1 NOTE=Non-UniGene sequence merged into UniGene cluster TID=Ta.5539.1 CNT=28 FEA=FLmRNA TIER=FL STK=1 UG=Ta.5539 DEF=Triticum monococcum extracellular invertase (exin1) mRNA, complete cds. PROD=extracellular invertase FL=gb:AY162186.1
Ta.274.2.S1_at	93.2	P	0.000244	128.7	P	0.000732	143.6	P	0.000732	78.9	P	0.000732	35.1	P	0.000732	22.5	P	0.000732	80.6	P	0.000732	123.8	P	0.000732	199.1	P	0.000244	110.4	P	0.001221	62.4	P	0.000732	110.3	P	0.001221	gb:AY029159.1 DB_XREF=gi:13641244 TID=Ta.274.2 CNT=25 FEA=FLmRNA TIER=FL STK=1 UG=Ta.274 DEF=Triticum aestivum sucrose-6F-phosphate phosphohydrolase SPP3 mRNA, complete cds. PROD=sucrose-6F-phosphate phosphohydrolase SPP3 FL=gb:AY029159.1
Ta.274.2.S1_x_at	180.8	P	0.000732	195.3	P	0.000732	248.4	P	0.000732	134.1	P	0.001221	63.4	P	0.000732	26.5	P	0.00415	85.9	P	0.000732	155.7	P	0.000732	382.9	P	0.000244	156	P	0.000732	105.2	P	0.000244	158.6	P	0.001221	gb:AY029159.1 DB_XREF=gi:13641244 TID=Ta.274.2 CNT=25 FEA=FLmRNA TIER=FL STK=1 UG=Ta.274 DEF=Triticum aestivum sucrose-6F-phosphate phosphohydrolase SPP3 mRNA, complete cds. PROD=sucrose-6F-phosphate phosphohydrolase SPP3 FL=gb:AY029159.1
Ta.3403.1.S1_at	205.6	P	0.000244	229.3	P	0.000244	278	P	0.000244	579.8	P	0.000244	310.1	P	0.000244	175.7	P	0.000244	91.9	P	0.000244	185.4	P	0.000244	475	P	0.000244	608.9	P	0.000244	577.7	P	0.000244	675.6	P	0.000244	gb:AF542974.1 DB_XREF=gi:32401385 TID=Ta.3403.1 CNT=19 FEA=FLmRNA TIER=FL STK=1 UG=Ta.3403 DEF=Triticum aestivum Emr1 mRNA, complete cds. PROD=Emr1 FL=gb:AF542974.1
Ta.5567.1.S1_at	517.9	P	0.000732	257.9	P	0.001953	737.2	P	0.000244	74.3	P	0.005859	42.3	P	0.030273	26.5	M	0.056152	96.1	P	0.005859	100.1	P	0.005859	181.9	P	0.00415	90.5	P	0.037598	67.7	P	0.005859	94.4	P	0.005859	gb:AY543529.1 DB_XREF=gi:44894781 TID=Ta.5567.1 CNT=24 FEA=FLmRNA TIER=FL STK=1 UG=Ta.5567 DEF=Triticum aestivum expansin EXPA3 mRNA, complete cds. PROD=expansin EXPA3 FL=gb:AY543529.1
Ta.2747.1.S1_at	0.8	A	0.72583	1.2	A	0.72583	1.1	A	0.901123	0.5	A	0.962402	0.6	A	0.953857	1.3	A	0.533936	0.6	A	0.822754	4.8	A	0.303711	7.2	A	0.567627	0.5	A	0.962402	5.9	A	0.601074	9.5	A	0.780518	gb:AF097657.1 DB_XREF=gi:4028568 GEN=hsp26.6 TID=Ta.2747.1 CNT=24 FEA=FLmRNA TIER=FL STK=1 UG=Ta.2747 DEF=Triticum aestivum heat shock protein HSP26 (hsp26.6) mRNA, hsp26.6-g allele, nuclear gene encoding chloroplast protein, complete cds. PROD=heat shock protein HSP26 FL=gb:AF097657.1
Ta.684.1.S1_at	31.9	A	0.149658	22.6	A	0.129639	49.4	M	0.056152	76.8	P	0.001953	47.1	P	0.00415	33.7	P	0.00415	29.1	P	0.030273	37.4	A	0.149658	62	P	0.030273	96.1	P	0.001953	92.7	P	0.000732	99.1	P	0.00293	gb:M90664.1 DB_XREF=gi:170685 GEN=E1 TID=Ta.684.1 CNT=22 FEA=FLmRNA TIER=FL STK=1 UG=Ta.684 DEF=Wheat ubiquitin activating enzyme (E1) mRNA, complete cds. PROD=ubiquitin activating enzyme FL=gb:M90664.1
Ta.7312.1.S1_at	156.8	P	0.000732	130.5	P	0.001221	170.5	P	0.000244	197	P	0.000244	135.5	P	0.000244	91.6	P	0.000732	72.1	P	0.000732	138.7	P	0.000732	266	P	0.000244	287.2	P	0.000244	218.3	P	0.000244	316.9	P	0.000244	gb:AY217752.1 DB_XREF=gi:37788309 GEN=Cyp-70 TID=Ta.7312.1 CNT=21 FEA=FLmRNA TIER=FL STK=1 UG=Ta.7312 DEF=Triticum aestivum cyclophilin-like protein (Cyp-70) mRNA, complete cds. PROD=cyclophilin-like protein FL=gb:AY217752.1
Ta.100.1.S1_at	120.5	P	0.01416	123.4	P	0.010742	157.3	P	0.005859	185.9	P	0.001953	102.2	P	0.005859	68.9	P	0.030273	75.2	M	0.056152	118.1	P	0.023926	224.2	P	0.018555	227.8	P	0.00293	163.8	P	0.001953	235.7	P	0.001953	gb:D64051.1 DB_XREF=gi:1304265 TID=Ta.100.1 CNT=19 FEA=FLmRNA TIER=FL STK=1 UG=Ta.100 DEF=Triticum aestivum mRNA for HALF-1, complete cds. PROD=HALF-1 FL=gb:D64051.1
Ta.8296.1.S1_at	71.4	P	0.000244	52.3	P	0.000244	51.4	P	0.00415	67.4	P	0.000244	33.7	P	0.000732	31	P	0.008057	29.3	P	0.00293	45.3	P	0.001221	83.8	P	0.000732	65.2	P	0.000732	60.2	P	0.001221	71	P	0.000244	gb:AY543533.1 DB_XREF=gi:44894789 TID=Ta.8296.1 CNT=19 FEA=FLmRNA TIER=FL STK=1 UG=Ta.8296 DEF=Triticum aestivum expansin EXPA7 mRNA, complete cds. PROD=expansin EXPA7 FL=gb:AY543533.1
Ta.278.1.S1_at	272.9	P	0.000244	292.9	P	0.000732	228.1	P	0.000244	5.4	A	0.080322	0.4	A	0.753906	2.1	A	0.533936	79.7	P	0.00293	147.5	P	0.000732	198.2	P	0.000732	80	P	0.000732	17	P	0.001953	14.4	P	0.046143	gb:AF384143.1 DB_XREF=gi:14334164 TID=Ta.278.1 CNT=13 FEA=FLmRNA TIER=FL STK=1 UG=Ta.278 DEF=Triticum aestivum pathogenesis-related protein 1 mRNA, complete cds. PROD=pathogenesis-related protein 1 FL=gb:AF384143.1
Ta.278.1.S1_x_at	302.4	P	0.000244	314.1	P	0.000244	254.6	P	0.000244	10.3	P	0.046143	1.5	A	0.665527	4	A	0.398926	101.4	P	0.000244	192.2	P	0.000244	226.5	P	0.000244	60.9	P	0.000244	11.6	P	0.000244	30.5	P	0.046143	gb:AF384143.1 DB_XREF=gi:14334164 TID=Ta.278.1 CNT=13 FEA=FLmRNA TIER=FL STK=1 UG=Ta.278 DEF=Triticum aestivum pathogenesis-related protein 1 mRNA, complete cds. PROD=pathogenesis-related protein 1 FL=gb:AF384143.1
Ta.14281.1.S1_at	46.3	P	0.000732	47.9	P	0.008057	56.6	P	0.01416	13	P	0.018555	13	M	0.056152	10.4	A	0.067627	24.1	P	0.008057	38.6	P	0.018555	97.6	P	0.010742	15	P	0.037598	20.9	M	0.056152	32.8	M	0.056152	gb:AB089942.1 DB_XREF=gi:22324362 GEN=Tad1 TID=Ta.14281.1 CNT=13 FEA=FLmRNA TIER=FL STK=1 UG=Ta.14281 DEF=Triticum aestivum Tad1 mRNA for defensin, complete cds. PROD=defensin FL=gb:AB089942.1
Ta.2783.1.S1_at	896.9	P	0.000244	393	P	0.000244	960.9	P	0.000244	206.4	P	0.000244	94.1	P	0.000244	136	P	0.000244	326.4	P	0.000244	325.9	P	0.000244	603.5	P	0.000244	353.2	P	0.000244	225.9	P	0.000244	283.1	P	0.000244	gb:AB029935.1 DB_XREF=gi:18146826 GEN=Chi 2 TID=Ta.2783.1 CNT=21 FEA=FLmRNA TIER=FL STK=1 UG=Ta.2783 DEF=Triticum aestivum mRNA for chitinase 2, complete cds. PROD=chitinase 2 FL=gb:AB029935.1
Ta.24150.1.S1_at	6.9	A	0.129639	7	P	0.037598	0.3	A	0.466064	6.1	P	0.030273	10.8	P	0.010742	6.9	M	0.056152	3.3	A	0.19458	9.9	A	0.067627	18.3	P	0.00415	1.3	A	0.334473	3.5	A	0.067627	11.6	P	0.037598	gb:AY064481.1 DB_XREF=gi:22022399 TID=Ta.24150.1 CNT=17 FEA=FLmRNA TIER=FL STK=1 UG=Ta.24150 DEF=Triticum aestivum glutathione-S-transferase 19E50 mRNA, complete cds. PROD=glutathione-S-transferase 19E50 FL=gb:AY064481.1
Ta.2773.2.S1_a_at	12.1	A	0.5	10.8	A	0.246094	1	A	0.72583	9.9	A	0.095215	2.8	A	0.696289	1.3	A	0.665527	3	A	0.665527	14.8	A	0.067627	12.9	A	0.358887	8.5	A	0.129639	13.3	P	0.008057	3.4	A	0.27417	gb:AF438329.1 DB_XREF=gi:16905064 TID=Ta.2773.2 CNT=1 FEA=FLmRNA TIER=FL STK=1 UG=Ta.2773 DEF=Triticum aestivum isoamylase precursor, mRNA, complete cds; alternatively spliced. PROD=isoamylase precursor FL=gb:AF438329.1
Ta.2773.1.S1_at	38.8	P	0.005859	58.3	P	0.000732	43.9	P	0.000244	35.9	P	0.005859	9.5	A	0.067627	15.7	P	0.023926	25	P	0.001953	43.9	P	0.001953	104.2	P	0.001953	54.9	P	0.00415	41	P	0.010742	45.7	P	0.023926	gb:AF548380.1 DB_XREF=gi:31096627 TID=Ta.2773.1 CNT=16 FEA=FLmRNA TIER=FL STK=1 UG=Ta.2773 DEF=Triticum aestivum isoamylase wDBE-D1 mRNA, complete cds. PROD=isoamylase wDBE-D1 FL=gb:AF548380.1 gb:AF438328.1
Ta.1612.1.S1_at	51.3	P	0.000732	44.8	P	0.000244	55.9	P	0.001221	95.7	P	0.000732	31.4	P	0.001953	20.2	P	0.010742	22.3	P	0.001221	44.5	P	0.00293	143.4	P	0.000244	101.9	P	0.000244	93.6	P	0.000732	96.3	P	0.000732	gb:D12920.2 DB_XREF=gi:5926680 TID=Ta.1612.1 CNT=17 FEA=FLmRNA TIER=FL STK=1 UG=Ta.1612 DEF=Triticum aestivum mRNA for transcription factor HBP-1a(c14), complete cds. PROD=transcription factor HBP-1a(c14) FL=gb:D12920.2
Ta.94.1.S1_at	404.2	P	0.000244	346.8	P	0.000244	480.9	P	0.000244	615.6	P	0.000244	380.6	P	0.000244	210.9	P	0.000244	224.8	P	0.000244	405.2	P	0.000244	659.1	P	0.000244	719.3	P	0.000244	581.2	P	0.000244	730.4	P	0.000244	gb:L07604.1 DB_XREF=gi:170777 GEN=TFIID TID=Ta.94.1 CNT=16 FEA=FLmRNA TIER=FL STK=1 UG=Ta.94 DEF=Triticum aestivum DNA-binding protein (TFIID) mRNA, complete cds. PROD=DNA-binding protein FL=gb:L07604.1
Ta.4352.1.S1_a_at	41	P	0.001221	52.8	P	0.008057	35.4	P	0.001953	12.6	A	0.149658	12.3	A	0.27417	7.6	A	0.149658	15.1	P	0.010742	32.9	P	0.00415	64.7	P	0.000244	15.5	A	0.111572	11.4	A	0.111572	4.9	A	0.466064	gb:AF545436.1 DB_XREF=gi:33333528 NOTE=Non-UniGene sequence merged into UniGene cluster TID=Ta.4352.1 CNT=10 FEA=FLmRNA TIER=FL STK=1 UG=Ta.4352 DEF=Triticum aestivum CRC-related protein mRNA, complete cds. PROD=CRC-related protein FL=gb:AF545436.1
Ta.205.1.S1_at	135.8	P	0.001953	136.4	P	0.000732	163.9	P	0.000732	289.1	P	0.000244	148	P	0.000244	88.6	P	0.000244	56.1	P	0.005859	157.9	P	0.000732	254.4	P	0.00415	412.4	P	0.000244	284.1	P	0.000244	335.1	P	0.000244	gb:AF004816.1 DB_XREF=gi:4101567 TID=Ta.205.1 CNT=18 FEA=FLmRNA TIER=FL STK=1 UG=Ta.205 DEF=Triticum aestivum unknown mRNA, complete cds. PROD=unknown FL=gb:AF004816.1
Ta.280.1.S1_s_at	476.6	P	0.000244	383.4	P	0.000244	704.8	P	0.000732	90.2	P	0.000732	49.5	P	0.001221	65.6	P	0.001221	324.3	P	0.000244	463.9	P	0.000244	771.3	P	0.000244	180.4	P	0.000732	92.9	P	0.001221	141	P	0.000732	gb:AF384144.1 DB_XREF=gi:14334166 TID=Ta.280.1 CNT=13 FEA=FLmRNA TIER=FL STK=1 UG=Ta.280 DEF=Triticum aestivum MLo protein mRNA, complete cds. PROD=MLo protein FL=gb:AF384145.1 gb:AF361932.1 gb:AF384144.1
Ta.30666.1.S1_at	13.2	M	0.056152	2.2	A	0.432373	2.1	A	0.45752	7.2	A	0.398926	1	A	0.665527	0.4	A	0.799805	2	A	0.466064	4	A	0.19458	2.5	A	0.334473	1.5	A	0.780518	8.9	A	0.533936	4.3	A	0.665527	gb:AY543540.1 DB_XREF=gi:44894803 TID=Ta.30666.1 CNT=10 FEA=FLmRNA TIER=FL STK=1 UG=Ta.30666 DEF=Triticum aestivum expansin EXPB5 mRNA, complete cds. PROD=expansin EXPB5 FL=gb:AY543540.1 gb:AY533102.1 gb:AY533101.1
Ta.30666.1.S1_x_at	4	A	0.246094	0.3	A	0.696289	0.3	A	0.567627	0.4	A	0.870361	0.5	A	0.919434	2.2	A	0.5	0.7	A	0.943848	0.9	A	0.633789	1.5	A	0.665527	0.5	A	0.633789	7.7	A	0.303711	0.6	A	0.870361	gb:AY543540.1 DB_XREF=gi:44894803 TID=Ta.30666.1 CNT=10 FEA=FLmRNA TIER=FL STK=1 UG=Ta.30666 DEF=Triticum aestivum expansin EXPB5 mRNA, complete cds. PROD=expansin EXPB5 FL=gb:AY543540.1 gb:AY533102.1 gb:AY533101.1
Ta.14183.1.S1_at	843.4	P	0.000244	481.9	P	0.000244	1120.9	P	0.000244	14.3	P	0.000244	4.9	A	0.149658	0.8	A	0.80542	398.2	P	0.000244	467.6	P	0.000244	1018.8	P	0.000244	15.4	P	0.005859	10.1	A	0.111572	22.8	P	0.00415	gb:AY123421.1 DB_XREF=gi:22204125 TID=Ta.14183.1 CNT=9 FEA=FLmRNA TIER=FL STK=1 UG=Ta.14183 DEF=Triticum aestivum putative plastid ribosomal protein CL9 mRNA, complete cds. PROD=putative plastid ribosomal protein CL9 FL=gb:AY123421.1
Ta.27217.1.S1_at	289.7	P	0.000244	166.4	P	0.000244	324.7	P	0.000244	59.5	P	0.001953	29.6	P	0.001953	21.8	P	0.030273	119.8	P	0.000244	131.9	P	0.000244	269.7	P	0.000732	57.3	P	0.001221	64	P	0.000732	80.3	P	0.001221	gb:AY196004.1 DB_XREF=gi:28569577 GEN=TaAOS TID=Ta.27217.1 CNT=11 FEA=FLmRNA TIER=FL STK=1 UG=Ta.27217 DEF=Triticum aestivum allene oxide synthase (TaAOS) mRNA, complete cds. PROD=allene oxide synthase FL=gb:AY196004.1
Ta.5855.2.S1_x_at	200.2	P	0.000244	181.3	P	0.000244	230.5	P	0.000244	274.1	P	0.000244	136.3	P	0.000244	71	P	0.000244	93	P	0.000244	152.3	P	0.000244	367.2	P	0.000244	414.4	P	0.000244	307	P	0.000244	373	P	0.000244	gb:AY230398.1 DB_XREF=gi:32482141 GEN=Fca TID=Ta.5855.2 CNT=8 FEA=FLmRNA TIER=FL STK=1 UG=Ta.5855 DEF=Triticum aestivum FCA-A1 (Fca) mRNA, complete cds. PROD=FCA-A1 FL=gb:AY230398.1
Ta.238.1.S1_at	89.5	P	0.000244	114.8	P	0.000244	113	P	0.000244	14.1	P	0.023926	6.6	A	0.080566	0.9	A	0.5	46.6	P	0.000244	56.8	P	0.000244	129.8	P	0.005859	19.7	P	0.018555	16.7	P	0.010742	12.6	P	0.000244	gb:AF109395.1 DB_XREF=gi:6492244 TID=Ta.238.1 CNT=14 FEA=FLmRNA TIER=FL STK=1 UG=Ta.238 DEF=Triticum aestivum granule-bound starch synthase GBSSII mRNA, complete cds. PROD=granule-bound starch synthase GBSSII FL=gb:AF109395.1
Ta.161.1.S1_at	56.6	P	0.00293	37.8	M	0.056152	59.2	P	0.01416	52.2	P	0.000732	15.5	P	0.008057	16.9	P	0.01416	31.6	P	0.00293	43.5	P	0.008057	95	P	0.008057	82.9	P	0.001953	76.2	P	0.001221	81.3	P	0.000732	gb:M28704.1 DB_XREF=gi:170748 TID=Ta.161.1 CNT=10 FEA=FLmRNA TIER=FL STK=1 UG=Ta.161 UG_TITLE=Wheat sequence-specific DNA binding protein mRNA, complete cds DEF=Wheat sequence-specific DNA binding protein mRNA, complete cds. FL=gb:M28704.1
Ta.10341.1.S1_at	1.9	A	0.696289	1.5	A	0.432373	6.5	A	0.334473	11.2	P	0.023926	3	A	0.149658	2.1	A	0.5	2.7	A	0.366211	1.3	A	0.665527	8.4	A	0.466064	12.7	A	0.129639	2.4	A	0.432373	8	M	0.064941	gb:AY451239.1 DB_XREF=gi:41400378 TID=Ta.10341.1 CNT=8 FEA=FLmRNA TIER=FL STK=1 UG=Ta.10341 DEF=Triticum aestivum pollen-specific protein mRNA, complete cds. PROD=pollen-specific protein FL=gb:AY451239.1
Ta.177.1.S1_at	43.2	P	0.005859	39.1	P	0.001221	58.2	P	0.001953	9.1	P	0.023926	9.9	A	0.129639	7.3	A	0.067627	24.3	P	0.001953	50.5	P	0.030273	92.8	P	0.00293	17.1	M	0.064941	6.6	A	0.19458	16.1	A	0.111572	gb:AB038393.1 DB_XREF=gi:11559280 GEN=WC4 TID=Ta.177.1 CNT=6 FEA=FLmRNA TIER=FL STK=1 UG=Ta.177 DEF=Triticum aestivum WC4 mRNA for cysteine proteinase inhibitor, complete cds. PROD=cysteine proteinase inhibitor FL=gb:AB038393.1
Ta.2766.1.S1_at	55.6	P	0.001221	61.2	P	0.000244	108.8	P	0.000732	34.8	P	0.000244	22.4	P	0.000732	14.6	P	0.008057	44.2	P	0.000732	78.6	P	0.000244	169	P	0.001953	25.7	P	0.000244	41.7	P	0.001221	40.2	P	0.000244	gb:AY044844.1 DB_XREF=gi:15717884 TID=Ta.2766.1 CNT=8 FEA=FLmRNA TIER=FL STK=1 UG=Ta.2766 DEF=Triticum aestivum starch synthase isoform IV mRNA, complete cds; nuclear gene for plastid product. PROD=starch synthase isoform IV FL=gb:AY044844.1
Ta.3380.1.S1_at	8.1	P	0.008057	10.2	P	0.046143	8.7	P	0.030273	7.8	A	0.095215	6.8	A	0.27417	0.1	A	0.780518	7.3	A	0.080566	12.2	P	0.018555	28.1	P	0.018555	16.3	P	0.001953	9.4	A	0.095215	15.5	P	0.010742	gb:AB042629.1 DB_XREF=gi:19909889 GEN=CYP71C8v2 TID=Ta.3380.1 CNT=7 FEA=FLmRNA TIER=FL STK=1 UG=Ta.3380 DEF=Triticum aestivum CYP71C8v2 mRNA for P450, complete cds. PROD=P450 FL=gb:AB042629.1
Ta.14280.1.S1_a_at	45.8	P	0.001221	29.8	P	0.001953	42.2	P	0.000732	56.4	P	0.000244	21.3	P	0.000244	17.6	P	0.005859	15.4	P	0.00415	37.5	P	0.001953	25.6	A	0.067627	50.8	P	0.046143	54.8	P	0.030273	63.6	P	0.01416	gb:AB090159.1 DB_XREF=gi:22336035 GEN=TaGA2 TID=Ta.14280.1 CNT=6 FEA=FLmRNA TIER=FL STK=1 UG=Ta.14280 DEF=Triticum aestivum TaGA2 mRNA for G protein alpha subunit, complete cds. PROD=G protein alpha subunit FL=gb:AB090159.1
Ta.13334.1.A1_at	317.7	P	0.000244	137.6	P	0.000244	194.7	P	0.000244	6.2	A	0.165527	2.3	A	0.780518	0.7	A	0.80542	30.4	P	0.00415	266.2	P	0.000244	451.7	P	0.000244	4.5	A	0.366211	9.6	A	0.523682	8.2	A	0.432373	gb:AF483596.1 DB_XREF=gi:21311646 GEN=Hfr-1 TID=Ta.13334.1 CNT=5 FEA=FLmRNA TIER=FL STK=1 UG=Ta.13334 DEF=Triticum aestivum hessian fly response gene 1 protein (Hfr-1) mRNA, complete cds. PROD=hessian fly response gene 1 protein FL=gb:AF483596.1
Ta.275.1.S1_at	216.6	P	0.000244	200.5	P	0.000244	237.7	P	0.000244	0.9	A	0.72583	5.7	A	0.129639	8.6	A	0.27417	177.8	P	0.000732	210.4	P	0.000732	321.9	P	0.000244	8.7	A	0.19458	1.1	A	0.533936	10.3	A	0.366211	gb:AF265294.1 DB_XREF=gi:13676583 GEN=WVDE TID=Ta.275.1 CNT=4 FEA=FLmRNA TIER=FL STK=1 UG=Ta.275 DEF=Triticum aestivum violaxanthin de-epoxidase (WVDE) mRNA, complete cds. PROD=violaxanthin de-epoxidase FL=gb:AF265294.1
Ta.19803.1.S1_at	55.7	P	0.000244	46.1	P	0.000244	78.6	P	0.000244	105.6	P	0.000244	64.9	P	0.000244	28.7	P	0.000244	40.3	P	0.000732	77.6	P	0.000244	130.8	P	0.000244	101.4	P	0.000244	107.7	P	0.000244	117.9	P	0.000244	gb:AF091838.1 DB_XREF=gi:6958203 NOTE=Non-UniGene sequence merged into UniGene cluster TID=Ta.19803.1 CNT=5 FEA=FLmRNA TIER=FL STK=1 UG=Ta.19803 DEF=Triticum aestivum single-subunit RNA polymerase G mRNA, complete cds; mitochondrial gene for mitochondrial product. PROD=single-subunit RNA polymerase G FL=gb:AF091838.1
Ta.160.1.S1_x_at	5.7	A	0.366211	2.4	A	0.398926	0.4	A	0.72583	1.2	A	0.665527	2	A	0.5	7.7	A	0.466064	5.8	A	0.171387	5.5	A	0.219482	17.6	A	0.19458	13.4	A	0.111572	11.7	A	0.246094	20.2	A	0.149658	gb:U86028.1 DB_XREF=gi:1857655 TID=Ta.160.1 CNT=42 FEA=FLmRNA TIER=FL STK=1 UG=Ta.160 DEF=Triticum aestivum low-molecular-weight glutenin storage protein mRNA, complete cds. PROD=low-molecular-weight glutenin storage protein FL=gb:U86028.1 gb:M11077.1
Ta.7484.1.A1_at	101.8	P	0.000732	137.6	P	0.000244	164.4	P	0.000244	213.8	P	0.000244	125.3	P	0.000732	66	P	0.000244	61.9	P	0.000244	124.6	P	0.000244	252.2	P	0.000732	292.6	P	0.000244	284.3	P	0.000244	293.4	P	0.000244	gb:AY587885.1 DB_XREF=gi:46452264 GEN=UFD1 NOTE=Non-UniGene sequence merged into UniGene cluster TID=Ta.7484.1 CNT=38 FEA=FLmRNA TIER=FL STK=1 UG=Ta.7484 DEF=Triticum aestivum ubiquitin fusion degradation protein (UFD1) mRNA, complete cds. PROD=ubiquitin fusion degradation protein FL=gb:AY587885.1
Ta.252.1.S1_x_at	11.4	A	0.334473	20.6	A	0.111572	13.6	A	0.246094	210.4	P	0.000244	167.3	P	0.000244	92.1	P	0.00293	8.7	A	0.466064	9.4	A	0.366211	44.9	A	0.129639	341.2	P	0.000244	297.1	P	0.000244	404	P	0.000244	gb:AF288688.1 DB_XREF=gi:9858858 TID=Ta.252.1 CNT=8 FEA=FLmRNA TIER=FL STK=1 UG=Ta.252 DEF=Triticum aestivum high affinity nitrate transporter TaNRT2 mRNA, complete cds. PROD=high affinity nitrate transporter TaNRT2 FL=gb:AF288688.1
Ta.2756.1.S1_at	0.6	A	0.915771	9	A	0.067627	5.1	A	0.246094	178.9	P	0.000732	98.4	P	0.000732	40.6	P	0.000244	0.7	A	0.780518	1.2	A	0.929688	16.2	M	0.056152	191.7	P	0.000244	215.7	P	0.000244	281.9	P	0.000244	gb:AY053452.1 DB_XREF=gi:15990599 GEN=NRT2.3 TID=Ta.2756.1 CNT=6 FEA=FLmRNA TIER=FL STK=1 UG=Ta.2756 DEF=Triticum aestivum high-affinity nitrate transporter (NRT2.3) mRNA, complete cds. PROD=high-affinity nitrate transporter FL=gb:AY053452.1
Ta.228.1.S1_at	33.9	P	0.00293	32.4	P	0.00415	58.5	P	0.018555	41.9	P	0.000732	12.5	A	0.111572	6.2	A	0.334473	15.9	P	0.000244	21.9	P	0.01416	87.4	P	0.001953	45.7	P	0.000244	49.4	P	0.005859	33.1	P	0.010742	gb:U34402.2 DB_XREF=gi:5292164 TID=Ta.228.1 CNT=5 FEA=FLmRNA TIER=FL STK=1 UG=Ta.228 DEF=Triticum aestivum single-subunit RNA polymerase C mRNA, complete cds. PROD=single-subunit RNA polymerase C FL=gb:U34402.2
Ta.10047.2.S1_at	10.4	A	0.27417	6.4	A	0.466064	2.5	A	0.567627	6.2	A	0.19458	1.4	A	0.665527	0.6	A	0.559082	0.4	A	0.981445	2.5	A	0.567627	10.1	A	0.567627	6.2	A	0.246094	10.3	A	0.334473	11.1	A	0.080566	gb:AY568303.1 DB_XREF=gi:45861212 GEN=WHAP9 TID=Ta.10047.2 CNT=4 FEA=FLmRNA TIER=FL STK=1 UG=Ta.10047 DEF=Triticum aestivum CCAAT-box transcription factor complex WHAP9 (WHAP9) mRNA, complete cds. PROD=CCAAT-box transcription factor complex WHAP9 FL=gb:AY568303.1
Ta.27790.1.S1_s_at	1048.4	P	0.000244	858.3	P	0.000244	1236.8	P	0.000244	1081.9	P	0.000244	468.7	P	0.000244	217.5	P	0.000244	520.6	P	0.000244	507.3	P	0.000244	1146	P	0.000244	1201.5	P	0.000244	1130	P	0.000244	1584.5	P	0.000244	gb:AF107024.1 DB_XREF=gi:5230784 TID=Ta.27790.1 CNT=46 FEA=FLmRNA TIER=FL STK=1 UG=Ta.27790 DEF=Triticum aestivum histone H1 WH1B.1 mRNA, complete cds. PROD=histone H1 WH1B.1 FL=gb:AF107024.1
Ta.27725.1.S1_at	3041.6	P	0.000732	1022.2	P	0.000244	3489.2	P	0.000244	620.4	P	0.000244	332.6	P	0.000244	193.9	P	0.000244	1219.4	P	0.000244	1718.3	P	0.000244	2750.8	P	0.000244	948.9	P	0.000244	744.6	P	0.000244	1003.5	P	0.000244	gb:AB030210.1 DB_XREF=gi:9453847 GEN=wpi6 TID=Ta.27725.1 CNT=42 FEA=FLmRNA TIER=FL STK=1 UG=Ta.27725 DEF=Triticum aestivum wpi6 mRNA for hydrophobic polypeptide, complete cds. PROD=hydrophobic polypeptide FL=gb:AB030210.1
Ta.336.1.S1_x_at	2628.4	P	0.000244	2774.7	P	0.000244	2952.3	P	0.000244	3260.3	P	0.000244	2300.5	P	0.000244	1352.8	P	0.000244	1149.9	P	0.000244	1479.1	P	0.000244	3520	P	0.000244	4140.4	P	0.000244	2890.1	P	0.000244	3422.7	P	0.000244	gb:AY226581.1 DB_XREF=gi:30385245 GEN=COMT1 TID=Ta.336.1 CNT=60 FEA=FLmRNA TIER=FL STK=1 UG=Ta.336 DEF=Triticum aestivum caffeic acid O-methyltransferase (COMT1) mRNA, complete cds. PROD=caffeic acid O-methyltransferase FL=gb:AY226581.1
Ta.30622.1.S1_x_at	882.2	P	0.000244	1002.3	P	0.000244	1130.8	P	0.000244	1360.7	P	0.000244	809.1	P	0.000244	504.8	P	0.000244	510	P	0.000244	809.4	P	0.000244	1965.2	P	0.000244	1822.1	P	0.000244	1717.4	P	0.000244	1977.6	P	0.000244	gb:AY316293.1 DB_XREF=gi:32330694 GEN=skp1 TID=Ta.30622.1 CNT=42 FEA=FLmRNA TIER=FL STK=1 UG=Ta.30622 DEF=Triticum aestivum SKP1ASK1-like protein (skp1) mRNA, complete cds. PROD=SKP1ASK1-like protein FL=gb:AY316293.1
Ta.27762.1.S1_x_at	255.1	P	0.000244	290.1	P	0.000244	152.2	P	0.000244	11.3	A	0.111572	9.1	A	0.5	6.7	A	0.466064	147.9	P	0.001953	221.9	P	0.000244	432.8	P	0.000244	29.7	A	0.129639	21.4	P	0.023926	4.7	A	0.533936	gb:AF384146.1 DB_XREF=gi:14334170 TID=Ta.27762.1 CNT=40 FEA=FLmRNA TIER=FL STK=1 UG=Ta.27762 DEF=Triticum aestivum thaumatin-like protein mRNA, complete cds. PROD=thaumatin-like protein FL=gb:AF384146.1
Ta.27762.1.S2_at	40.9	P	0.008057	29.2	P	0.005859	47.3	P	0.000732	46.1	P	0.00415	32.9	P	0.001221	20.4	P	0.01416	16.8	P	0.008057	29	P	0.00415	56.7	P	0.030273	56.5	P	0.001221	69	P	0.00415	90.5	P	0.001953	gb:AF384146.1 DB_XREF=gi:14334170 TID=Ta.27762.1 CNT=40 FEA=FLmRNA TIER=ConsEnd STK=0 UG=Ta.27762 DEF=Triticum aestivum thaumatin-like protein mRNA, complete cds. PROD=thaumatin-like protein FL=gb:AF384146.1
Ta.10.1.S1_a_at	716.8	P	0.000244	107.4	P	0.000732	1174.8	P	0.000244	1057.5	P	0.000244	774.8	P	0.000244	391.2	P	0.000244	853.4	P	0.000244	590.9	P	0.000244	1085.2	P	0.000244	1953.6	P	0.000244	1741.9	P	0.000244	2157.6	P	0.000244	gb:Z22874.1 DB_XREF=gi:311763 TID=Ta.10.1 CNT=51 FEA=FLmRNA TIER=FL STK=1 UG=Ta.10 DEF=T.aestivum (1,3;1,4) beta glucanase mRNA, complete CDS. PROD=(1,3;1,4) beta glucanase FL=gb:Z22874.1
Ta.10.1.S1_x_at	1429.7	P	0.000244	184.3	P	0.000244	2088.8	P	0.000244	1616.1	P	0.000244	1429.4	P	0.000244	942.8	P	0.000244	1647.2	P	0.000244	1198.3	P	0.000244	1005.6	P	0.000244	3268.2	P	0.000244	2172.9	P	0.000244	3303.3	P	0.000244	gb:Z22874.1 DB_XREF=gi:311763 TID=Ta.10.1 CNT=51 FEA=FLmRNA TIER=FL STK=1 UG=Ta.10 DEF=T.aestivum (1,3;1,4) beta glucanase mRNA, complete CDS. PROD=(1,3;1,4) beta glucanase FL=gb:Z22874.1
Ta.13183.1.S1_s_at	16.8	A	0.219482	0.9	A	0.72583	33.2	P	0.037598	46.4	P	0.008057	0.5	A	0.601074	7	A	0.27417	13.1	A	0.111572	9.6	A	0.27417	49.8	A	0.334473	34	A	0.095215	20.9	A	0.303711	13.7	A	0.27417	gb:AB097412.1 DB_XREF=gi:26017212 GEN=Wcor18 TID=Ta.13183.1 CNT=21 FEA=FLmRNA TIER=FL STK=1 UG=Ta.13183 DEF=Triticum aestivum Wcor18 mRNA for cold regulated protein, complete cds. PROD=cold regulated protein FL=gb:AB097412.1
Ta.13183.1.S1_x_at	38.5	P	0.00415	14.8	P	0.037598	30.7	P	0.010742	57.3	P	0.000732	13.8	A	0.129639	8.6	P	0.037598	21.4	P	0.005859	20.5	P	0.005859	48	P	0.018555	36.6	P	0.018555	24.7	P	0.023926	32.9	P	0.010742	gb:AB097412.1 DB_XREF=gi:26017212 GEN=Wcor18 TID=Ta.13183.1 CNT=21 FEA=FLmRNA TIER=FL STK=1 UG=Ta.13183 DEF=Triticum aestivum Wcor18 mRNA for cold regulated protein, complete cds. PROD=cold regulated protein FL=gb:AB097412.1
Ta.55.2.S1_a_at	5.9	A	0.633789	1	A	0.932373	0.4	A	0.919434	1.6	A	0.828613	0.5	A	0.850342	0.3	A	0.969727	2.7	A	0.696289	0.6	A	0.904785	1.7	A	0.960449	1.3	A	0.981445	1.5	A	0.929932	0.5	A	0.994141	gb:U66377.1 DB_XREF=gi:1620659 TID=Ta.55.2 CNT=5 FEA=mRNA TIER=ConsEnd STK=0 UG=Ta.55 UG_TITLE=MRNA for starch synthase IIa-1 (wSs2a-1 gene) DEF=Triticum aestivum starch synthase mRNA, partial cds.
Ta.55.2.S1_at	1.5	A	0.567627	0.4	A	0.850342	3.2	A	0.5	2.6	A	0.5	0.7	A	0.696289	11	A	0.129639	0.8	A	0.822998	11.1	A	0.095215	23.2	A	0.080566	0.7	A	0.962402	9.8	A	0.129639	6.2	A	0.398926	gb:U66377.1 DB_XREF=gi:1620659 TID=Ta.55.2 CNT=5 FEA=mRNA TIER=ConsEnd STK=0 UG=Ta.55 UG_TITLE=MRNA for starch synthase IIa-1 (wSs2a-1 gene) DEF=Triticum aestivum starch synthase mRNA, partial cds.
Ta.55.2.S1_x_at	3.4	A	0.601074	0.9	A	0.969727	0.6	A	0.968018	1	A	0.780518	0.8	A	0.953857	0.9	A	0.904785	2.3	A	0.80542	0.7	A	0.953857	25.4	A	0.466064	0.4	A	0.989258	5.4	A	0.696289	1.7	A	0.80542	gb:U66377.1 DB_XREF=gi:1620659 TID=Ta.55.2 CNT=5 FEA=mRNA TIER=ConsEnd STK=0 UG=Ta.55 UG_TITLE=MRNA for starch synthase IIa-1 (wSs2a-1 gene) DEF=Triticum aestivum starch synthase mRNA, partial cds.
Ta.55.1.S1_x_at	7.4	A	0.246094	0.4	A	0.696289	1.3	A	0.780518	0.4	A	0.962402	1.1	A	0.780518	0.9	A	0.780518	0.3	A	0.919434	0.3	A	0.953857	3.4	A	0.665527	1.6	A	0.601074	0.7	A	0.888428	2	A	0.665527	gb:AF155217.2 DB_XREF=gi:5834420 TID=Ta.55.1 CNT=26 FEA=FLmRNA TIER=FL STK=1 UG=Ta.55 DEF=Triticum aestivum starch synthase IIA mRNA, complete cds. PROD=starch synthase IIA FL=gb:AF155217.2
Ta.28895.1.S1_at	1029	P	0.000244	684.4	P	0.000244	912.2	P	0.000244	235.7	P	0.000244	106.1	P	0.000244	51.8	P	0.000244	481.2	P	0.000244	621.5	P	0.000244	1376.4	P	0.000244	271.2	P	0.000244	215.8	P	0.000244	309.7	P	0.000244	gb:AY217751.1 DB_XREF=gi:37788307 GEN=Cyp-26a TID=Ta.28895.1 CNT=27 FEA=FLmRNA TIER=FL STK=1 UG=Ta.28895 DEF=Triticum aestivum cyclophilin-like protein (Cyp-26a) mRNA, complete cds. PROD=cyclophilin-like protein FL=gb:AY217751.1
Ta.28895.1.S1_s_at	1075.6	P	0.000244	882.6	P	0.000244	1283.3	P	0.000244	269.6	P	0.000244	117.3	P	0.000244	68.6	P	0.000732	470.6	P	0.000244	663.8	P	0.000244	1328	P	0.000244	357.9	P	0.000244	290.3	P	0.000244	351.2	P	0.000244	gb:AY217751.1 DB_XREF=gi:37788307 GEN=Cyp-26a TID=Ta.28895.1 CNT=27 FEA=FLmRNA TIER=FL STK=1 UG=Ta.28895 DEF=Triticum aestivum cyclophilin-like protein (Cyp-26a) mRNA, complete cds. PROD=cyclophilin-like protein FL=gb:AY217751.1
Ta.24120.1.S1_at	643.5	P	0.000244	288.8	P	0.000244	585.1	P	0.000244	470.8	P	0.000244	186	P	0.000244	127.6	P	0.000244	153.1	P	0.000244	170.4	P	0.000244	382.5	P	0.000732	606.3	P	0.000244	612.6	P	0.000244	653	P	0.000244	gb:AY543541.1 DB_XREF=gi:44894805 TID=Ta.24120.1 CNT=16 FEA=FLmRNA TIER=FL STK=1 UG=Ta.24120 DEF=Triticum aestivum expansin EXPB7 mRNA, complete cds. PROD=expansin EXPB7 FL=gb:AY543541.1
Ta.1282.1.S1_x_at	4753.6	P	0.000244	4575	P	0.000244	5076.7	P	0.000244	5.5	A	0.466064	2.4	A	0.80542	2.1	A	0.74707	2884.6	P	0.000244	3285.7	P	0.000244	4806.9	P	0.000244	69.5	A	0.129639	40.6	A	0.171387	55.2	A	0.129639	gb:AY226580.1 DB_XREF=gi:30385243 GEN=LTP3 TID=Ta.1282.1 CNT=16 FEA=FLmRNA TIER=FL STK=1 UG=Ta.1282 DEF=Triticum aestivum lipid transfer protein 3 (LTP3) mRNA, complete cds. PROD=lipid transfer protein 3 FL=gb:AY226580.1
Ta.25469.1.S1_at	35.5	P	0.001953	54.2	P	0.000732	45.7	P	0.00293	30.2	P	0.000244	28.1	P	0.001221	81.6	P	0.001221	23.7	P	0.023926	51.2	P	0.001953	94.5	P	0.00415	60	P	0.000244	37.9	P	0.000244	70.6	P	0.001953	gb:AY437442.1 DB_XREF=gi:38112706 TID=Ta.25469.1 CNT=19 FEA=FLmRNA TIER=FL STK=1 UG=Ta.25469 DEF=Triticum aestivum cultivar Ning 7840 cytochrome P450 mRNA, complete cds. PROD=cytochrome P450 FL=gb:AY437442.1
Ta.31.1.S1_at	1.4	A	0.665527	3.6	A	0.432373	0.3	A	0.968018	4.1	A	0.466064	1.6	A	0.533936	5.6	A	0.334473	2.1	A	0.533936	3.4	A	0.432373	9.8	A	0.27417	12	A	0.171387	2.1	A	0.601074	5.7	A	0.171387	gb:AB012103.3 DB_XREF=gi:16151818 GEN=ver2 TID=Ta.31.1 CNT=15 FEA=FLmRNA TIER=FL STK=1 UG=Ta.31 DEF=Triticum aestivum mRNA for VER2, complete cds. PROD=VER2 FL=gb:AB012103.3
Ta.202.1.S1_at	4	A	0.171387	10.3	A	0.129639	1.1	A	0.780518	0.4	A	0.870361	4.5	A	0.246094	0.3	A	0.932373	2.4	A	0.149658	6.9	A	0.219482	19.1	P	0.030273	0.4	A	0.932373	1.2	A	0.601074	1.2	A	0.80542	gb:AF097659.1 DB_XREF=gi:4028572 GEN=hsp26.6 TID=Ta.202.1 CNT=14 FEA=FLmRNA TIER=FL STK=1 UG=Ta.202 DEF=Triticum aestivum heat shock protein HSP26 (hsp26.6) mRNA, hsp26.6-m allele, nuclear gene encoding chloroplast protein, complete cds. PROD=heat shock protein HSP26 FL=gb:AF097659.1
Ta.27303.1.S1_x_at	7.3	A	0.303711	1.3	A	0.432373	7.2	A	0.366211	1.6	A	0.466064	7.5	A	0.246094	7.7	A	0.26709	0.4	A	0.72583	3.3	A	0.398926	2.1	A	0.567627	0.7	A	0.466064	15.1	A	0.149658	7.3	A	0.171387	gb:AF479764.1 DB_XREF=gi:21956481 TID=Ta.27303.1 CNT=12 FEA=FLmRNA TIER=FL STK=1 UG=Ta.27303 DEF=Triticum aestivum glutathione-S-transferase 28e45 mRNA, complete cds. PROD=glutathione-S-transferase 28e45 FL=gb:AF479764.1
Ta.24114.3.S1_a_at	0.5	A	0.976074	5.7	A	0.366211	4.7	A	0.466064	6	A	0.334473	0.5	A	0.870361	0.4	A	0.904785	4.4	A	0.533936	0.3	A	0.98584	1.3	A	0.888428	1	A	0.888428	1.8	A	0.5	8.6	A	0.19458	gb:AF113844.1 DB_XREF=gi:4588608 GEN=Wx-D1 TID=Ta.24114.3 CNT=15 FEA=FLmRNA TIER=FL STK=1 UG=Ta.24114 DEF=Triticum aestivum granule-bound starch synthase precursor (Wx-D1) mRNA, Wx-D1b allele, complete cds. PROD=granule-bound starch synthase precursor FL=gb:AF113844.1
Ta.24114.3.S1_at	0.5	A	0.80542	1.3	A	0.601074	6.2	A	0.149658	7	A	0.080566	2	A	0.398926	4.7	A	0.466064	0.8	A	0.696289	5.9	A	0.303711	19.3	A	0.111572	8.4	A	0.080566	6.4	A	0.27417	9.7	A	0.171387	gb:AF113844.1 DB_XREF=gi:4588608 GEN=Wx-D1 TID=Ta.24114.3 CNT=15 FEA=FLmRNA TIER=FL STK=1 UG=Ta.24114 DEF=Triticum aestivum granule-bound starch synthase precursor (Wx-D1) mRNA, Wx-D1b allele, complete cds. PROD=granule-bound starch synthase precursor FL=gb:AF113844.1
Ta.210.1.S1_at	129.9	P	0.000732	125.1	P	0.000244	138.6	P	0.000244	282.8	P	0.000244	168.7	P	0.000244	102.5	P	0.000732	51.8	P	0.000244	72.4	P	0.000244	141.2	P	0.001221	375.4	P	0.000244	326.2	P	0.000244	421.6	P	0.000244	gb:U23409.1 DB_XREF=gi:4096102 GEN=cdc2TaA TID=Ta.210.1 CNT=13 FEA=FLmRNA TIER=FL STK=1 UG=Ta.210 DEF=Triticum aestivum p34cdc2 (cdc2TaA) mRNA, complete cds. PROD=p34cdc2 FL=gb:U23409.1
Ta.96.1.S1_at	354.2	P	0.001221	405.3	P	0.000244	378.2	P	0.000732	1293.2	P	0.000244	820.7	P	0.000244	396	P	0.000244	169.7	P	0.000732	293.6	P	0.00293	598.3	P	0.000732	1949.2	P	0.000244	1305.6	P	0.000244	1788	P	0.000244	gb:M28059.1 DB_XREF=gi:170781 TID=Ta.96.1 CNT=12 FEA=FLmRNA TIER=FL STK=1 UG=Ta.96 UG_TITLE=Wheat ubiquitin carrier protein (E2) mRNA, complete cds DEF=Wheat ubiquitin carrier protein (E2) mRNA, complete cds. FL=gb:M28059.1
Ta.187.1.S1_at	150.4	P	0.000244	207	P	0.000732	205.5	P	0.000244	132.6	P	0.000244	78.2	P	0.000244	54.3	P	0.000244	104.6	P	0.000244	170.1	P	0.000244	324.9	P	0.000244	185.6	P	0.000244	145.5	P	0.000244	160.4	P	0.000244	gb:U10187.1 DB_XREF=gi:514305 TID=Ta.187.1 CNT=24 FEA=FLmRNA TIER=FL STK=1 UG=Ta.187 DEF=Triticum aestivum cytosolic acetyl-CoA carboxylase mRNA, complete cds. PROD=cytosolic acetyl-CoA carboxylase FL=gb:U10187.1
Ta.262.1.S1_at	244.8	P	0.00293	253.3	P	0.001953	255.9	P	0.001953	98.4	P	0.001953	45.8	P	0.000732	31.2	P	0.00415	129.6	P	0.001953	212	P	0.001221	548.5	P	0.001221	174.1	P	0.000732	261.8	P	0.000732	161.9	P	0.000244	gb:AF321556.1 DB_XREF=gi:12958604 TID=Ta.262.1 CNT=18 FEA=FLmRNA TIER=FL STK=1 UG=Ta.262 DEF=Triticum aestivum sucrose-6F-phosphate phosphohydrolase SPP1 mRNA, complete cds. PROD=sucrose-6F-phosphate phosphohydrolase SPP1 FL=gb:AF321556.1
Ta.262.1.S1_x_at	203.1	P	0.001953	261	P	0.000244	214.3	P	0.000732	87	P	0.001953	43.9	P	0.001953	42.7	P	0.030273	125.8	P	0.000732	191.6	P	0.000732	411.6	P	0.000732	175.2	P	0.000732	81.5	P	0.00293	230.4	P	0.000244	gb:AF321556.1 DB_XREF=gi:12958604 TID=Ta.262.1 CNT=18 FEA=FLmRNA TIER=FL STK=1 UG=Ta.262 DEF=Triticum aestivum sucrose-6F-phosphate phosphohydrolase SPP1 mRNA, complete cds. PROD=sucrose-6F-phosphate phosphohydrolase SPP1 FL=gb:AF321556.1
Ta.254.1.S1_s_at	138.9	P	0.000244	109.7	P	0.000244	92.3	P	0.000244	74.2	P	0.000244	34.9	P	0.000244	32.3	P	0.000244	60	P	0.000732	48.1	P	0.000732	116.3	P	0.000732	119.5	P	0.000244	103.6	P	0.000244	126.9	P	0.000244	gb:AF123609.1 DB_XREF=gi:10442762 TID=Ta.254.1 CNT=14 FEA=FLmRNA TIER=FL STK=1 UG=Ta.254 DEF=Triticum aestivum clone CYP86-TA cytochrome P450 mRNA, complete cds. PROD=cytochrome P450 FL=gb:AF123609.1
Ta.2761.1.S1_at	222.4	P	0.000732	215.2	P	0.000732	390.9	P	0.001221	246.9	P	0.000244	97.6	P	0.001221	61.2	P	0.00415	110.2	P	0.001953	186.8	P	0.001953	518.3	P	0.000732	387.2	P	0.000244	288.6	P	0.001953	419.3	P	0.000732	gb:AY036608.1 DB_XREF=gi:14571544 TID=Ta.2761.1 CNT=13 FEA=FLmRNA TIER=FL STK=1 UG=Ta.2761 DEF=Triticum aestivum thiosulfate transferase mRNA, complete cds. PROD=thiosulfate transferase FL=gb:AY036608.1
Ta.224.1.S1_at	72	P	0.000244	113.7	P	0.001221	66.1	P	0.001953	1.5	A	0.567627	6.3	A	0.5	0.5	A	0.696289	29.9	P	0.008057	84	P	0.000244	167.1	P	0.001221	28	P	0.000244	12.5	A	0.129639	7.4	A	0.27417	gb:AF112966.1 DB_XREF=gi:4741847 GEN=Cht4 TID=Ta.224.1 CNT=11 FEA=FLmRNA TIER=FL STK=1 UG=Ta.224 DEF=Triticum aestivum chitinase IV precursor (Cht4) mRNA, complete cds. PROD=chitinase IV precursor FL=gb:AF112966.1
Ta.256.1.S1_at	30.4	P	0.005859	38.3	P	0.005859	23	P	0.00415	23.3	M	0.053467	13.1	A	0.095215	7.5	A	0.303711	7	M	0.056152	15.2	P	0.000244	86.5	P	0.010742	23	A	0.067627	17.2	A	0.095215	23.8	P	0.046143	gb:AF097363.1 DB_XREF=gi:4558483 GEN=Hsp101b TID=Ta.256.1 CNT=17 FEA=FLmRNA TIER=FL STK=1 UG=Ta.256 DEF=Triticum aestivum heat shock protein 101 (Hsp101b) mRNA, complete cds. PROD=heat shock protein 101 FL=gb:AF083344.2 gb:AF097363.1
Ta.225.1.S1_at	41.2	P	0.001953	32.9	P	0.008057	22.5	P	0.000244	5.8	A	0.246094	5.8	A	0.334473	0.9	A	0.665527	11.1	P	0.046143	36.8	P	0.000732	123.1	P	0.00415	11.4	P	0.010742	14.4	A	0.219482	6.2	A	0.366211	gb:AF112967.1 DB_XREF=gi:4741849 GEN=Glb3 TID=Ta.225.1 CNT=11 FEA=FLmRNA TIER=FL STK=1 UG=Ta.225 DEF=Triticum aestivum beta-1,3-glucanase precursor (Glb3) mRNA, complete cds. PROD=beta-1,3-glucanase precursor FL=gb:AF112967.1
Ta.19248.1.S1_at	623.4	P	0.000244	591.2	P	0.000244	958.2	P	0.000244	46.5	P	0.005859	24.4	P	0.046143	19.9	P	0.01416	325.4	P	0.000244	426.1	P	0.000244	931.4	P	0.000244	59.4	P	0.00293	45.2	P	0.00293	65.4	P	0.00415	gb:AY181206.1 DB_XREF=gi:27902668 TID=Ta.19248.1 CNT=11 FEA=FLmRNA TIER=FL STK=1 UG=Ta.19248 DEF=Triticum aestivum cold acclimation protein COR413-TM1 mRNA, complete cds. PROD=cold acclimation protein COR413-TM1 FL=gb:AY181206.1
Ta.19248.1.S1_x_at	634.3	P	0.000244	565	P	0.000244	919.5	P	0.000244	33.8	P	0.000244	18.2	P	0.005859	12.3	P	0.005859	347.5	P	0.000244	405.4	P	0.000244	847	P	0.000244	64.9	P	0.000244	56.3	P	0.000244	51.1	P	0.000244	gb:AY181206.1 DB_XREF=gi:27902668 TID=Ta.19248.1 CNT=11 FEA=FLmRNA TIER=FL STK=1 UG=Ta.19248 DEF=Triticum aestivum cold acclimation protein COR413-TM1 mRNA, complete cds. PROD=cold acclimation protein COR413-TM1 FL=gb:AY181206.1
Ta.28605.1.S1_at	1.4	A	0.5	0.3	A	0.888428	0.4	A	0.334473	19.7	P	0.00293	4.3	A	0.171387	0.2	A	0.72583	0.3	A	0.753906	3.5	A	0.633789	2.3	A	0.72583	9.7	A	0.19458	5	A	0.27417	0.3	A	0.919434	gb:AB115914.1 DB_XREF=gi:33342177 GEN=Wrab18 TID=Ta.28605.1 CNT=10 FEA=FLmRNA TIER=FL STK=1 UG=Ta.28605 DEF=Triticum aestivum Wrab18 mRNA for ABA inducible protein, complete cds. PROD=ABA inducible protein FL=gb:AB115914.1
Ta.12936.1.S1_at	7.9	A	0.213135	9.3	P	0.023926	7.8	M	0.056152	180.6	P	0.000732	61.3	P	0.000732	55.6	P	0.001953	7.2	A	0.129639	10	P	0.010742	29.7	P	0.030273	220.1	P	0.000732	201.7	P	0.000732	293.1	P	0.000244	gb:AY064480.1 DB_XREF=gi:22022397 TID=Ta.12936.1 CNT=9 FEA=FLmRNA TIER=FL STK=1 UG=Ta.12936 DEF=Triticum aestivum glutathione-S-transferase Cla47 mRNA, complete cds. PROD=glutathione-S-transferase Cla47 FL=gb:AY064480.1
Ta.2757.1.S1_at	7.2	A	0.5	6.4	A	0.398926	2.4	A	0.533936	10.7	A	0.171387	7.4	A	0.5	2.9	A	0.696289	5.2	A	0.366211	7.2	A	0.601074	9.8	A	0.303711	4.5	A	0.432373	4.8	A	0.466064	16.4	A	0.219482	gb:AB055152.1 DB_XREF=gi:15823667 GEN=mrpl11 TID=Ta.2757.1 CNT=8 FEA=FLmRNA TIER=FL STK=1 UG=Ta.2757 DEF=Triticum aestivum mrpl11 mRNA for mitochondrial ribosomal protein L11, complete cds. PROD=mitochondrial ribosomal protein L11 FL=gb:AB055152.1
Ta.233.1.S1_at	194.4	A	0.111572	221.8	M	0.056152	217.3	A	0.095215	383	P	0.018555	224.1	P	0.023926	156.4	P	0.030273	96.1	A	0.149658	152.8	P	0.046143	234.2	A	0.080566	544.6	P	0.030273	365.4	P	0.023926	455.2	P	0.046143	gb:AB078882.1 DB_XREF=gi:19912724 GEN=Waox1a TID=Ta.233.1 CNT=12 FEA=FLmRNA TIER=FL STK=1 UG=Ta.233 DEF=Triticum aestivum mRNA for alternative oxidase, complete cds. PROD=alternative oxidase FL=gb:AB078882.1
Ta.24748.1.S1_at	193.8	P	0.000244	124.5	P	0.000732	224.4	P	0.000244	92.7	P	0.000244	41	P	0.000244	23.8	P	0.000244	215.3	P	0.000244	206.7	P	0.000244	474.3	P	0.000732	129.4	P	0.000244	96.8	P	0.000732	136.5	P	0.000244	gb:AY040246.2 DB_XREF=gi:28575020 GEN=NHX2 TID=Ta.24748.1 CNT=14 FEA=FLmRNA TIER=FL STK=1 UG=Ta.24748 DEF=Triticum aestivum Na+H+ antiporter (NHX2) mRNA, complete cds. PROD=Na+H+ antiporter FL=gb:AY040246.2
Ta.23822.1.S1_at	270.3	P	0.000244	249.5	P	0.000244	373.8	P	0.000244	24.4	P	0.008057	1.3	A	0.718018	9.3	A	0.129639	99.8	P	0.000244	146.1	P	0.008057	214.8	P	0.000244	76.6	P	0.000244	31.6	P	0.000244	47.8	P	0.001953	gb:AF123603.1 DB_XREF=gi:26655532 TID=Ta.23822.1 CNT=12 FEA=FLmRNA TIER=FL STK=1 UG=Ta.23822 DEF=Triticum aestivum clone CYP71C3-TA cytochrome P450 mRNA, complete cds. PROD=cytochrome P450 FL=gb:AF123603.1
Ta.3381.1.S1_at	62.3	P	0.005859	37.8	P	0.018555	71.6	P	0.01416	18.1	P	0.030273	4.2	A	0.432373	11	A	0.149658	26.1	P	0.01416	32.9	P	0.008057	31.2	A	0.067627	45.8	P	0.008057	18.6	A	0.149658	20.8	P	0.018555	gb:AF123602.1 DB_XREF=gi:26655530 TID=Ta.3381.1 CNT=10 FEA=FLmRNA TIER=FL STK=1 UG=Ta.3381 DEF=Triticum aestivum clone CYP71C2-21TA cytochrome P450 mRNA, complete cds. PROD=cytochrome P450 FL=gb:AB042628.1 gb:AF123602.1
Ta.223.1.S1_at	72.9	P	0.000244	52.7	P	0.000244	53	P	0.001953	28.7	P	0.010742	9.8	A	0.080566	10.2	A	0.171387	37.7	P	0.000244	43.7	P	0.000244	250.8	P	0.000732	30.1	P	0.01416	9.7	A	0.129639	15.9	A	0.129639	gb:AF112965.1 DB_XREF=gi:4741845 GEN=Glb3 TID=Ta.223.1 CNT=9 FEA=FLmRNA TIER=FL STK=1 UG=Ta.223 DEF=Triticum aestivum beta-1,3-glucanase precursor (Glb3) mRNA, complete cds. PROD=beta-1,3-glucanase precursor FL=gb:AF112965.1
Ta.232.1.S1_at	48.3	P	0.000244	50.3	P	0.000732	50	P	0.001953	72.6	P	0.000244	39.3	P	0.000244	21.5	P	0.01416	48	P	0.001953	45.7	P	0.000732	140.1	P	0.001953	149.2	P	0.000732	95.1	P	0.000732	135.6	P	0.000244	gb:AF093752.1 DB_XREF=gi:5757803 GEN=PCS1 TID=Ta.232.1 CNT=8 FEA=FLmRNA TIER=FL STK=1 UG=Ta.232 DEF=Triticum aestivum phytochelatin synthase (PCS1) mRNA, complete cds. PROD=phytochelatin synthase FL=gb:AF093752.1
Ta.246.1.S1_at	15.7	A	0.219482	15	A	0.129639	32.1	A	0.111572	9.8	A	0.27417	0.8	A	0.80542	1.3	A	0.780518	7.9	A	0.398926	20.9	M	0.056152	42.6	M	0.056152	20.8	A	0.334473	19.8	A	0.067627	30.9	A	0.129639	gb:AF224499.1 DB_XREF=gi:6942299 GEN=knox1b TID=Ta.246.1 CNT=8 FEA=FLmRNA TIER=FL STK=1 UG=Ta.246 DEF=Triticum aestivum KNOTTED-1-like homeobox protein b (knox1b) mRNA, complete cds. PROD=KNOTTED-1-like homeobox protein b FL=gb:AF224500.1 gb:AF224499.1 gb:AF224498.1
Ta.678.1.S1_at	9.1	A	0.334473	7.1	A	0.19458	7.5	A	0.390625	1	A	0.80542	2.5	A	0.633789	0.3	A	0.72583	2.9	A	0.466064	1.9	A	0.432373	30.4	M	0.056152	0.4	A	0.822998	0.9	A	0.850342	0.4	A	0.99707	gb:AY330228.1 DB_XREF=gi:37551420 TID=Ta.678.1 CNT=8 FEA=FLmRNA TIER=FL STK=1 UG=Ta.678 DEF=Triticum aestivum FIL-like protein mRNA, complete cds. PROD=FIL-like protein FL=gb:AY330228.1
Ta.103.1.S1_at	336	P	0.000244	802.8	P	0.000244	318.9	P	0.000244	608.6	P	0.000244	340	P	0.000244	638	P	0.000244	89.8	P	0.000732	206.8	P	0.000244	466.3	P	0.000244	625.4	P	0.000244	359.4	P	0.000244	484.2	P	0.000244	gb:D16416.1 DB_XREF=gi:485815 TID=Ta.103.1 CNT=7 FEA=FLmRNA TIER=FL STK=1 UG=Ta.103 DEF=Triticum aestivum mRNA for zinc-finger protein WZF1, complete cds. PROD=zinc-finger protein WZF1 FL=gb:D16416.1
Ta.21031.1.S1_at	2.3	A	0.601074	4.1	A	0.171387	5.1	A	0.171387	18.9	P	0.008057	8.8	P	0.005859	10.8	P	0.01416	5.5	A	0.27417	0.6	A	0.72583	12.9	A	0.095215	42.1	P	0.001221	25.2	P	0.010742	37	P	0.001221	gb:AY543530.1 DB_XREF=gi:44894783 TID=Ta.21031.1 CNT=7 FEA=FLmRNA TIER=FL STK=1 UG=Ta.21031 DEF=Triticum aestivum expansin EXPA4 mRNA, complete cds. PROD=expansin EXPA4 FL=gb:AY543530.1
Ta.30472.1.S1_at	59.7	P	0.001221	89	P	0.000732	65.9	P	0.000244	98.5	P	0.000732	34.2	P	0.00415	23.2	P	0.023926	35.1	P	0.000244	24.3	P	0.010742	76.2	P	0.00415	104.6	P	0.000244	85.4	P	0.000244	78.4	P	0.000244	gb:AB158404.1 DB_XREF=gi:40363748 GEN=expB TID=Ta.30472.1 CNT=8 FEA=FLmRNA TIER=FL STK=1 UG=Ta.30472 DEF=Triticum aestivum expB mRNA for putative beta-expansin, complete cds. PROD=putative beta-expansin FL=gb:AB158404.1
Ta.250.1.S1_at	2.6	A	0.5	12.4	A	0.129639	1.5	A	0.870361	5.2	A	0.19458	0.7	A	0.870361	4.3	A	0.398926	2.9	A	0.601074	3.4	A	0.466064	23.5	A	0.149658	3.7	A	0.601074	4.6	A	0.601074	4.9	A	0.398926	gb:AF258608.1 DB_XREF=gi:9502142 TID=Ta.250.1 CNT=7 FEA=FLmRNA TIER=FL STK=1 UG=Ta.250 DEF=Triticum aestivum starch synthase III mRNA, complete cds. PROD=starch synthase III FL=gb:AF258608.1
Ta.241.1.S1_at	117	P	0.005859	77.1	P	0.001221	105	P	0.000732	97.1	P	0.000244	59.9	P	0.000244	35.4	P	0.00415	38.7	P	0.000244	85.7	P	0.000244	142.2	P	0.000244	152.7	P	0.000732	95.4	P	0.000244	153.2	P	0.000732	gb:AF207745.1 DB_XREF=gi:7110219 GEN=TaAKT1 TID=Ta.241.1 CNT=5 FEA=FLmRNA TIER=FL STK=1 UG=Ta.241 DEF=Triticum aestivum AKT1-like potassium channel (TaAKT1) mRNA, complete cds. PROD=AKT1-like potassium channel FL=gb:AF207745.1
Ta.22638.1.A1_at	242.4	P	0.000244	463	P	0.000244	392	P	0.000244	1.4	A	0.567627	0.2	A	0.919434	1.7	A	0.5	70.2	P	0.000244	156.3	P	0.000244	392.3	P	0.000244	7	A	0.125	0.6	A	0.828613	3	A	0.334473	gb:AY327452.1 DB_XREF=gi:34809100 TID=Ta.22638.1 CNT=4 FEA=FLmRNA TIER=FL STK=1 UG=Ta.22638 DEF=Triticum aestivum YRK1 mRNA, complete cds. PROD=YRK1 FL=gb:AY327452.1
Ta.14604.1.S1_at	119.5	P	0.000244	82	P	0.000732	155.4	P	0.000244	231.1	P	0.000244	105.3	P	0.000244	45.2	P	0.000732	56	P	0.000732	77.8	P	0.000732	207.1	P	0.00415	259.9	P	0.000244	214.9	P	0.000732	250.1	P	0.000244	gb:AF303376.1 DB_XREF=gi:15488458 GEN=Dreb1 TID=Ta.14604.1 CNT=4 FEA=FLmRNA TIER=FL STK=1 UG=Ta.14604 DEF=Triticum aestivum AP2-containing protein (Dreb1) mRNA, complete cds. PROD=AP2-containing protein FL=gb:AF303376.1
Ta.211.1.S1_at	57.3	P	0.000244	32.1	P	0.000244	56.7	P	0.000244	585.9	P	0.000244	419.8	P	0.000244	133.4	P	0.000244	32.8	P	0.000244	23	P	0.000732	64.5	P	0.000732	651.5	P	0.000244	453.3	P	0.000244	620.1	P	0.000244	gb:U76384.1 DB_XREF=gi:4098237 TID=Ta.211.1 CNT=5 FEA=FLmRNA TIER=FL STK=1 UG=Ta.211 DEF=Triticum aestivum o-methyltransferase mRNA, complete cds. PROD=o-methyltransferase FL=gb:U76384.1
Ta.28747.1.S1_at	216.2	P	0.00415	120.3	P	0.008057	253.1	P	0.00293	148	P	0.001953	64.4	P	0.018555	34.7	P	0.01416	72	P	0.00293	233.1	P	0.00415	387	P	0.000732	151	P	0.008057	82.2	P	0.001221	157.8	P	0.00293	gb:AY114121.1 DB_XREF=gi:34391394 TID=Ta.28747.1 CNT=4 FEA=FLmRNA TIER=FL STK=1 UG=Ta.28747 DEF=Triticum aestivum putative calcium channel mRNA, complete cds. PROD=putative calcium channel FL=gb:AY114121.1
TaAffx.42391.1.S1_at	261	P	0.000732	173.5	P	0.000732	327.6	P	0.000244	388.9	P	0.000732	217.8	P	0.000732	120.2	P	0.000732	113.1	P	0.001953	202.2	P	0.000732	404.5	P	0.001953	370.7	P	0.000732	377.7	P	0.000732	470.7	P	0.000732	gb:AF091837.1 DB_XREF=gi:6958201 TID=TaAffx.42391.1 CNT=4 FEA=FLmRNA TIER=FL STK=1 NOTE=sequence(s) not in UniGene DEF=Triticum aestivum DNA-binding protein mRNA, complete cds; mitochondrial gene for mitochondrial product. PROD=DNA-binding protein FL=gb:AF091837.1
Ta.28764.1.S1_at	101.6	P	0.00293	27.8	A	0.091064	111.8	P	0.000732	5	A	0.567627	2.4	A	0.633789	0.5	A	0.953857	53.1	P	0.010742	15.9	P	0.023926	87.9	P	0.00293	0.8	A	0.870361	1.7	A	0.567627	0.6	A	0.976074	gb:AB109216.1 DB_XREF=gi:37991669 TID=Ta.28764.1 CNT=4 FEA=FLmRNA TIER=FL STK=1 UG=Ta.28764 DEF=Triticum aestivum mRNA for cysteine protease, complete cds. PROD=cysteine protease FL=gb:AB109216.1
Ta.28764.1.S1_s_at	49.3	P	0.046143	18.3	M	0.056152	82	P	0.023926	13.1	A	0.111572	5	A	0.067627	0.9	A	0.567627	31.4	M	0.056152	15.5	A	0.080566	33.6	A	0.219482	22.8	A	0.219482	16.4	A	0.111572	13.9	A	0.129639	gb:AB109216.1 DB_XREF=gi:37991669 TID=Ta.28764.1 CNT=4 FEA=FLmRNA TIER=FL STK=1 UG=Ta.28764 DEF=Triticum aestivum mRNA for cysteine protease, complete cds. PROD=cysteine protease FL=gb:AB109216.1
TaAffx.111940.1.S1_s_at	39.7	P	0.000244	24.8	P	0.000244	35.3	P	0.00293	28	P	0.000244	15.2	P	0.010742	5.9	A	0.149658	14.9	M	0.056152	13.4	P	0.00293	27.7	P	0.00415	24.5	P	0.000244	29.3	P	0.000244	27.8	P	0.000244	gb:AY575717.1 DB_XREF=gi:46358939 GEN=vin1 TID=TaAffx.111940.1 CNT=3 FEA=FLmRNA TIER=FL STK=1 NOTE=sequence(s) not in UniGene DEF=Triticum monococcum vacuolar invertase1 (vin1) mRNA, complete cds. PROD=vacuolar invertase1 FL=gb:AY575717.1
TaAffx.111940.1.S1_x_at	87.7	P	0.00415	66.3	P	0.008057	112.2	P	0.000732	62.1	P	0.008057	60.7	P	0.023926	29.8	P	0.008057	47.9	P	0.005859	45.1	P	0.037598	70.7	M	0.056152	163.1	P	0.010742	70.8	P	0.00415	95.3	P	0.00293	gb:AY575717.1 DB_XREF=gi:46358939 GEN=vin1 TID=TaAffx.111940.1 CNT=3 FEA=FLmRNA TIER=FL STK=1 NOTE=sequence(s) not in UniGene DEF=Triticum monococcum vacuolar invertase1 (vin1) mRNA, complete cds. PROD=vacuolar invertase1 FL=gb:AY575717.1
Ta.28932.1.S1_at	28.3	P	0.000244	25.2	P	0.018555	46.4	P	0.001221	101.4	P	0.000244	51.5	P	0.000244	33.9	P	0.000732	22.6	P	0.001221	31.7	P	0.001953	97.2	P	0.000244	156.1	P	0.000732	129.4	P	0.001221	142.3	P	0.001221	gb:AF532601.1 DB_XREF=gi:33329358 TID=Ta.28932.1 CNT=3 FEA=FLmRNA TIER=FL STK=1 UG=Ta.28932 DEF=Triticum aestivum multidrug resistance associated protein MRP2 mRNA, complete cds. PROD=multidrug resistance associated protein MRP2 FL=gb:AF532601.1
Ta.27448.1.S1_s_at	2628.2	P	0.000244	2048.5	P	0.000244	2716.8	P	0.000244	2871.4	P	0.000244	1889.7	P	0.000244	1292.4	P	0.000244	1288.6	P	0.000244	2009.8	P	0.000244	2813.4	P	0.000244	3605.3	P	0.000244	3141.9	P	0.000244	3545.7	P	0.000244	gb:AF542188.1 DB_XREF=gi:32401366 TID=Ta.27448.1 CNT=213 FEA=FLmRNA TIER=FL STK=1 UG=Ta.27448 DEF=Triticum aestivum cyc07 mRNA, complete cds. PROD=cyc07 FL=gb:AF542188.1
Ta.28864.1.S1_at	1.2	A	0.5	3	A	0.601074	0.8	A	0.665527	9.3	P	0.023193	2.5	A	0.466064	8.1	A	0.149658	7.3	A	0.246094	0.7	A	0.432373	1.4	A	0.696289	10.5	A	0.171387	8.3	A	0.366211	13.5	A	0.149658	gb:AF139816.1 DB_XREF=gi:7381270 GEN=PIP3 TID=Ta.28864.1 CNT=69 FEA=FLmRNA TIER=FL STK=1 UG=Ta.28864 DEF=Triticum aestivum plasma membrane intrinsic protein 3 (PIP3) mRNA, complete cds. PROD=plasma membrane intrinsic protein 3 FL=gb:AF139816.1
Ta.1082.2.S1_x_at	229.5	P	0.000244	152.3	P	0.000244	329.4	P	0.000244	757	P	0.000244	496.6	P	0.000244	322.3	P	0.000244	300.6	P	0.000244	88.9	P	0.000244	255.3	P	0.000244	1212.4	P	0.000244	1383.5	P	0.000244	1552	P	0.000244	gb:AY525639.1 DB_XREF=gi:42541149 TID=Ta.1082.2 CNT=31 FEA=FLmRNA TIER=FL STK=1 UG=Ta.1082 DEF=Triticum aestivum delta tonoplast intrinsic protein TIP2;1 mRNA, complete cds. PROD=delta tonoplast intrinsic protein TIP2;1 FL=gb:AY525639.1
Ta.145.1.A1_x_at	8.7	A	0.398926	7.9	A	0.080566	15.8	A	0.188232	11.3	A	0.246094	6.1	A	0.334473	4	A	0.601074	10.7	M	0.053467	7.6	A	0.246094	31.4	P	0.037598	15.6	A	0.171387	3.3	A	0.870361	1.6	A	0.904785	gb:L27516.1 DB_XREF=gi:440846 GEN=Wcs66 TID=Ta.145.1 CNT=33 FEA=FLmRNA TIER=FL STK=1 UG=Ta.145 UG_TITLE=(Wcs66) gene, complete cds DEF=Triticum aestivum (Wcs66) gene, complete cds. FL=gb:L27516.1
Ta.203.1.S1_at	18	P	0.030273	34.9	P	0.030273	12.1	A	0.080566	52.5	P	0.010742	13.4	A	0.129639	16.1	A	0.171387	6.8	A	0.219482	14.3	A	0.111572	53.3	P	0.046143	53.5	P	0.018555	57.3	P	0.037598	56.9	P	0.01416	gb:AF104107.1 DB_XREF=gi:4138868 TID=Ta.203.1 CNT=26 FEA=FLmRNA TIER=FL STK=1 UG=Ta.203 DEF=Triticum aestivum small heat shock protein Hsp23.5 mRNA, nuclear gene encoding mitochondrial protein, complete cds. PROD=small heat shock protein Hsp23.5 FL=gb:AF104107.1
Ta.3760.2.A1_a_at	107.2	P	0.00293	131.8	P	0.000732	127.1	P	0.000732	52.6	P	0.018555	34.4	P	0.008057	47.7	P	0.01416	69.4	P	0.00415	131.8	P	0.001953	213.2	P	0.00293	59.7	P	0.030273	48.7	P	0.023926	65.3	P	0.023926	gb:CD935459 DB_XREF=gi:32783223 DB_XREF=OV.101J09R010406 CLONE=OV101J09 TID=Ta.3760.2 CNT=34 FEA=EST TIER=Stack STK=7 UG=Ta.3760 UG_TITLE=Beta 1,3-glucanase (Glc1) mRNA, complete cds
Ta.3760.1.S2_at	7.3	P	0.023926	8.1	A	0.111572	1.7	A	0.432373	7.2	P	0.029297	5.7	A	0.246094	13	P	0.01416	13.9	P	0.022949	0.2	A	0.850342	12.2	A	0.27417	7.6	A	0.27417	5.1	A	0.19458	5.2	A	0.27417	gb:U30323.1 DB_XREF=gi:924952 GEN=Glc1 TID=Ta.3760.1 CNT=38 FEA=FLmRNA TIER=ConsEnd STK=0 UG=Ta.3760 DEF=Triticum aestivum beta 1,3-glucanase (Glc1) mRNA, complete cds. PROD=beta 1,3-glucanase FL=gb:U30323.1
Ta.10480.1.S1_a_at	221.6	P	0.001953	202	P	0.00293	276.9	P	0.001221	13.4	A	0.366211	7.8	A	0.219482	2.9	A	0.432373	146.2	P	0.001953	198.2	P	0.001953	386.6	P	0.001953	1.3	A	0.753906	16.4	A	0.398926	11.8	A	0.366211	gb:AF495872.1 DB_XREF=gi:20271130 TID=Ta.10480.1 CNT=14 FEA=FLmRNA TIER=FL STK=1 UG=Ta.10480 DEF=Triticum aestivum S-like RNase mRNA, complete cds. PROD=S-like RNase FL=gb:AF495872.1
Ta.21348.1.S1_s_at	3.2	A	0.334473	0.7	A	0.80542	0.8	A	0.773926	1.8	A	0.753906	4.7	A	0.27417	3.4	A	0.490723	0.6	A	0.72583	0.3	A	0.870361	1	A	0.962402	2.1	A	0.457764	0.4	A	0.976074	0.2	A	0.974609	gb:U32429.1 DB_XREF=gi:1323745 TID=Ta.21348.1 CNT=14 FEA=FLmRNA TIER=FL STK=1 UG=Ta.21348 UG_TITLE=Sulfur-richthionin-like protein mRNA, complete cds DEF=Triticum aestivum sulfur-richthionin-like protein mRNA, complete cds. FL=gb:U32429.1
Ta.21348.1.S1_x_at	5.6	A	0.665527	0.2	A	0.943848	3.9	A	0.5	3	A	0.753906	0.7	A	0.932373	0.3	A	0.870361	6.3	A	0.490234	0.7	A	0.932373	0.9	A	0.953857	0.5	A	0.98584	1.2	A	0.904785	0.8	A	0.962402	gb:U32429.1 DB_XREF=gi:1323745 TID=Ta.21348.1 CNT=14 FEA=FLmRNA TIER=FL STK=1 UG=Ta.21348 UG_TITLE=Sulfur-richthionin-like protein mRNA, complete cds DEF=Triticum aestivum sulfur-richthionin-like protein mRNA, complete cds. FL=gb:U32429.1
Ta.581.2.S1_a_at	3451.5	P	0.000244	3237.9	P	0.000244	3704.8	P	0.000244	0.8	A	0.850342	1.3	A	0.696289	12.7	A	0.171387	2163.5	P	0.000244	2778.8	P	0.000244	4008.4	P	0.000244	10.7	A	0.366211	13.2	P	0.037598	10.5	A	0.303711	gb:CD862705 DB_XREF=gi:32546521 DB_XREF=AZO1.104F12F010129 CLONE=AZO1104F12 TID=Ta.581.2 CNT=156 FEA=EST TIER=Stack STK=13 UG=Ta.581 UG_TITLE=Putative glycine decarboxylase subunit mRNA, complete cds
Ta.581.1.S1_at	1955.4	P	0.000244	2265.5	P	0.000244	2360.1	P	0.000244	8.2	A	0.27417	4	A	0.601074	1.2	A	0.753906	1494.4	P	0.000244	1808.5	P	0.000244	3864.2	P	0.000244	21.5	A	0.080566	20.2	A	0.129639	4.2	A	0.466064	gb:AY123417.1 DB_XREF=gi:22204117 TID=Ta.581.1 CNT=12 FEA=FLmRNA TIER=FL STK=1 UG=Ta.581 DEF=Triticum aestivum putative glycine decarboxylase subunit mRNA, complete cds. PROD=putative glycine decarboxylase subunit FL=gb:AY123417.1
Ta.5046.1.S1_at	22.6	P	0.030273	16.3	P	0.037598	19.6	P	0.023926	13.7	A	0.111572	10.7	A	0.19458	6.9	A	0.095215	14	A	0.129639	8.2	A	0.303711	26.8	A	0.067627	11.7	A	0.219482	24.8	P	0.037598	15.2	A	0.080566	gb:AY543535.1 DB_XREF=gi:44894793 TID=Ta.5046.1 CNT=10 FEA=FLmRNA TIER=FL STK=1 UG=Ta.5046 DEF=Triticum aestivum expansin EXPA9 mRNA, complete cds. PROD=expansin EXPA9 FL=gb:AY543535.1
Ta.23916.1.S1_at	153.7	P	0.005859	121.4	P	0.001221	172.7	P	0.000732	144	P	0.001953	72.3	P	0.00293	88.4	P	0.000244	134.3	P	0.00415	152.4	P	0.00415	200.5	P	0.000244	187.6	P	0.001953	122.5	P	0.00293	196.5	P	0.000732	gb:AY173962.1 DB_XREF=gi:27542951 GEN=FLRS TID=Ta.23916.1 CNT=15 FEA=FLmRNA TIER=FL STK=1 UG=Ta.23916 DEF=Triticum aestivum mitogen-activated protein kinase (FLRS) mRNA, complete cds. PROD=mitogen-activated protein kinase FL=gb:AY173962.1
Ta.23916.1.S2_s_at	606.3	P	0.000244	561.5	P	0.000244	704.2	P	0.000244	779.3	P	0.000244	348.8	P	0.000244	175.9	P	0.000244	245.4	P	0.000244	377.4	P	0.000244	874.7	P	0.000244	956	P	0.000244	722.1	P	0.000244	1121	P	0.000244	gb:AY173962.1 DB_XREF=gi:27542951 GEN=FLRS TID=Ta.23916.1 CNT=15 FEA=FLmRNA TIER=ConsEnd STK=0 UG=Ta.23916 DEF=Triticum aestivum mitogen-activated protein kinase (FLRS) mRNA, complete cds. PROD=mitogen-activated protein kinase FL=gb:AY173962.1
Ta.147.1.S1_at	14.8	P	0.030273	2.7	A	0.19458	10.4	A	0.129639	27.9	P	0.001953	0.4	A	0.80542	1.5	A	0.5	3.3	A	0.466064	7.8	P	0.001953	22.5	A	0.149658	158.7	P	0.000244	17	P	0.023926	36.8	P	0.001221	gb:M25537.1 DB_XREF=gi:170669 TID=Ta.147.1 CNT=9 FEA=FLmRNA TIER=FL STK=1 UG=Ta.147 UG_TITLE=Wheat (T.aestivum) germ agglutinin isolectin D, complete cds DEF=Wheat (T.aestivum) germ agglutinin isolectin D, complete cds. FL=gb:M25537.1
Ta.140.1.S1_at	2	A	0.828613	8.8	A	0.19458	11	A	0.19458	9	P	0.00293	1.3	A	0.466064	6.6	P	0.018555	4.9	A	0.432373	5.1	A	0.106934	15.2	A	0.432373	12.9	P	0.010742	19.1	A	0.111572	15.8	P	0.037598	gb:U07933.1 DB_XREF=gi:469055 GEN=EmBP-1a TID=Ta.140.1 CNT=8 FEA=FLmRNA TIER=FL STK=1 UG=Ta.140 DEF=Triticum aestivum Chinese spring DNA-Binding protein (EmBP-1a) mRNA, complete cds. PROD=DNA-Binding protein FL=gb:M62893.1 gb:U07933.1
Ta.23689.1.S1_at	1.9	A	0.633789	0.6	A	0.888428	0.5	A	0.884277	5.3	A	0.334473	4.7	A	0.219482	4.4	A	0.398926	9.6	A	0.129639	1.5	A	0.432617	1.4	A	0.953857	2.4	A	0.466064	0.6	A	0.850342	4.6	A	0.567627	gb:AY496057.1 DB_XREF=gi:42556523 TID=Ta.23689.1 CNT=10 FEA=FLmRNA TIER=FL STK=1 UG=Ta.23689 DEF=Triticum aestivum Dof DNA-binding protein mRNA, complete cds. PROD=Dof DNA-binding protein FL=gb:AY496057.1
Ta.3379.1.S1_at	127.5	P	0.008057	142.3	P	0.005859	201.6	P	0.000244	1.1	A	0.943848	0.6	A	0.981445	0.7	A	0.976074	108	P	0.010742	107.7	P	0.008057	205.7	P	0.037598	1.5	A	0.919434	2.2	A	0.943848	1.9	A	0.962402	gb:AB078883.1 DB_XREF=gi:19912726 GEN=Waox1c TID=Ta.3379.1 CNT=7 FEA=FLmRNA TIER=FL STK=1 UG=Ta.3379 DEF=Triticum aestivum mRNA for alternative oxidase, complete cds. PROD=alternative oxidase FL=gb:AB078883.1
Ta.123.1.S1_x_at	17.5	A	0.334473	9.8	A	0.466064	14.1	A	0.27417	7.5	A	0.239258	3.3	A	0.633789	19.8	A	0.219482	1.4	A	0.753906	1.2	A	0.72583	53.1	A	0.219482	4	A	0.5	29.3	A	0.19458	21	A	0.334473	gb:U73212.1 DB_XREF=gi:1657846 GEN=Wcor80 TID=Ta.123.1 CNT=7 FEA=FLmRNA TIER=FL STK=1 UG=Ta.123 DEF=Triticum aestivum cold acclimation protein WCOR80 (Wcor80) mRNA, complete cds. PROD=cold acclimation protein WCOR80 FL=gb:U73212.1
Ta.30773.1.S1_at	0.8	A	0.991943	1.4	A	0.904785	2.9	A	0.72583	71.7	P	0.001953	37.5	P	0.01416	29.7	P	0.00415	1.5	A	0.888428	6.2	A	0.780518	5.3	A	0.828613	92.2	P	0.005859	53	P	0.001221	87.1	P	0.001953	gb:AY543531.1 DB_XREF=gi:44894785 TID=Ta.30773.1 CNT=9 FEA=FLmRNA TIER=FL STK=1 UG=Ta.30773 DEF=Triticum aestivum expansin EXPA5 mRNA, complete cds. PROD=expansin EXPA5 FL=gb:AY543531.1
Ta.188.1.S1_at	12	A	0.219482	1.4	A	0.773926	1.3	A	0.976074	0.9	A	0.888428	1.3	A	0.80542	2.2	A	0.533936	1.2	A	0.850342	1.3	A	0.72583	3.9	A	0.601074	2.3	A	0.80542	3	A	0.780518	3.9	A	0.696289	gb:U32427.1 DB_XREF=gi:1323741 TID=Ta.188.1 CNT=7 FEA=FLmRNA TIER=FL STK=1 UG=Ta.188 DEF=Triticum aestivum clone WCI-1 unknown mRNA, complete cds. PROD=unknown FL=gb:U32427.1
Ta.162.1.S1_at	53.7	P	0.001221	45.9	P	0.001953	60	P	0.001221	77.5	P	0.000244	32.8	P	0.00293	21.8	P	0.000244	29	P	0.000732	38.1	P	0.00293	67.6	P	0.000732	87.1	P	0.001953	62.6	P	0.000244	82.9	P	0.000732	gb:L07941.1 DB_XREF=gi:414331 TID=Ta.162.1 CNT=7 FEA=FLmRNA TIER=FL STK=1 UG=Ta.162 DEF=Triticum aestivum L-isoaspartyl methyltransferase mRNA, complete cds. PROD=L-isoaspartyl methyltransferase FL=gb:L07941.1
Ta.30706.1.S1_at	27.3	A	0.080566	17	A	0.095215	10.7	A	0.246094	166	P	0.000244	87.7	P	0.000732	57.9	P	0.000244	3.2	A	0.246094	14.4	A	0.19458	34.9	A	0.080566	342	P	0.000244	174.5	P	0.000244	205.5	P	0.000244	gb:AY543532.1 DB_XREF=gi:44894787 TID=Ta.30706.1 CNT=6 FEA=FLmRNA TIER=FL STK=1 UG=Ta.30706 DEF=Triticum aestivum expansin EXPA6 mRNA, complete cds. PROD=expansin EXPA6 FL=gb:AY543532.1
Ta.30763.1.S1_x_at	69.1	P	0.000244	82.7	P	0.000732	83.3	P	0.000244	135	P	0.000732	40.5	P	0.000244	34.6	P	0.000244	18	P	0.023926	22.7	P	0.00415	64.9	P	0.00293	156.2	P	0.000244	113.2	P	0.000244	124.6	P	0.000244	gb:AY543543.1 DB_XREF=gi:44894809 TID=Ta.30763.1 CNT=8 FEA=FLmRNA TIER=FL STK=1 UG=Ta.30763 DEF=Triticum aestivum expansin EXPB9 mRNA, complete cds. PROD=expansin EXPB9 FL=gb:AY543543.1
Ta.30669.1.S1_at	9.4	A	0.246094	13.9	A	0.334473	15.3	A	0.303711	145	P	0.000732	81.4	P	0.001953	52.5	P	0.001221	1.3	A	0.5	7.3	A	0.149658	33.6	A	0.19458	189.9	P	0.000732	145.9	P	0.000244	157.3	P	0.001953	gb:AY543534.1 DB_XREF=gi:44894791 TID=Ta.30669.1 CNT=6 FEA=FLmRNA TIER=FL STK=1 UG=Ta.30669 DEF=Triticum aestivum expansin EXPA8 mRNA, complete cds. PROD=expansin EXPA8 FL=gb:AY543534.1
Ta.216.1.S1_at	0.9	A	0.780518	0.8	A	0.904785	4.5	A	0.567627	48	P	0.018555	29.8	A	0.129639	11	A	0.303711	0.4	A	0.866211	0.3	A	0.665527	15.4	A	0.5	68.4	P	0.008057	57.3	P	0.037598	66.9	P	0.010742	gb:U91981.1 DB_XREF=gi:4099918 TID=Ta.216.1 CNT=5 FEA=FLmRNA TIER=FL STK=1 UG=Ta.216 DEF=Triticum aestivum pollen allergen homolog mRNA, complete cds. PROD=pollen allergen homolog FL=gb:U91981.1
Ta.144.1.S1_at	14.1	P	0.010742	25	P	0.000244	17.4	P	0.00415	27.6	P	0.001221	11	P	0.018555	7.4	M	0.056152	13.2	P	0.001953	20.2	P	0.000244	127.2	P	0.000244	28	P	0.000732	24.6	P	0.00293	21.6	P	0.000732	gb:AB011670.1 DB_XREF=gi:3928518 GEN=wpk4 TID=Ta.144.1 CNT=6 FEA=FLmRNA TIER=FL STK=1 UG=Ta.144 DEF=Triticum aestivum mRNA for wpk4 protein kinase, complete cds. PROD=wpk4 protein kinase FL=gb:AB011670.1
Ta.144.1.S1_s_at	65.7	P	0.001221	128.7	P	0.000244	101.5	P	0.000244	98	P	0.000244	77.7	P	0.000244	22.3	P	0.046143	36.6	P	0.000732	106.8	P	0.000244	150.9	P	0.000244	98	P	0.000244	73.1	P	0.000244	100.9	P	0.000244	gb:AB011670.1 DB_XREF=gi:3928518 GEN=wpk4 TID=Ta.144.1 CNT=6 FEA=FLmRNA TIER=FL STK=1 UG=Ta.144 DEF=Triticum aestivum mRNA for wpk4 protein kinase, complete cds. PROD=wpk4 protein kinase FL=gb:AB011670.1
Ta.97.1.S1_at	62.8	A	0.067627	25.3	A	0.111572	23.5	P	0.046143	7.8	A	0.129639	5.5	A	0.171387	2.3	A	0.633789	20.2	A	0.111572	40.3	A	0.111572	86.9	A	0.19458	21.9	P	0.044434	11.9	A	0.219482	12.7	P	0.030273	gb:M94959.1 DB_XREF=gi:170798 GEN=WIR1 TID=Ta.97.1 CNT=4 FEA=FLmRNA TIER=FL STK=1 UG=Ta.97 UG_TITLE=Wheat WIR1 mRNA, complete cds DEF=Wheat WIR1 mRNA, complete cds. FL=gb:M94959.1
TaAffx.116754.1.S1_at	40.1	P	0.000732	28.4	P	0.001953	41.4	P	0.001221	79	P	0.000732	38.6	P	0.000244	11.3	P	0.000732	14.3	P	0.023926	37.1	P	0.001221	75.5	P	0.001221	99.2	P	0.000244	80.7	P	0.000244	107.6	P	0.000244	gb:AB032123.1 DB_XREF=gi:6505721 TID=TaAffx.116754.1 CNT=5 FEA=FLmRNA TIER=FL STK=1 NOTE=sequence(s) not in UniGene DEF=Triticum aestivum mRNA for ribosomal RNA apurinic site specific lyase, complete cds. PROD=ribosomal RNA apurinic site specific lyase FL=gb:AB032123.1
Ta.113.1.S1_at	9.2	A	0.19458	4.8	A	0.366211	2	A	0.567627	20.5	P	0.00293	10.3	P	0.018555	8.5	A	0.095215	2.4	A	0.601074	7.5	A	0.146973	2.7	A	0.432373	22.7	P	0.023926	17.1	P	0.005859	23.7	P	0.010742	gb:U16709.1 DB_XREF=gi:567061 GEN=hkt1 TID=Ta.113.1 CNT=3 FEA=FLmRNA TIER=FL STK=1 UG=Ta.113 DEF=Triticum aestivum high-affinity potassium uptake transporter (hkt1) mRNA, complete cds. PROD=HKT1 FL=gb:U16709.1
Ta.151.1.S1_at	55.2	P	0.000732	49.3	P	0.001221	71.4	P	0.001221	72.2	P	0.000244	38.6	P	0.001221	5.7	M	0.056152	24.3	P	0.008057	40.5	P	0.000732	120	P	0.000732	92.9	P	0.001953	81.4	P	0.001953	101.2	P	0.000732	gb:M60598.1 DB_XREF=gi:170679 TID=Ta.151.1 CNT=3 FEA=FLmRNA TIER=FL STK=1 UG=Ta.151 DEF=T.aestivum dihydrodipicolinate synthase (DHDPS) mRNA, complete cds, clone pDA17. PROD=dihydrodipicolinate synthase FL=gb:M60598.1
Ta.30668.1.S1_at	0.6	A	0.696289	0.5	A	0.870361	4.3	M	0.056152	52.7	P	0.001221	19.8	P	0.00293	17.1	P	0.000732	2.8	A	0.466064	2.3	A	0.5	5.6	A	0.334473	102.2	P	0.001953	46.7	P	0.001221	91.9	P	0.001953	gb:AY543544.1 DB_XREF=gi:44894811 TID=Ta.30668.1 CNT=3 FEA=FLmRNA TIER=FL STK=1 UG=Ta.30668 DEF=Triticum aestivum expansin EXPB10 mRNA, complete cds. PROD=expansin EXPB10 FL=gb:AY543544.1
Ta.13351.1.S1_at	12.7	M	0.052979	11.9	P	0.018555	19.6	P	0.030273	89.7	P	0.000732	52.3	P	0.001221	25.7	P	0.00293	4	A	0.144043	10.3	P	0.037598	35.1	P	0.018555	99.8	P	0.000732	87	P	0.000732	106.4	P	0.001221	gb:AF519805.1 DB_XREF=gi:21693586 GEN=PK4 TID=Ta.13351.1 CNT=3 FEA=FLmRNA TIER=FL STK=1 UG=Ta.13351 DEF=Triticum aestivum putative serinethreonine protein kinase (PK4) mRNA, complete cds. PROD=putative serinethreonine protein kinase FL=gb:AF519805.1
Ta.2781.1.S1_at	130.2	P	0.001953	54.7	P	0.01416	207.5	P	0.001953	58.1	P	0.001221	47.8	P	0.001221	18.8	P	0.00415	132.6	P	0.001221	122	P	0.001953	386.8	P	0.000244	95.7	P	0.001953	113.6	P	0.00415	79.7	P	0.001221	gb:AF376136.1 DB_XREF=gi:17226800 GEN=CBF1 TID=Ta.2781.1 CNT=3 FEA=FLmRNA TIER=FL STK=1 UG=Ta.2781 DEF=Triticum aestivum putative CRTDRE-binding factor (CBF1) mRNA, complete cds. PROD=putative CRTDRE-binding factor FL=gb:AF376136.1
Ta.234.1.S1_at	2.8	A	0.334473	7.6	A	0.149658	4.4	A	0.533936	3.5	A	0.432373	0.3	A	0.80542	2	A	0.525391	4.4	A	0.366211	3.2	A	0.27417	10.3	A	0.398926	5	A	0.19458	13.9	A	0.095215	9.2	A	0.111572	gb:AF015523.1 DB_XREF=gi:2460043 GEN=LCT1 TID=Ta.234.1 CNT=3 FEA=FLmRNA TIER=FL STK=1 UG=Ta.234 DEF=Triticum aestivum low-affinity cation transporter (LCT1) mRNA, complete cds. PROD=low-affinity cation transporter FL=gb:AF015523.1
Ta.201.1.S1_at	8.4	A	0.149658	7.8	A	0.219482	2	A	0.696289	11.3	A	0.067627	4.6	A	0.303711	9	A	0.149658	1.1	A	0.904785	6	A	0.219482	23.4	A	0.080566	1.9	A	0.753906	21.2	A	0.080566	7.8	A	0.567627	gb:AF097658.1 DB_XREF=gi:4028570 GEN=hsp26.6 TID=Ta.201.1 CNT=3 FEA=FLmRNA TIER=FL STK=1 UG=Ta.201 DEF=Triticum aestivum heat shock protein HSP26 (hsp26.6) mRNA, hsp26.6-i allele, nuclear gene encoding chloroplast protein, complete cds. PROD=heat shock protein HSP26 FL=gb:AF097658.1
Ta.106.1.A1_at	5.9	A	0.601074	1	A	0.753906	4.1	A	0.72583	2.5	A	0.665527	0.2	A	0.98584	0.8	A	0.870361	2.7	A	0.753906	1.2	A	0.850342	1.9	A	0.80542	1	A	0.828613	1	A	0.919434	2.6	A	0.850342	gb:AB019617.1 DB_XREF=gi:4521271 GEN=wcr12 TID=Ta.106.1 CNT=3 FEA=FLmRNA TIER=FL STK=1 UG=Ta.106 DEF=Triticum aestivum wcr (wheat cold-regulated) 12 mRNA for early light-inducible protein (ELIP), complete cds. PROD=early light-inducible protein FL=gb:AB019617.1
Ta.245.1.S1_at	1.4	A	0.696289	0.9	A	0.5	1.5	A	0.80542	0.8	A	0.989258	0.4	A	0.919434	1.1	A	0.828613	0.6	A	0.80542	0.8	A	0.888428	1.4	A	0.932373	0.4	A	0.969727	2.1	A	0.850342	2.7	A	0.533936	gb:AF207546.1 DB_XREF=gi:6561860 GEN=cor14b TID=Ta.245.1 CNT=3 FEA=FLmRNA TIER=FL STK=1 UG=Ta.245 DEF=Triticum aestivum cultivar Mironovska 808 cold-responsive protein COR14b (cor14b) mRNA, complete cds. PROD=cold-responsive protein COR14b FL=gb:AF207546.1 gb:AF491837.1
Ta.198.1.S1_at	0.5	A	0.888428	1.1	A	0.780518	0.4	A	0.943848	1.4	A	0.780518	0.4	A	0.99585	0.3	A	0.98584	2.2	A	0.601074	3.4	A	0.171387	16.7	A	0.19458	0.5	A	0.976074	0.9	A	0.953857	5.3	A	0.687744	gb:AF030420.1 DB_XREF=gi:3342239 GEN=IVR1 TID=Ta.198.1 CNT=2 FEA=FLmRNA TIER=FL STK=1 UG=Ta.198 DEF=Triticum aestivum cell wall invertase (IVR1) mRNA, complete cds. PROD=cell wall invertase FL=gb:AF030420.1
Ta.174.1.S1_at	100.6	P	0.000244	48.1	P	0.000244	139	P	0.000244	10	P	0.037598	4	A	0.19458	2.7	A	0.696289	31.6	P	0.008057	26.3	P	0.000244	84.4	P	0.001221	3.3	A	0.334473	12.3	P	0.035645	5.1	A	0.246094	gb:AB036772.1 DB_XREF=gi:13516743 GEN=N-1 TID=Ta.174.1 CNT=2 FEA=FLmRNA TIER=FL STK=1 UG=Ta.174 DEF=Triticum aestivum N-1 mRNA for cytochrome P450, complete cds. PROD=cytochrome P450 FL=gb:AB036772.1
Ta.27506.1.S1_at	25.8	A	0.111572	17.8	A	0.171387	24.7	P	0.037598	243.8	P	0.000244	141.1	P	0.000732	74.2	P	0.000732	11.2	A	0.095215	38.7	P	0.018555	87	A	0.067627	480.5	P	0.000244	307	P	0.000244	444.9	P	0.000244	gb:AY428038.1 DB_XREF=gi:40548579 GEN=Amt2.1 TID=Ta.27506.1 CNT=2 FEA=FLmRNA TIER=FL STK=1 UG=Ta.27506 DEF=Triticum aestivum ammonium transporter AMT2.1 (Amt2.1) mRNA, complete cds. PROD=ammonium transporter AMT2.1 FL=gb:AY428038.1
Ta.141.1.S1_at	13.7	A	0.219482	37.5	A	0.111572	43.1	P	0.01416	20.7	A	0.111572	20.4	A	0.080566	19	A	0.149658	31	A	0.149658	39.2	A	0.080566	57.4	A	0.067627	48.4	A	0.111572	27.7	A	0.067627	28.8	P	0.018555	gb:AB005555.1 DB_XREF=gi:2257602 GEN=wga20 TID=Ta.141.1 CNT=2 FEA=FLmRNA TIER=FL STK=1 UG=Ta.141 UG_TITLE=MRNA for wga20, complete cds DEF=Triticum aestivum mRNA for wga20, complete cds. FL=gb:AB005555.1
Ta.141.1.S1_x_at	35.7	A	0.111572	20	A	0.246094	31.9	A	0.067627	21.6	A	0.219482	18.4	A	0.067627	16.1	A	0.266602	29.8	P	0.01416	17.9	A	0.171387	9.2	A	0.533936	38.7	A	0.171387	20.8	A	0.366211	13.5	A	0.171387	gb:AB005555.1 DB_XREF=gi:2257602 GEN=wga20 TID=Ta.141.1 CNT=2 FEA=FLmRNA TIER=FL STK=1 UG=Ta.141 UG_TITLE=MRNA for wga20, complete cds DEF=Triticum aestivum mRNA for wga20, complete cds. FL=gb:AB005555.1
Ta.22673.1.S1_s_at	684.5	P	0.000244	559.1	P	0.000244	980.9	P	0.000244	33.4	P	0.001221	0.8	A	0.625732	2.4	A	0.592285	313.9	P	0.000244	495.3	P	0.000244	1036	P	0.000244	37.6	P	0.030273	10.2	A	0.27417	14.7	A	0.219482	gb:M21962.1 DB_XREF=gi:170693 TID=Ta.22673.1 CNT=2 FEA=FLmRNA TIER=FL STK=1 UG=Ta.22673 UG_TITLE=Germin protein precursor, mRNA, complete cds DEF=Triticum aestivum germin protein precursor, mRNA, complete cds. FL=gb:M21962.1
Ta.221.1.S1_at	45.3	P	0.013428	63.2	P	0.01416	44.7	P	0.005859	5.9	A	0.27417	5.6	A	0.111572	3.2	A	0.601074	16.9	A	0.095215	51.2	P	0.00415	133.7	P	0.00415	18.3	A	0.095215	15.9	A	0.303711	1.2	A	0.688721	gb:AF112963.1 DB_XREF=gi:4741841 GEN=Cht2 TID=Ta.221.1 CNT=2 FEA=FLmRNA TIER=FL STK=1 UG=Ta.221 DEF=Triticum aestivum chitinase II precursor (Cht2) mRNA, complete cds. PROD=chitinase II precursor FL=gb:AF112963.1
Ta.14184.1.S1_at	0.7	A	0.696289	0.4	A	0.870361	9.7	A	0.19458	1.8	A	0.850342	0.8	A	0.850342	1.1	A	0.870361	0.7	A	0.72583	15.2	A	0.334473	8.9	A	0.5	0.9	A	0.962402	0.6	A	0.932373	0.6	A	0.919434	gb:AY123419.1 DB_XREF=gi:22204121 TID=Ta.14184.1 CNT=2 FEA=FLmRNA TIER=FL STK=1 UG=Ta.14184 DEF=Triticum aestivum putative ribosomal protein L35 mRNA, complete cds. PROD=putative ribosomal protein L35 FL=gb:AY123419.1
Ta.24087.2.S1_a_at	8.7	A	0.107178	7.1	A	0.19458	14.7	M	0.056152	22.3	P	0.018555	2.5	A	0.303711	5.6	A	0.334473	0.4	A	0.559326	11.8	A	0.080566	14.4	A	0.366211	4.4	A	0.398926	9.8	A	0.19458	13.3	A	0.067627	gb:AY487917.1 DB_XREF=gi:39983006 TID=Ta.24087.2 CNT=2 FEA=mRNA TIER=ConsEnd STK=0 UG=Ta.24087 UG_TITLE=Mla-like protein mRNA, partial cds DEF=Triticum aestivum Mla-like protein mRNA, partial cds.
Ta.164.1.S1_at	9.3	A	0.19458	10.8	A	0.129639	5.5	A	0.466064	0.8	A	0.80542	5.1	A	0.432373	0.3	A	0.985107	7.5	A	0.095215	2.6	A	0.466064	15.5	P	0.018555	3.5	A	0.5	5.4	A	0.303711	4.6	A	0.466064	gb:AF002820.1 DB_XREF=gi:2228780 GEN=wSBE I-D2 TID=Ta.164.1 CNT=1 FEA=FLmRNA TIER=FL STK=1 UG=Ta.164 DEF=Triticum aestivum starch branching enzyme I (wSBE I-D2) mRNA, complete cds. PROD=starch branching enzyme I FL=gb:AF002820.1
Ta.2772.1.S1_at	194.1	P	0.000732	180.9	P	0.000732	237	P	0.000244	272.9	P	0.000244	153.6	P	0.000732	99.3	P	0.000732	105.5	P	0.000732	187.2	P	0.000244	387.8	P	0.000244	381.3	P	0.000244	246.4	P	0.000244	355.4	P	0.000244	gb:AY036610.1 DB_XREF=gi:14571548 TID=Ta.2772.1 CNT=1 FEA=FLmRNA TIER=FL STK=1 UG=Ta.2772 DEF=Triticum aestivum beclin1-like protein mRNA, complete cds. PROD=beclin1-like protein FL=gb:AY036610.1
Ta.264.1.S1_at	4	A	0.303711	10.6	P	0.010742	3.8	A	0.334473	182.5	P	0.000244	109.9	P	0.000244	34.3	P	0.000244	4.6	A	0.149658	5.9	A	0.111572	9.6	A	0.246094	316.2	P	0.000244	261.5	P	0.000244	512.2	P	0.000244	gb:AF332214.1 DB_XREF=gi:13345826 TID=Ta.264.1 CNT=1 FEA=FLmRNA TIER=FL STK=1 UG=Ta.264 DEF=Triticum aestivum high affinity nitrate transporter mRNA, complete cds. PROD=high affinity nitrate transporter FL=gb:AF332214.1
Ta.264.1.S1_s_at	0.7	A	0.888428	6	A	0.398926	0.3	A	0.962402	45.7	P	0.001221	52.9	P	0.000244	14.6	P	0.008057	5.4	A	0.303711	1.1	A	0.533936	11.7	A	0.466064	77.3	P	0.001953	94.1	P	0.000244	147.5	P	0.000244	gb:AF332214.1 DB_XREF=gi:13345826 TID=Ta.264.1 CNT=1 FEA=FLmRNA TIER=FL STK=1 UG=Ta.264 DEF=Triticum aestivum high affinity nitrate transporter mRNA, complete cds. PROD=high affinity nitrate transporter FL=gb:AF332214.1
Ta.10054.1.S1_at	4.6	A	0.432373	9.4	A	0.19458	5.3	A	0.366211	6.7	A	0.567627	9.2	A	0.171387	0.8	A	0.601074	4.5	A	0.432373	9.8	A	0.111572	2.7	A	0.567627	9.8	A	0.27417	6.6	A	0.303711	12.9	A	0.171387	gb:AF519804.1 DB_XREF=gi:21693584 GEN=ABFB TID=Ta.10054.1 CNT=1 FEA=FLmRNA TIER=FL STK=1 UG=Ta.10054 DEF=Triticum aestivum ABA response element binding factor (ABFB) mRNA, complete cds. PROD=ABA response element binding factor FL=gb:AF519804.1
Ta.30672.1.S1_at	1.1	A	0.696289	0.4	A	0.799316	1.5	A	0.567627	0.2	A	0.828613	0.4	A	0.932373	9.3	A	0.129639	0.4	A	0.888428	3.7	A	0.334473	0.7	A	0.567627	0.7	A	0.753906	0.7	A	0.904785	0.3	A	0.99585	gb:AY451238.1 DB_XREF=gi:45533931 TID=Ta.30672.1 CNT=1 FEA=FLmRNA TIER=FL STK=1 UG=Ta.30672 DEF=Triticum aestivum pollen-specific protein mRNA, complete cds. PROD=pollen-specific protein FL=gb:AY451238.1
Ta.218.1.S1_at	0.9	A	0.80542	5.9	A	0.633789	0.9	A	0.953857	0.3	A	0.888428	0.6	A	0.633789	0.5	A	0.718506	0.7	A	0.850342	1	A	0.828613	0.7	A	0.99585	0.5	A	0.969727	1.1	A	0.888428	0.5	A	0.98584	gb:U91983.1 DB_XREF=gi:4099922 GEN=pS232 TID=Ta.218.1 CNT=1 FEA=FLmRNA TIER=FL STK=1 UG=Ta.218 DEF=Triticum aestivum phosphatidylserine synthase (pS232) mRNA, complete cds. PROD=phosphatidylserine synthase FL=gb:U91983.1
Ta.24798.1.S1_at	0.3	A	0.969727	1.3	A	0.72583	0.8	A	0.753906	1.1	A	0.657471	2.6	A	0.72583	0.2	A	0.904785	1.7	A	0.633789	0.1	A	0.99585	3	A	0.633789	4.3	A	0.246094	0.5	A	0.994141	7.8	A	0.149658	gb:AY093954.1 DB_XREF=gi:29409365 TID=Ta.24798.1 CNT=1 FEA=FLmRNA TIER=FL STK=1 UG=Ta.24798 DEF=Triticum aestivum prohibitin protein Wph mRNA, complete cds. PROD=prohibitin protein Wph FL=gb:AY093954.1
TaAffx.42385.1.S1_at	37.9	A	0.067627	29.1	A	0.129639	35.2	A	0.19458	77.1	A	0.067627	36.5	P	0.023926	23.7	A	0.080566	21	A	0.149658	9.4	A	0.432373	51.5	A	0.533936	97.7	P	0.018555	74.7	M	0.056152	88.3	P	0.030273	gb:AF004358.1 DB_XREF=gi:2190991 TID=TaAffx.42385.1 CNT=1 FEA=FLmRNA TIER=FL STK=1 NOTE=sequence(s) not in UniGene DEF=Aegilops tauschii glutathione S-transferase TSI-1 mRNA, complete cds. PROD=glutathione S-transferase TSI-1 FL=gb:AF004358.1
Ta.28314.1.S1_at	5.6	A	0.171387	10	A	0.129639	4.4	A	0.466064	6.3	A	0.27417	1	A	0.601074	0.7	A	0.696289	0.6	A	0.72583	0.6	A	0.753906	7.9	A	0.5	8.6	A	0.266602	4.4	A	0.27417	18.7	A	0.246094	gb:AY222861.1 DB_XREF=gi:33391141 TID=Ta.28314.1 CNT=4 FEA=FLmRNA TIER=FL STK=1 UG=Ta.28314 DEF=Triticum aestivum homogentisic acid geranylgeranyl transferase mRNA, complete cds. PROD=homogentisic acid geranylgeranyl transferase FL=gb:AY222861.1
Ta.2793.1.S1_at	18.9	P	0.008057	37.3	P	0.000244	21.4	M	0.056152	12.5	P	0.00415	9.7	P	0.005859	8.9	P	0.046143	12.1	P	0.000244	17.2	P	0.008057	38.7	P	0.000732	22	P	0.008057	24.5	P	0.023926	19.3	P	0.008057	gb:AB055077.1 DB_XREF=gi:19032274 GEN=tamdr1 TID=Ta.2793.1 CNT=2 FEA=FLmRNA TIER=FL STK=1 UG=Ta.2793 DEF=Triticum aestivum tamdr1 mRNA for multidrug resistance protein 1 homolog, complete cds. PROD=multidrug resistance protein 1 homolog FL=gb:AB055077.1
Ta.30641.1.S1_at	5.7	A	0.432373	3.4	A	0.5	6	A	0.398926	1.5	A	0.696289	4.3	A	0.567627	4.4	A	0.45752	0.2	A	0.753906	2.7	A	0.688721	9.5	A	0.633789	2	A	0.919434	2.4	A	0.696289	3.5	A	0.601074	gb:AB158408.1 DB_XREF=gi:40363756 TID=Ta.30641.1 CNT=2 FEA=FLmRNA TIER=FL STK=1 UG=Ta.30641 DEF=Triticum aestivum mRNA for putative 1,4-beta-xylanase, complete cds. PROD=putative 1,4-beta-xylanase FL=gb:AB158408.1
Ta.30659.1.S1_at	5.5	A	0.080566	21.6	P	0.018555	7.4	A	0.219482	5.8	M	0.056152	8.4	A	0.111572	6.9	M	0.056152	8.9	P	0.017822	9.1	P	0.00415	21.9	P	0.00415	12.5	P	0.00293	14.6	P	0.001221	9.3	P	0.01416	gb:AB081803.1 DB_XREF=gi:42415258 GEN=almt1-1 TID=Ta.30659.1 CNT=2 FEA=FLmRNA TIER=FL STK=1 UG=Ta.30659 DEF=Triticum aestivum almt1-1 mRNA for aluminum-activated malate transporter, complete cds. PROD=aluminum-activated malate transporter FL=gb:AB081804.1 gb:AB081803.1
Ta.152.1.S1_at	54.4	P	0.00293	37.5	P	0.005859	59.7	P	0.000244	16.6	P	0.00415	10.8	P	0.00293	6.7	A	0.080566	22.6	P	0.008057	23.4	P	0.005859	65.5	P	0.000732	16.6	P	0.008057	8.9	A	0.149658	16.6	P	0.018555	gb:M60599.1 DB_XREF=gi:170681 TID=Ta.152.1 CNT=2 FEA=FLmRNA TIER=FL STK=1 UG=Ta.152 DEF=T.aestivum dihydrodipicolinate synthase (DHDPS) mRNA, complete cds, clones pDA08-26. PROD=dihydrodipicolinate synthase FL=gb:M60599.1
Ta.2826.1.S1_at	51.7	P	0.000732	55.4	P	0.00293	53.6	P	0.000244	2	A	0.567627	1.7	A	0.72583	0.3	A	0.72583	45.1	P	0.001221	52.9	P	0.001221	96.3	P	0.000732	1.5	A	0.601074	5.4	A	0.366211	1.1	A	0.696289	gb:AF366565.1 DB_XREF=gi:19880506 GEN=Pip2 TID=Ta.2826.1 CNT=2 FEA=FLmRNA TIER=FL STK=1 UG=Ta.2826 DEF=Triticum aestivum aquaporin PIP2 (Pip2) mRNA, complete cds. PROD=aquaporin PIP2 FL=gb:AF366565.1
Ta.28613.1.S1_at	3.6	A	0.366211	10.2	P	0.046143	15.5	P	0.00415	11.3	P	0.00293	9.8	A	0.067627	4.9	A	0.19458	11	P	0.018555	5.3	A	0.067627	21.3	P	0.030273	26.3	P	0.030273	18.5	A	0.092529	20.3	P	0.005859	gb:U73213.1 DB_XREF=gi:1657848 GEN=Wcor726 TID=Ta.28613.1 CNT=2 FEA=FLmRNA TIER=FL STK=1 UG=Ta.28613 DEF=Triticum aestivum cold acclimation protein WCOR726 (Wcor726) mRNA, complete cds. PROD=cold acclimation protein WCOR726 FL=gb:U73213.1
Ta.14603.1.S1_at	6.7	A	0.246094	2	A	0.5	8.1	A	0.129639	4.3	A	0.398926	0.7	A	0.753906	4.2	A	0.246094	2.3	A	0.696289	0.9	A	0.753906	4.2	A	0.72583	3.4	A	0.601074	0.9	A	0.780518	4.1	A	0.432373	gb:AF538039.2 DB_XREF=gi:38532139 TID=Ta.14603.1 CNT=1 FEA=FLmRNA TIER=FL STK=1 UG=Ta.14603 DEF=Triticum aestivum Mal-like protein mRNA, complete cds. PROD=Mal-like protein FL=gb:AF538039.2
Ta.257.1.S1_at	1.3	A	0.633789	0.5	A	0.904785	2.6	A	0.601074	0.5	A	0.888428	3.8	A	0.601074	0.4	A	0.870361	0.5	A	0.943848	1.7	A	0.696289	1.5	A	0.904785	2	A	0.850342	6.2	A	0.45752	1.4	A	0.919434	gb:AF149114.1 DB_XREF=gi:11990499 GEN=Yr10 TID=Ta.257.1 CNT=1 FEA=FLmRNA TIER=FL STK=1 UG=Ta.257 DEF=Triticum aestivum stripe rust resistance protein Yr10 (Yr10) mRNA, complete cds. PROD=stripe rust resistance protein Yr10 FL=gb:AF149114.1
TaAffx.15009.1.S1_at	9	A	0.334473	1.5	A	0.398926	9.2	A	0.19458	2	A	0.466064	0.7	A	0.780518	4.1	A	0.457764	2.3	A	0.633789	5.5	A	0.149658	25.6	A	0.149658	1.1	A	0.780518	3.8	A	0.303711	10.9	A	0.111572	gb:AF522460.1 DB_XREF=gi:21913312 TID=TaAffx.15009.1 CNT=1 FEA=FLmRNA TIER=FL STK=1 NOTE=sequence(s) not in UniGene DEF=Aegilops tauschii csAtPR5 mRNA, complete cds. PROD=csAtPR5 FL=gb:AF522460.1
Ta.14637.1.S1_at	3.4	A	0.296143	0.9	A	0.72583	3.9	A	0.398926	9.6	A	0.171387	1	A	0.466064	3.8	A	0.334473	2.9	A	0.398926	1	A	0.72583	5.2	A	0.567627	23.6	A	0.067627	0.7	A	0.884033	5.7	A	0.27417	gb:AY143160.1 DB_XREF=gi:23630508 TID=Ta.14637.1 CNT=1 FEA=FLmRNA TIER=FL STK=1 UG=Ta.14637 DEF=Triticum aestivum zinc finger protein mRNA, complete cds. PROD=zinc finger protein FL=gb:AY143160.1
Ta.24969.1.S1_s_at	0.2	A	0.943848	7.4	A	0.067627	4.9	A	0.246094	6.5	A	0.32666	3	A	0.432373	0.7	A	0.366211	0.4	A	0.601074	2.5	A	0.366211	25.4	A	0.129639	3.6	A	0.32666	13	A	0.129639	0.7	A	0.398926	gb:U86030.1 DB_XREF=gi:1857659 TID=Ta.24969.1 CNT=1 FEA=FLmRNA TIER=FL STK=1 UG=Ta.24969 DEF=Triticum aestivum low-molecular-weight glutenin storage protein mRNA, complete cds. PROD=low-molecular-weight glutenin storage protein FL=gb:U86030.1
TaAffx.15011.1.S1_at	12.8	A	0.067627	8.3	A	0.246094	11.8	A	0.067627	3.6	A	0.398926	9.2	A	0.239258	3	A	0.398926	11.1	A	0.171387	9.2	A	0.149658	17.9	A	0.246094	20.3	A	0.129639	17.6	A	0.27417	27.6	P	0.023926	gb:AY500224.1 DB_XREF=gi:40686822 TID=TaAffx.15011.1 CNT=1 FEA=FLmRNA TIER=FL STK=1 NOTE=sequence(s) not in UniGene DEF=Triticum aestivum cytochrome c maturation subunit Fc mRNA, complete cds; mitochondrial. PROD=cytochrome c maturation subunit Fc FL=gb:AY500224.1
Ta.24088.1.S1_at	0.4	A	0.98584	1.3	A	0.80542	2	A	0.753906	1.3	A	0.919434	1.3	A	0.601074	6	A	0.246094	0.9	A	0.828613	0.5	A	0.994141	3.8	A	0.633789	8.2	A	0.171387	0.5	A	0.919434	3.8	A	0.533936	gb:AY141876.1 DB_XREF=gi:24496429 TID=Ta.24088.1 CNT=1 FEA=FLmRNA TIER=FL STK=1 UG=Ta.24088 DEF=Triticum aestivum cultivar TAM104R gag polyprotein mRNA, complete cds; and unknown mRNAs. PROD=unknown FL=gb:AY141876.1
Ta.28792.1.S1_x_at	0.7	A	0.870361	0.3	A	0.870361	0.8	A	0.80542	0.4	A	0.953857	0.3	A	0.72583	0.3	A	0.969727	1.3	A	0.525391	0.4	A	0.718506	11	A	0.366211	1.1	A	0.870361	0.3	A	0.904785	4.2	A	0.696289	gb:AF234644.1 DB_XREF=gi:15148386 TID=Ta.28792.1 CNT=1 FEA=FLmRNA TIER=FL STK=1 UG=Ta.28792 DEF=Triticum aestivum clone 09df2 gamma-gliadin mRNA, complete cds. PROD=gamma-gliadin FL=gb:AF234644.1
Ta.9983.1.S1_s_at	3.4	A	0.753906	12.9	P	0.030273	5.5	A	0.432373	18.6	A	0.219482	4.1	A	0.219482	24.1	A	0.219482	12.5	A	0.366211	7.1	A	0.303711	10.7	A	0.567627	49.3	P	0.046143	17.7	P	0.023926	54.6	A	0.080566	gb:AY373831.1 DB_XREF=gi:34597579 TID=Ta.9983.1 CNT=1 FEA=FLmRNA TIER=FL STK=1 UG=Ta.9983 DEF=Triticum aestivum dihydroflavonol 4-reductase mRNA, complete cds. PROD=dihydroflavonol 4-reductase FL=gb:AY373831.1
Ta.237.1.S1_a_at	265.7	P	0.000244	224.7	P	0.000244	379.3	P	0.000244	781	P	0.000244	396.2	P	0.000244	223.2	P	0.000244	188.9	P	0.000244	295.6	P	0.000244	914.6	P	0.000244	924.8	P	0.000244	988.2	P	0.000244	986.2	P	0.000244	gb:AF002211.1 DB_XREF=gi:2183248 TID=Ta.237.1 CNT=1 FEA=FLmRNA TIER=FL STK=1 UG=Ta.237 DEF=Triticum aestivum glutathione-S-transferase mRNA, complete cds. PROD=glutathione-S-transferase FL=gb:AF002211.1
Ta.237.1.S1_at	100.3	P	0.001221	69.2	P	0.00415	91.4	P	0.008057	216.7	P	0.001953	99	P	0.001953	87	P	0.001221	52.7	P	0.00415	81.2	P	0.001953	239.5	P	0.008057	313.7	P	0.001221	193.8	P	0.001953	296.8	P	0.001953	gb:AF002211.1 DB_XREF=gi:2183248 TID=Ta.237.1 CNT=1 FEA=FLmRNA TIER=FL STK=1 UG=Ta.237 DEF=Triticum aestivum glutathione-S-transferase mRNA, complete cds. PROD=glutathione-S-transferase FL=gb:AF002211.1
Ta.28783.1.S1_x_at	7710.9	P	0.000244	6552.8	P	0.000244	7635.6	P	0.000244	5685	P	0.000244	5562.7	P	0.000244	4660.9	P	0.000244	5485.6	P	0.000244	6894.1	P	0.000244	6360.1	P	0.000244	8152	P	0.000244	6157.2	P	0.000244	7689.8	P	0.000244	gb:U32310.1 DB_XREF=gi:974604 GEN=whGRP-1 TID=Ta.28783.1 CNT=1 FEA=FLmRNA TIER=FL STK=1 UG=Ta.28783 DEF=Triticum aestivum single-stranded nucleic acid binding protein (whGRP-1) gene, complete cds. PROD=single-stranded nucleic acid binding protein FL=gb:U32310.1
Ta.23659.1.S1_at	3.3	A	0.466064	6.1	A	0.27417	13.2	A	0.149658	15.7	A	0.111572	11.5	A	0.111572	8.9	A	0.171387	11	A	0.067627	4.5	A	0.366211	16.2	P	0.046143	16	A	0.19458	10.2	A	0.080566	10.2	A	0.246094	gb:AY148491.1 DB_XREF=gi:25989708 GEN=LEA2 TID=Ta.23659.1 CNT=1 FEA=FLmRNA TIER=FL STK=1 UG=Ta.23659 DEF=Triticum aestivum LEA2 protein (LEA2) mRNA, complete cds. PROD=LEA2 protein FL=gb:AY148491.1
Ta.21348.2.S1_at	4.1	A	0.334473	2.6	A	0.398926	0.6	A	0.72583	5.8	A	0.303711	1	A	0.696289	3.5	A	0.398926	0.4	A	0.962402	0.4	A	0.850342	10.3	A	0.171387	6.8	A	0.423828	6.1	A	0.303711	2	A	0.665527	gb:AY253444.1 DB_XREF=gi:30039169 TID=Ta.21348.2 CNT=1 FEA=FLmRNA TIER=FL STK=1 UG=Ta.21348 DEF=Triticum aestivum P9346A1-2-5-1 sulfur-richthionin-like protein mRNA, complete cds. PROD=sulfur-richthionin-like protein FL=gb:AY253444.1
Ta.1192.1.S1_at	9	A	0.303711	8.6	A	0.27417	13.2	A	0.129639	12.8	M	0.056152	51	P	0.00293	43.8	P	0.000244	56.7	P	0.000244	10	A	0.246094	23.8	A	0.219482	10.1	A	0.303711	8.9	A	0.246094	11.5	A	0.149658	gb:U91834.1 DB_XREF=gi:1928865 TID=Ta.1192.1 CNT=1 FEA=FLmRNA TIER=FL STK=1 UG=Ta.1192 DEF=Triticum aestivum root abundant protein mRNA, complete cds. PROD=root abundant protein FL=gb:U91834.1
Ta.15265.1.S1_at	2527.3	P	0.000244	2155.5	P	0.000244	2800.3	P	0.000244	2316.6	P	0.000244	1485.1	P	0.000244	1177.8	P	0.000244	1543.5	P	0.000244	1838.3	P	0.000244	2820	P	0.000244	2795	P	0.000244	2279.1	P	0.000244	2965.6	P	0.000244	gb:AY347532.1 DB_XREF=gi:34105767 GEN=RPL3 TID=Ta.15265.1 CNT=276 FEA=FLmRNA TIER=FL+Stack STK=39 UG=Ta.15265 DEF=Triticum aestivum cultivar Falat ribosomal protein L3 (RPL3) mRNA, RPL3-B3 allele, complete cds. PROD=ribosomal protein L3 FL=gb:AY347533.1 gb:AY347532.1
Ta.28364.1.S1_at	3326.6	P	0.000244	3060.1	P	0.000244	4078.9	P	0.000244	3482.2	P	0.000244	2810.4	P	0.000244	1943.3	P	0.000244	2170.2	P	0.000244	4139.7	P	0.000244	5108.1	P	0.000244	4563.5	P	0.000244	3752.1	P	0.000244	4366.1	P	0.000244	gb:AY543630.1 DB_XREF=gi:45268532 GEN=ha1 TID=Ta.28364.1 CNT=418 FEA=FLmRNA TIER=FL+Stack STK=15 UG=Ta.28364 DEF=Triticum aestivum plasma membrane H+-ATPase (ha1) mRNA, complete cds. PROD=plasma membrane H+-ATPase FL=gb:AY543630.1
Ta.28364.1.S1_x_at	3689.5	P	0.000244	3315.5	P	0.000244	4418.1	P	0.000244	3846.5	P	0.000244	3007.5	P	0.000244	2113.9	P	0.000244	2242.3	P	0.000244	4281.1	P	0.000244	5704.9	P	0.000244	4832.1	P	0.000244	4286.5	P	0.000244	4932	P	0.000244	gb:AY543630.1 DB_XREF=gi:45268532 GEN=ha1 TID=Ta.28364.1 CNT=418 FEA=FLmRNA TIER=FL+Stack STK=15 UG=Ta.28364 DEF=Triticum aestivum plasma membrane H+-ATPase (ha1) mRNA, complete cds. PROD=plasma membrane H+-ATPase FL=gb:AY543630.1
Ta.21350.1.S1_x_at	527.6	P	0.000244	370.1	P	0.000244	575.9	P	0.000244	763.8	P	0.000244	512.7	P	0.000244	216.8	P	0.000244	352.9	P	0.000244	288.5	P	0.000244	936.9	P	0.000244	1258.9	P	0.000244	1172.2	P	0.000244	1292.7	P	0.000244	gb:L11882.1 DB_XREF=gi:170794 GEN=wali5 TID=Ta.21350.1 CNT=87 FEA=FLmRNA TIER=FL+Stack STK=13 UG=Ta.21350 UG_TITLE=Protein of unknown function (wali5) mRNA, complete cds DEF=Triticum aestivum protein of unknown function (wali5) mRNA, complete cds. FL=gb:L11882.1
Ta.212.1.S1_at	3322.9	P	0.000244	3638	P	0.000244	3341	P	0.000244	4140.4	P	0.000244	3194.7	P	0.000244	2121.5	P	0.000244	1485.5	P	0.000244	2497.6	P	0.000244	3425.8	P	0.000244	5397.5	P	0.000244	3433.6	P	0.000244	4835.3	P	0.000244	gb:U76744.1 DB_XREF=gi:4098318 GEN=tubb1 TID=Ta.212.1 CNT=107 FEA=FLmRNA TIER=FL+Stack STK=13 UG=Ta.212 DEF=Triticum aestivum beta-tubulin 1 (tubb1) mRNA, complete cds. PROD=beta-tubulin 1 FL=gb:U76744.1
Ta.14534.1.S1_at	819.5	P	0.000244	635.6	P	0.000244	879.7	P	0.000244	795.9	P	0.000244	516.8	P	0.000244	455.4	P	0.000244	413.3	P	0.000244	601.1	P	0.000244	1052.2	P	0.000244	988.4	P	0.000244	889.4	P	0.000244	1141.1	P	0.000244	gb:AY343330.1 DB_XREF=gi:33526921 GEN=RPL3 TID=Ta.14534.1 CNT=164 FEA=FLmRNA TIER=FL+Stack STK=11 UG=Ta.14534 DEF=Triticum aestivum ribosomal protein L3 (RPL3) mRNA, RPL3-A1 allele, complete cds. PROD=ribosomal protein L3 FL=gb:AY347531.1 gb:AY343328.1 gb:AY343327.1 gb:AY343330.1
Ta.6556.1.S1_at	2009.6	P	0.000244	1126.5	P	0.000244	2252.2	P	0.000244	2792.7	P	0.000244	1588.4	P	0.000244	1142.8	P	0.000244	982.6	P	0.000244	1494.1	P	0.000244	2094	P	0.000244	4021.8	P	0.000244	2937.6	P	0.000244	3987.4	P	0.000244	gb:AF548740.1 DB_XREF=gi:32401387 TID=Ta.6556.1 CNT=86 FEA=FLmRNA TIER=FL+Stack STK=11 UG=Ta.6556 DEF=Triticum aestivum 14-3-3 protein mRNA, complete cds. PROD=14-3-3 protein FL=gb:AF548740.1
Ta.6556.1.S1_x_at	2209.2	P	0.000244	1243.8	P	0.000732	2613.6	P	0.000244	3000.1	P	0.000244	2022.3	P	0.000244	1272.1	P	0.000244	1201.4	P	0.000244	1469	P	0.000244	2556.3	P	0.000244	4328	P	0.000244	3314.5	P	0.000244	4084.1	P	0.000244	gb:AF548740.1 DB_XREF=gi:32401387 TID=Ta.6556.1 CNT=86 FEA=FLmRNA TIER=FL+Stack STK=11 UG=Ta.6556 DEF=Triticum aestivum 14-3-3 protein mRNA, complete cds. PROD=14-3-3 protein FL=gb:AF548740.1
Ta.3274.1.S1_at	910	P	0.000244	533.8	P	0.000244	996.5	P	0.000244	191.8	P	0.001953	74.2	P	0.005859	29.5	P	0.010742	176.6	P	0.000244	161.1	P	0.000732	349.6	P	0.000244	158.5	P	0.018555	113.8	P	0.00293	139.1	P	0.018555	gb:AY543538.1 DB_XREF=gi:44894799 TID=Ta.3274.1 CNT=73 FEA=FLmRNA TIER=FL+Stack STK=10 UG=Ta.3274 DEF=Triticum aestivum expansin EXPB3 mRNA, complete cds. PROD=expansin EXPB3 FL=gb:AY543538.1 gb:AY543536.1
Ta.3499.1.S1_at	2731.2	P	0.000244	2758.6	P	0.000244	3254.2	P	0.000244	3272.9	P	0.000244	2723.1	P	0.000244	1829.2	P	0.000244	1601.3	P	0.000244	2854.5	P	0.000244	3915.3	P	0.000244	4744.9	P	0.000244	3613.5	P	0.000244	4526.1	P	0.000244	gb:AF542187.1 DB_XREF=gi:32401364 TID=Ta.3499.1 CNT=76 FEA=FLmRNA TIER=FL+Stack STK=9 UG=Ta.3499 DEF=Triticum aestivum autophagy mRNA, complete cds. PROD=autophagy FL=gb:AF542187.1
Ta.1258.1.S1_a_at	4820.5	P	0.000244	6289.9	P	0.000244	4983.1	P	0.000244	4462.1	P	0.000244	2913.3	P	0.000244	1933	P	0.000244	3389.7	P	0.000244	4758.1	P	0.000244	5478.4	P	0.000244	5595.2	P	0.000244	3257.9	P	0.000244	4812.8	P	0.000244	gb:L11872.1 DB_XREF=gi:170772 GEN=SH6.2 TID=Ta.1258.1 CNT=207 FEA=FLmRNA TIER=FL+Stack STK=8 UG=Ta.1258 DEF=Triticum aestivum S-adenosyl-L-homocysteine hydrolase (SH6.2) mRNA, complete cds. PROD=S-adenosyl-L-homocysteine hydrolase FL=gb:L11872.1
Ta.247.1.S1_at	749.2	P	0.000244	675.2	P	0.000244	931.5	P	0.000244	999	P	0.000244	506.8	P	0.000244	309.3	P	0.000244	376.5	P	0.000244	723.2	P	0.000244	1612.6	P	0.000244	1137.7	P	0.000244	910.4	P	0.000244	1272.2	P	0.000244	gb:AF161718.1 DB_XREF=gi:8886323 GEN=sec61 TID=Ta.247.1 CNT=158 FEA=FLmRNA TIER=FL+Stack STK=8 UG=Ta.247 DEF=Triticum aestivum Sec61p (sec61) mRNA, complete cds. PROD=Sec61p FL=gb:AF161718.1
Ta.1082.3.S1_at	258.8	P	0.000732	174.7	P	0.001221	434.6	P	0.001221	897.3	P	0.000732	484.2	P	0.000732	225.3	P	0.001953	382.4	P	0.001953	133.7	P	0.000244	350.9	P	0.000244	1794.9	P	0.000244	1547	P	0.000244	2159.7	P	0.000244	gb:AY525640.1 DB_XREF=gi:42541151 TID=Ta.1082.3 CNT=68 FEA=FLmRNA TIER=FL+Stack STK=8 UG=Ta.1082 DEF=Triticum aestivum delta tonoplast intrinsic protein TIP2;2 mRNA, complete cds. PROD=delta tonoplast intrinsic protein TIP2;2 FL=gb:AY525640.1 gb:U86763.1
Ta.1082.3.S1_x_at	229.9	P	0.000244	139.8	P	0.000732	290.1	P	0.000244	747.7	P	0.000244	458.3	P	0.000244	263.6	P	0.000732	332.8	P	0.000244	116.6	P	0.000732	346.1	P	0.000244	1388.2	P	0.000244	1438.4	P	0.000244	1670	P	0.000244	gb:AY525640.1 DB_XREF=gi:42541151 TID=Ta.1082.3 CNT=68 FEA=FLmRNA TIER=FL+Stack STK=8 UG=Ta.1082 DEF=Triticum aestivum delta tonoplast intrinsic protein TIP2;2 mRNA, complete cds. PROD=delta tonoplast intrinsic protein TIP2;2 FL=gb:AY525640.1 gb:U86763.1
Ta.30756.1.S1_x_at	8	A	0.19458	0.4	A	0.366211	0.8	A	0.533936	4.4	A	0.466064	5.9	P	0.018555	1	A	0.72583	6.5	A	0.246094	0.6	A	0.726074	11	A	0.398926	3.9	A	0.303711	1.5	A	0.366211	9.8	A	0.067627	gb:AB119006.1 DB_XREF=gi:44885907 GEN=HARU48K TID=Ta.30756.1 CNT=53 FEA=FLmRNA TIER=FL+Stack STK=7 UG=Ta.30756 DEF=Triticum aestivum HARU48K mRNA for low molecular weight glutenin subunit, complete cds. PROD=low molecular weight glutenin subunit FL=gb:AB119006.1
Ta.2776.1.S1_at	985.4	P	0.000732	716	P	0.000732	1000.1	P	0.000732	1341	P	0.000732	658.9	P	0.000732	301.9	P	0.000732	458.9	P	0.000732	828.3	P	0.000732	1770.4	P	0.000244	1525.4	P	0.000732	1170.1	P	0.000732	1564.1	P	0.000732	gb:AY059462.1 DB_XREF=gi:16755056 TID=Ta.2776.1 CNT=71 FEA=FLmRNA TIER=FL+Stack STK=7 UG=Ta.2776 DEF=Triticum aestivum 68 kDa protein HP68 mRNA, complete cds. PROD=68 kDa protein HP68 FL=gb:AY059462.1
Ta.5610.1.S1_at	15.2	M	0.056152	18.8	P	0.005859	7.7	M	0.056152	370.3	P	0.000244	96.2	P	0.000244	95.7	P	0.000244	6.3	A	0.219482	6.1	M	0.056152	8.2	A	0.398926	141.4	P	0.000244	151.1	P	0.000244	128.6	P	0.000244	gb:AY151390.1 DB_XREF=gi:27085254 TID=Ta.5610.1 CNT=39 FEA=FLmRNA TIER=FL+Stack STK=7 UG=Ta.5610 DEF=Triticum aestivum cultivar Complet hemoglobin Hb1 mRNA, complete cds. PROD=hemoglobin Hb1 FL=gb:AY151390.1
Ta.14414.1.S1_at	0.9	A	0.850342	0.4	A	0.953857	6	A	0.466064	0.4	A	0.932373	0.3	A	0.991455	5.1	A	0.601074	7.5	A	0.398926	1.5	A	0.567627	1.9	A	0.696289	0.7	A	0.870361	0.5	A	0.870361	2	A	0.696289	gb:AY543539.1 DB_XREF=gi:44894801 TID=Ta.14414.1 CNT=34 FEA=FLmRNA TIER=FL+Stack STK=7 UG=Ta.14414 DEF=Triticum aestivum expansin EXPB4 mRNA, complete cds. PROD=expansin EXPB4 FL=gb:AY543539.1
Ta.176.1.S1_s_at	3730.4	P	0.000244	2497.6	P	0.000244	3960.2	P	0.000244	1689.7	P	0.000244	847.6	P	0.000244	429.2	P	0.000244	1979.9	P	0.000244	3509	P	0.000244	4730.2	P	0.000244	2764	P	0.000244	1808.4	P	0.000244	2146.2	P	0.000244	gb:AB038392.1 DB_XREF=gi:11559278 GEN=WC1 TID=Ta.176.1 CNT=47 FEA=FLmRNA TIER=FL+Stack STK=6 UG=Ta.176 DEF=Triticum aestivum WC1 mRNA for cysteine proteinase inhibitor, complete cds. PROD=cysteine proteinase inhibitor FL=gb:AB038392.1
Ta.176.1.S1_x_at	1375.5	P	0.000244	996.4	P	0.000244	1894.8	P	0.000244	563.5	P	0.000244	288	P	0.000244	138.6	P	0.000244	628.5	P	0.000244	1096	P	0.000244	2483.9	P	0.000732	771.6	P	0.000244	654.7	P	0.001953	668.8	P	0.000244	gb:AB038392.1 DB_XREF=gi:11559278 GEN=WC1 TID=Ta.176.1 CNT=47 FEA=FLmRNA TIER=FL+Stack STK=6 UG=Ta.176 DEF=Triticum aestivum WC1 mRNA for cysteine proteinase inhibitor, complete cds. PROD=cysteine proteinase inhibitor FL=gb:AB038392.1
Ta.442.1.S1_at	1701.3	P	0.000244	4013.9	P	0.000244	2340.3	P	0.000244	10.4	A	0.129639	11.6	A	0.067627	1.6	A	0.633789	1800.5	P	0.000244	2546.3	P	0.000244	3763.5	P	0.000244	22	A	0.067627	10.8	A	0.095215	13.3	P	0.018555	gb:D86327.1 DB_XREF=gi:1408511 GEN=wcat1 TID=Ta.442.1 CNT=75 FEA=FLmRNA TIER=FL+Stack STK=6 UG=Ta.442 DEF=Triticum aestivum mRNA for catalase, complete cds. PROD=catalase FL=gb:D86327.1
Ta.13865.1.S1_at	6	A	0.633789	8.4	A	0.432373	1.7	A	0.753906	4	A	0.72583	4.7	A	0.567627	7.5	A	0.665527	0.8	A	0.904785	3.2	A	0.5	22.4	A	0.432373	0.5	A	0.943848	1.4	A	0.72583	1.2	A	0.696289	gb:AF543316.1 DB_XREF=gi:33333044 GEN=MADS TID=Ta.13865.1 CNT=63 FEA=FLmRNA TIER=FL+Stack STK=6 UG=Ta.13865 DEF=Triticum aestivum MADS box protein (MADS) mRNA, complete cds. PROD=MADS box protein FL=gb:AF543316.1
Ta.9484.1.S1_at	22.4	A	0.111572	26.3	P	0.037598	33.1	P	0.023926	275.4	P	0.000244	120.8	P	0.000244	81.1	P	0.000244	11.3	A	0.171387	18.6	P	0.023926	92.6	P	0.037598	327.2	P	0.000244	318.1	P	0.000244	327.4	P	0.000244	gb:AY462115.1 DB_XREF=gi:38606204 TID=Ta.9484.1 CNT=7 FEA=FLmRNA TIER=FL STK=2 UG=Ta.9484 DEF=Triticum aestivum annexin mRNA, complete cds. PROD=annexin FL=gb:AY462115.1
Ta.28700.1.S1_at	151	P	0.000732	374.4	P	0.001221	152.4	P	0.001221	3.9	A	0.219482	0.7	A	0.870361	0.3	A	0.80542	73.1	P	0.001221	152	P	0.00293	196	P	0.001221	8	A	0.149658	6.5	A	0.334473	7.8	A	0.246094	gb:AY286097.1 DB_XREF=gi:33465873 GEN=CHS TID=Ta.28700.1 CNT=8 FEA=FLmRNA TIER=FL STK=1 UG=Ta.28700 DEF=Triticum aestivum chalcone synthase (CHS) mRNA, complete cds. PROD=chalcone synthase FL=gb:AY286098.1 gb:AY286097.1
Ta.10.2.S1_x_at	1311.3	P	0.000244	176	P	0.000244	1790.4	P	0.000244	1650.7	P	0.000244	1388.2	P	0.000244	1009.3	P	0.000244	1406.1	P	0.000244	962.8	P	0.000244	2052.6	P	0.000244	2888.3	P	0.000244	2638.3	P	0.000244	3070.3	P	0.000244	gb:Z22873.1 DB_XREF=gi:311705 TID=Ta.10.2 CNT=57 FEA=FLmRNA TIER=FL STK=0 UG=Ta.10 UG_TITLE=T.aestivum beta glucanase mRNA, complete CDS DEF=T.aestivum beta glucanase mRNA, complete CDS. FL=gb:Z22873.1
Ta.4367.1.S1_at	395.6	P	0.008057	602.8	P	0.00293	554.4	P	0.00293	831.5	P	0.001221	297	P	0.000732	160.2	P	0.005859	240.9	P	0.00293	447.3	P	0.005859	894.5	P	0.01416	707.3	P	0.001953	1085.8	P	0.000732	916.5	P	0.001221	gb:AF438359.1 DB_XREF=gi:24637236 TID=Ta.4367.1 CNT=44 FEA=FLmRNA TIER=FL STK=0 UG=Ta.4367 DEF=Triticum aestivum thioredoxin mRNA, complete cds. PROD=thioredoxin FL=gb:AF438359.1
Ta.7450.1.S1_at	495.5	P	0.000732	412.5	P	0.000244	494.8	P	0.000244	954.1	P	0.000244	534.2	P	0.000244	280.7	P	0.000244	198.5	P	0.000732	378.8	P	0.000732	864	P	0.000244	1323.1	P	0.000244	1033.8	P	0.000244	1352.5	P	0.000244	gb:AF548741.1 DB_XREF=gi:32401389 TID=Ta.7450.1 CNT=45 FEA=FLmRNA TIER=FL STK=0 UG=Ta.7450 DEF=Triticum aestivum glucose-6-phosphatephosphate translocator mRNA, complete cds. PROD=glucose-6-phosphatephosphate translocator FL=gb:AF548741.1
Ta.7450.1.S1_x_at	506.4	P	0.000244	402.8	P	0.000244	541.8	P	0.000244	1044.5	P	0.000244	597.6	P	0.000244	317.1	P	0.000244	227.3	P	0.000732	380.6	P	0.000244	888.1	P	0.000244	1371.9	P	0.000244	1105.4	P	0.000244	1374.4	P	0.000244	gb:AF548741.1 DB_XREF=gi:32401389 TID=Ta.7450.1 CNT=45 FEA=FLmRNA TIER=FL STK=0 UG=Ta.7450 DEF=Triticum aestivum glucose-6-phosphatephosphate translocator mRNA, complete cds. PROD=glucose-6-phosphatephosphate translocator FL=gb:AF548741.1
Ta.253.1.S1_at	137.3	P	0.001221	133.2	P	0.000244	176.6	P	0.001953	1224.5	P	0.000244	728.4	P	0.000244	382.3	P	0.000244	54.3	P	0.00415	86.8	P	0.000244	267.3	P	0.000244	1223.6	P	0.000244	1032.2	P	0.000244	1375.5	P	0.000244	gb:AF123608.1 DB_XREF=gi:10442760 TID=Ta.253.1 CNT=37 FEA=FLmRNA TIER=FL STK=0 UG=Ta.253 DEF=Triticum aestivum clone CYP73-TA cytochrome P450 mRNA, complete cds. PROD=cytochrome P450 FL=gb:AF123608.1
Ta.9983.2.S1_at	5.3	A	0.366211	14.3	A	0.219482	8	A	0.432373	23.9	A	0.067627	13.8	A	0.149658	7.5	A	0.246094	6.2	A	0.366211	4	A	0.366211	16	A	0.27417	30.7	P	0.046143	14.9	P	0.037598	53.2	P	0.023926	gb:AY555573.1 DB_XREF=gi:45331148 TID=Ta.9983.2 CNT=18 FEA=FLmRNA TIER=FL STK=0 UG=Ta.9983 DEF=Triticum aestivum DFR-2 mRNA, complete cds. PROD=DFR-2 FL=gb:AY555573.1
Ta.2758.1.S1_at	0.9	A	0.696289	2	A	0.567627	0.7	A	0.904785	880.7	P	0.000244	287.9	P	0.000244	105.1	P	0.000244	3.9	A	0.246094	3.2	A	0.238281	2.5	A	0.533936	568.1	P	0.000244	248.5	P	0.000244	365	P	0.000244	gb:AY293828.1 DB_XREF=gi:31580631 GEN=PT8 TID=Ta.2758.1 CNT=21 FEA=FLmRNA TIER=FL STK=0 UG=Ta.2758 DEF=Triticum aestivum phosphate transporter 8 (PT8) mRNA, complete cds; plastid gene for plastid product. PROD=phosphate transporter 8 FL=gb:AY293828.1
Ta.28467.1.S1_at	77.9	P	0.000732	91.3	P	0.001221	107	P	0.000244	99.3	P	0.001953	80.4	P	0.001221	54.6	P	0.000732	65.6	P	0.001953	69.2	P	0.000732	187.2	P	0.008057	145.8	P	0.001953	151.6	P	0.00293	159.4	P	0.001221	gb:AY173961.1 DB_XREF=gi:27542949 GEN=FLR TID=Ta.28467.1 CNT=13 FEA=FLmRNA TIER=FL STK=0 UG=Ta.28467 DEF=Triticum aestivum mitogen-activated protein kinase (FLR) mRNA, complete cds. PROD=mitogen-activated protein kinase FL=gb:AY173961.1
Ta.5920.1.S1_at	18.8	P	0.01416	20.7	P	0.00415	25.2	P	0.018555	18.9	P	0.046143	11.3	P	0.000732	1.1	A	0.45752	14.3	P	0.002686	15.5	A	0.149658	22.5	P	0.008057	7.3	A	0.303711	9.3	A	0.149658	28.3	P	0.023926	gb:AB115913.1 DB_XREF=gi:33342175 TID=Ta.5920.1 CNT=7 FEA=FLmRNA TIER=FL STK=0 UG=Ta.5920 UG_TITLE=Wrab15 mRNA for hypothetical protein, complete cds DEF=Triticum aestivum Wrab15 mRNA for hypothetical protein, complete cds. FL=gb:AB115913.1
Ta.42.1.S1_at	8.7	A	0.19458	12.2	A	0.19458	1.3	A	0.780518	0.4	A	0.850342	9.5	M	0.056152	3.9	A	0.432373	2.1	A	0.5	0.7	A	0.567627	14.9	A	0.19458	2.7	A	0.432373	4.8	A	0.303711	1.9	A	0.567627	gb:AB047554.1 DB_XREF=gi:13537259 GEN=VP1 TID=Ta.42.1 CNT=6 FEA=FLmRNA TIER=FL STK=0 UG=Ta.42 DEF=Triticum aestivum VP1 mRNA for transcription factor VP-1 homologue, complete cds. PROD=transcription factor VP-1 homologue FL=gb:AB047554.1
Ta.2787.1.S1_at	1.6	A	0.753906	0.4	A	0.850342	2.2	A	0.753906	0.6	A	0.780518	3.1	A	0.5	2.6	A	0.753906	0.7	A	0.780518	2.1	A	0.696289	9	A	0.567627	1.7	A	0.753906	0.7	A	0.953857	1.1	A	0.828613	gb:AF453444.1 DB_XREF=gi:17980973 TID=Ta.2787.1 CNT=13 FEA=FLmRNA TIER=FL STK=0 UG=Ta.2787 DEF=Triticum aestivum dehydrin WZY1-1 mRNA, complete cds. PROD=dehydrin WZY1-1 FL=gb:AF453444.1
Ta.30665.1.S1_at	44.7	A	0.171387	10.3	A	0.19458	23.8	A	0.095215	31.8	P	0.008057	13.8	M	0.056152	7.8	A	0.219482	18.3	A	0.149658	2.3	A	0.366211	5.5	A	0.665527	43.2	P	0.01416	14.9	A	0.246094	41.7	M	0.056152	gb:AY496058.1 DB_XREF=gi:42556525 TID=Ta.30665.1 CNT=3 FEA=FLmRNA TIER=FL STK=0 UG=Ta.30665 DEF=Triticum aestivum auxin transporter PIN1 mRNA, complete cds. PROD=auxin transporter PIN1 FL=gb:AY496058.1
Ta.30670.1.S1_at	5.9	A	0.19458	9.1	A	0.219482	1.3	A	0.80542	4.4	A	0.466064	3.7	A	0.432373	0.4	A	0.72583	0.5	A	0.533936	1.3	A	0.466064	3.9	A	0.432373	5.7	A	0.219482	0.9	A	0.633789	3.9	A	0.398926	gb:AY543528.1 DB_XREF=gi:44894779 TID=Ta.30670.1 CNT=3 FEA=FLmRNA TIER=FL STK=0 UG=Ta.30670 DEF=Triticum aestivum expansin EXPA2 mRNA, complete cds. PROD=expansin EXPA2 FL=gb:AY543528.1
Ta.131.1.S1_at	0.9	A	0.780518	1.6	A	0.633789	6.5	A	0.303711	6.3	A	0.466064	0.9	A	0.919434	3.3	A	0.5	10.3	A	0.149658	3.2	A	0.398926	11.9	A	0.366211	0.4	A	0.991943	9.4	A	0.303711	0.7	A	0.962402	gb:BE430809 DB_XREF=gi:9428554 DB_XREF=SUN006.A06F991220 CLONE=SUN006.A06 TID=Ta.131.1 CNT=115 FEA=FLmRNA TIER=Stack STK=11 UG=Ta.131 UG_TITLE=Low-molecular-weight glutenin storage protein mRNA, complete cds FL=gb:U86026.1
Ta.2791.1.S1_at	2176.5	P	0.000244	2852.8	P	0.000244	2111.8	P	0.000244	2	A	0.80542	2	A	0.601074	0.9	A	0.976074	1076.1	P	0.000244	1793.8	P	0.000244	3893.3	P	0.000244	20.5	A	0.466064	2.7	A	0.633789	14.8	A	0.27417	gb:BJ251528 DB_XREF=gi:20061163 DB_XREF=BJ251528 CLONE=whf1i06 TID=Ta.2791.1 CNT=47 FEA=FLmRNA TIER=Stack STK=8 UG=Ta.2791 UG_TITLE=Temperature stress-induced lipocalin (Tatil) mRNA, complete cds FL=gb:AY077702.1
Ta.28629.1.S1_x_at	4605.6	P	0.000244	4305.2	P	0.000244	4463	P	0.000244	3362.5	P	0.000244	2500.5	P	0.000244	1566.7	P	0.000244	3124.8	P	0.000244	4435.7	P	0.000244	7351.8	P	0.000244	4587.9	P	0.000244	3327.9	P	0.000244	4160.6	P	0.000244	gb:BE405376 DB_XREF=gi:9364844 DB_XREF=WHE1213_F06_K11ZS CLONE=WHE1213_F06_K11 NOTE=Non-UniGene sequence merged into UniGene cluster TID=Ta.28629.1 CNT=42 FEA=FLmRNA TIER=Stack STK=7 UG=Ta.28629 UG_TITLE=Metallothionein-like protein (wali1) mRNA, complete cds FL=gb:L11879.1
Ta.1308.1.S1_at	5.9	A	0.366211	0.2	A	0.98584	0.3	A	0.870361	0.2	A	0.904785	0.2	A	0.80542	3.7	A	0.466064	1	A	0.746826	1.5	A	0.633789	7.2	A	0.19458	0.5	A	0.962402	1.2	A	0.888428	0.4	A	0.601074	gb:CD918842 DB_XREF=gi:32693166 DB_XREF=G608.111B05F010910 CLONE=G608111B05 TID=Ta.1308.1 CNT=130 FEA=FLmRNA TIER=Stack STK=6 UG=Ta.1308 UG_TITLE=Beta purothionin precursor, mRNA, complete cds FL=gb:AF004018.1
Ta.1308.1.S1_x_at	9	A	0.19458	0.1	A	0.98584	7.5	A	0.171387	0.8	A	0.665527	0.2	A	0.952881	3.8	A	0.5	0.2	A	0.976074	1.4	A	0.688477	4.9	A	0.533936	0.6	A	0.633789	7.9	A	0.219482	0.7	A	0.780518	gb:CD918842 DB_XREF=gi:32693166 DB_XREF=G608.111B05F010910 CLONE=G608111B05 TID=Ta.1308.1 CNT=130 FEA=FLmRNA TIER=Stack STK=6 UG=Ta.1308 UG_TITLE=Beta purothionin precursor, mRNA, complete cds FL=gb:AF004018.1
Ta.1078.2.S1_a_at	6771.1	P	0.000244	7163.3	P	0.000244	7075	P	0.000244	5025.5	P	0.000244	4436.5	P	0.000244	3489.6	P	0.000244	4580.1	P	0.000244	6617	P	0.000244	7155.4	P	0.000244	6722	P	0.000244	5252.3	P	0.000244	6510.5	P	0.000244	gb:BJ252383 DB_XREF=gi:20061663 DB_XREF=BJ252383 CLONE=whf24b15 TID=Ta.1078.2 CNT=19 FEA=EST TIER=Stack STK=9 UG=Ta.1078 UG_TITLE=Cyclophilin A-1 (CyP1) mRNA, complete cds
Ta.1310.1.S1_x_at	9066.9	P	0.000244	8823.1	P	0.000244	9186.6	P	0.000244	7233.1	P	0.000244	6636.1	P	0.000244	5319.9	P	0.000244	5890.9	P	0.000244	6947.6	P	0.000244	8331	P	0.000244	9900.5	P	0.000244	7132.3	P	0.000244	9254.4	P	0.000244	gb:BJ282404 DB_XREF=gi:23145352 DB_XREF=BJ282404 CLONE=whr10h11 TID=Ta.1310.1 CNT=380 FEA=FLmRNA TIER=Stack STK=126 UG=Ta.1310 UG_TITLE=Translationally controlled tumor protein mRNA, complete cds FL=gb:AF508970.1
Ta.659.1.S1_at	3910.3	P	0.000244	3212.3	P	0.000244	4428.5	P	0.000244	3036.9	P	0.000244	2177.8	P	0.000244	1252	P	0.000244	2077.3	P	0.000244	3314.9	P	0.000244	5368.6	P	0.000244	3762.3	P	0.000244	3109.8	P	0.000244	3868.8	P	0.000244	gb:BI751166 DB_XREF=gi:15772968 DB_XREF=Ta01_04g01_R CLONE=Ta01_04g01 TID=Ta.659.1 CNT=207 FEA=FLmRNA TIER=Stack STK=29 UG=Ta.659 UG_TITLE=Wheat translation elongation factor 1 alpha-subunit (TEF1) mRNA, complete cds FL=gb:M90077.1
Ta.659.1.S1_x_at	4118.4	P	0.000244	3384	P	0.000244	4410.6	P	0.000244	3191.2	P	0.000244	2116.2	P	0.000244	1428.9	P	0.000244	2126.4	P	0.000244	3716.4	P	0.000244	5637.2	P	0.000244	3919.7	P	0.000244	3357.4	P	0.000244	3995.6	P	0.000244	gb:BI751166 DB_XREF=gi:15772968 DB_XREF=Ta01_04g01_R CLONE=Ta01_04g01 TID=Ta.659.1 CNT=207 FEA=FLmRNA TIER=Stack STK=29 UG=Ta.659 UG_TITLE=Wheat translation elongation factor 1 alpha-subunit (TEF1) mRNA, complete cds FL=gb:M90077.1
Ta.24961.1.S1_x_at	1238.8	P	0.000732	971.1	P	0.000732	1402.2	P	0.000732	1297	P	0.000244	660.4	P	0.000244	593.5	P	0.000244	650.9	P	0.000732	994.2	P	0.000732	1640.3	P	0.000732	1422.9	P	0.000244	1395.9	P	0.000244	1491	P	0.000732	gb:BQ805718 DB_XREF=gi:22029927 DB_XREF=WHE3570_C01_F02ZS CLONE=WHE3570_C01_F02 TID=Ta.24961.1 CNT=171 FEA=FLmRNA TIER=Stack STK=27 UG=Ta.24961 UG_TITLE=BBC1-like protein mRNA, complete cds FL=gb:AF487458.1
Ta.1544.1.S1_at	6544.3	P	0.000244	5462.5	P	0.000244	6002.5	P	0.000244	3959.6	P	0.000244	3498.5	P	0.000244	2066.8	P	0.000244	3106.4	P	0.000244	3476.9	P	0.000244	4796.3	P	0.000244	7832.2	P	0.000244	3774.4	P	0.000244	6910.4	P	0.000244	gb:BJ264595 DB_XREF=gi:20084860 DB_XREF=BJ264595 CLONE=whh8a01 TID=Ta.1544.1 CNT=148 FEA=FLmRNA TIER=Stack STK=24 UG=Ta.1544 UG_TITLE=Beta-tubulin 2 (tubb2) mRNA, complete cds FL=gb:U76745.1
Ta.2777.2.S1_a_at	2873.6	P	0.000244	2867.4	P	0.000244	3066.1	P	0.000244	3642.5	P	0.000244	2281.9	P	0.000244	1427	P	0.000244	1497.8	P	0.000244	2321	P	0.000244	5257.9	P	0.000244	4631.1	P	0.000244	3785.9	P	0.000244	4478.8	P	0.000244	gb:BJ318404 DB_XREF=gi:23162173 DB_XREF=BJ318404 CLONE=whyf11g21 TID=Ta.2777.2 CNT=250 FEA=FLmRNA TIER=Stack STK=6 UG=Ta.2777 UG_TITLE=Small Ras-related GTP-binding protein mRNA, complete cds FL=gb:AF488730.1
Ta.2291.1.S1_x_at	2378.9	P	0.000244	2594.3	P	0.000244	2560.5	P	0.000244	2362.1	P	0.000244	1802	P	0.000244	1302.3	P	0.000244	1267.5	P	0.000244	2069.5	P	0.000244	2896.9	P	0.000244	3165	P	0.000244	2384.5	P	0.000244	2789	P	0.000244	gb:CK215947 DB_XREF=gi:39622051 DB_XREF=FGAS027919 TID=Ta.2291.1 CNT=127 FEA=FLmRNA TIER=Stack STK=16 UG=Ta.2291 UG_TITLE=Arf mRNA for ADP-ribosylation factor, complete cds FL=gb:AB050957.1
Ta.1409.1.S1_x_at	2691.3	P	0.000244	2540.5	P	0.000244	2910.1	P	0.000244	2340.1	P	0.000244	1437.8	P	0.000244	886.6	P	0.000244	1269.1	P	0.000244	2059.1	P	0.000244	3384.3	P	0.000244	3112.2	P	0.000244	2156.1	P	0.000244	3010.4	P	0.000244	gb:BJ242752 DB_XREF=gi:23083936 DB_XREF=BJ242752 CLONE=whe24n05 TID=Ta.1409.1 CNT=173 FEA=FLmRNA TIER=Stack STK=15 UG=Ta.1409 UG_TITLE=Vacuolar proton-inorganic pyrophosphatase mRNA, complete cds FL=gb:AY296911.1
Ta.9316.1.S1_at	654.6	P	0.000732	477.5	P	0.000732	840.2	P	0.000732	231.6	P	0.000732	100.3	P	0.001221	82.4	P	0.000732	272	P	0.000732	347.2	P	0.000732	837.3	P	0.001221	378.6	P	0.001953	401.9	P	0.000732	412.8	P	0.001221	gb:BJ237563 DB_XREF=gi:23081614 DB_XREF=BJ237563 CLONE=whe10f05 TID=Ta.9316.1 CNT=83 FEA=FLmRNA TIER=Stack STK=12 UG=Ta.9316 UG_TITLE=Beta-D-glucan exohydrolase mRNA, complete cds FL=gb:AY091513.1
Ta.9316.1.S1_x_at	569.9	P	0.000732	456.1	P	0.000732	715.5	P	0.000244	217.4	P	0.000244	82	P	0.001221	66	P	0.00293	234.2	P	0.000732	269.5	P	0.000732	512.4	P	0.000244	247.6	P	0.001953	249.7	P	0.000244	297.5	P	0.001953	gb:BJ237563 DB_XREF=gi:23081614 DB_XREF=BJ237563 CLONE=whe10f05 TID=Ta.9316.1 CNT=83 FEA=FLmRNA TIER=Stack STK=12 UG=Ta.9316 UG_TITLE=Beta-D-glucan exohydrolase mRNA, complete cds FL=gb:AY091513.1
Ta.2896.1.S1_x_at	1016.3	P	0.000244	760.9	P	0.000244	996.5	P	0.000244	832.1	P	0.000244	556.7	P	0.000244	409.7	P	0.000244	535.3	P	0.000244	803.4	P	0.000244	1291.2	P	0.000244	1037.7	P	0.000244	937.8	P	0.000244	1050.1	P	0.000244	gb:CK163384 DB_XREF=gi:38993560 DB_XREF=FGAS016010 TID=Ta.2896.1 CNT=257 FEA=FLmRNA TIER=Stack STK=10 UG=Ta.2896 UG_TITLE=Transcribed sequence with moderate similarity to protein ref:NP_173692.1 (A.thaliana) putative 40S ribosomal protein S18 (Arabidopsis thaliana) FL=gb:AY123418.1
Ta.14274.1.S1_a_at	2516.9	P	0.000244	1899.8	P	0.000244	2694.3	P	0.000244	2436.4	P	0.000244	1416.7	P	0.000244	946.2	P	0.000244	1016.5	P	0.000244	1630.8	P	0.000244	3316.5	P	0.000244	3008	P	0.000244	2842.1	P	0.000244	3310.3	P	0.000244	gb:BJ307984 DB_XREF=gi:23157952 DB_XREF=BJ307984 CLONE=whyd13o09 TID=Ta.14274.1 CNT=295 FEA=FLmRNA TIER=Stack STK=10 UG=Ta.14274 UG_TITLE=Putative 40S ribosomal protein S3 mRNA, complete cds FL=gb:AY123420.1
Ta.2739.1.S1_x_at	3082.7	P	0.000244	2515.5	P	0.000244	3026.1	P	0.000244	2606.3	P	0.000244	1971.3	P	0.000244	1446.4	P	0.000244	1818.2	P	0.000244	2201.7	P	0.000244	3344.2	P	0.000244	3346	P	0.000244	2590.4	P	0.000244	3460.4	P	0.000244	gb:BQ801514 DB_XREF=gi:22016483 DB_XREF=WHE2815_C06_F11ZS CLONE=WHE2815_C06_F11 NOTE=Non-UniGene sequence merged into UniGene cluster TID=Ta.2739.1 CNT=238 FEA=FLmRNA TIER=Stack STK=9 UG=Ta.2739 UG_TITLE=Ribosomal protein L19 mRNA, complete cds FL=gb:AF542969.2
Ta.1058.1.S1_x_at	5152	P	0.000244	6045.8	P	0.000244	5591.4	P	0.000244	4357.9	P	0.000244	3184.4	P	0.000244	2034.5	P	0.000244	2842.6	P	0.000244	4213.3	P	0.000244	5942.8	P	0.000244	5389.4	P	0.000244	4027.9	P	0.000244	4969.7	P	0.000244	gb:CK168726 DB_XREF=gi:39004169 DB_XREF=FGAS043315 TID=Ta.1058.1 CNT=461 FEA=FLmRNA TIER=Stack STK=8 UG=Ta.1058 UG_TITLE=S-adenosylmethionine decarboxylase precursor, mRNA, complete cds FL=gb:AF117660.1
Ta.1842.1.S1_a_at	759.6	P	0.000244	728.9	P	0.000244	765.3	P	0.000244	214.8	P	0.000244	99.1	P	0.023926	74.3	P	0.000244	776.6	P	0.000244	755.3	P	0.000244	1226.4	P	0.000244	252.5	P	0.000244	250.6	P	0.000244	263.2	P	0.000244	gb:CK166076 DB_XREF=gi:38998769 DB_XREF=FGAS050129 TID=Ta.1842.1 CNT=159 FEA=FLmRNA TIER=Stack STK=8 UG=Ta.1842 UG_TITLE=Phosphoethanolamine methyltransferase mRNA, complete cds FL=gb:AY065971.1
Ta.130.1.S1_at	1267.9	P	0.000244	1048.8	P	0.000244	1398.3	P	0.000244	1162.7	P	0.000244	657.9	P	0.000244	372.6	P	0.000244	569.5	P	0.000244	772.8	P	0.000732	1752.4	P	0.000244	1246.7	P	0.000244	1154.7	P	0.000244	1388.9	P	0.000244	gb:BJ306263 DB_XREF=gi:23157281 DB_XREF=BJ306263 CLONE=whyd2f07 TID=Ta.130.1 CNT=161 FEA=FLmRNA TIER=Stack STK=7 UG=Ta.130 UG_TITLE=Poly(A)-binding protein (wheatpab) mRNA, complete cds FL=gb:U81318.1
Ta.165.1.S1_at	588.6	P	0.000244	518.6	P	0.000244	684.4	P	0.000244	774	P	0.000244	398.5	P	0.000244	243.4	P	0.000244	305.9	P	0.000244	495.7	P	0.000244	1066.9	P	0.000244	878	P	0.000244	870.3	P	0.000244	972.1	P	0.000244	gb:BJ317802 DB_XREF=gi:20122487 DB_XREF=BJ317802 CLONE=whyf2g16 TID=Ta.165.1 CNT=66 FEA=FLmRNA TIER=Stack STK=7 UG=Ta.165 UG_TITLE=EIF-2 beta subunit mRNA, complete cds FL=gb:U87163.1
Ta.2788.1.A1_at	278.5	P	0.000244	1371.8	P	0.000244	270.7	P	0.000244	2619.5	P	0.000244	2008.4	P	0.000244	925.2	P	0.000244	146.6	P	0.000244	144.7	P	0.000244	365.5	P	0.000244	2416.1	P	0.000244	1498	P	0.000244	1897.3	P	0.000244	gb:CF133273 DB_XREF=gi:33217218 DB_XREF=WHE4356_A08_A16ZT CLONE=WHE4356_A08_A16 TID=Ta.2788.1 CNT=69 FEA=FLmRNA TIER=Stack STK=7 UG=Ta.2788 UG_TITLE=1-SST mRNA for sucrose:sucrose 1-fructosytransferase, complete cds FL=gb:AB029888.1
Ta.23142.1.S1_x_at	0.5	A	0.904785	4.2	A	0.567627	0.4	A	0.99585	6	A	0.149658	2.4	A	0.45752	4.3	A	0.5	1.2	A	0.633789	0.4	A	0.989258	1.4	A	0.904785	6.8	A	0.5	0.6	A	0.904785	5.9	A	0.398926	gb:BJ296454 DB_XREF=gi:20110393 DB_XREF=BJ296454 CLONE=whsl8p09 TID=Ta.23142.1 CNT=200 FEA=FLmRNA TIER=Stack STK=6 UG=Ta.23142 UG_TITLE=Wheat (T.aestivum) gamma-gliadin class B-III mRNA FL=gb:U86029.1 gb:U86027.1
Ta.1991.1.S1_at	3239.9	P	0.000244	3625.4	P	0.000244	3734.8	P	0.000244	2014.6	P	0.000244	1193.9	P	0.000244	702.7	P	0.000244	1872	P	0.000244	2603.6	P	0.000244	4482.6	P	0.000244	2954.7	P	0.000244	2443.1	P	0.000244	3164.1	P	0.000244	gb:BJ264076 DB_XREF=gi:23096940 DB_XREF=BJ264076 CLONE=whh7n02 TID=Ta.1991.1 CNT=244 FEA=FLmRNA TIER=Stack STK=6 UG=Ta.1991 UG_TITLE=Cold acclimation protein (WCOR410) mRNA, complete cds FL=gb:L29152.1 gb:U73211.1
Ta.214.1.S1_at	509.5	P	0.000244	540.3	P	0.000244	604.4	P	0.000244	452.1	P	0.000244	216.8	P	0.000244	123.9	P	0.000244	195.5	P	0.000244	276.2	P	0.000244	457.5	P	0.000244	428.6	P	0.000244	281.7	P	0.000244	463	P	0.000244	gb:CK210896 DB_XREF=gi:39573286 DB_XREF=FGAS022723 TID=Ta.214.1 CNT=127 FEA=FLmRNA TIER=Stack STK=6 UG=Ta.214 UG_TITLE=Beta-tubulin 5 (Tubb5) mRNA, complete cds FL=gb:U76896.1
Ta.214.1.S1_x_at	469.3	P	0.000244	448.5	P	0.000244	585.2	P	0.000244	481.4	P	0.000244	263.5	P	0.000244	137	P	0.000244	171.2	P	0.000244	246.1	P	0.000244	531.2	P	0.000244	528.5	P	0.000244	399.6	P	0.000244	553.1	P	0.000244	gb:CK210896 DB_XREF=gi:39573286 DB_XREF=FGAS022723 TID=Ta.214.1 CNT=127 FEA=FLmRNA TIER=Stack STK=6 UG=Ta.214 UG_TITLE=Beta-tubulin 5 (Tubb5) mRNA, complete cds FL=gb:U76896.1
Ta.50.1.S1_at	1972.2	P	0.000244	1963.3	P	0.000244	2273.8	P	0.000244	1906.1	P	0.000244	1334.7	P	0.000244	810.9	P	0.000244	1129.1	P	0.000244	1687.9	P	0.000244	2781.2	P	0.000244	2600.6	P	0.000244	1902.6	P	0.000244	2504.6	P	0.000244	gb:BJ307738 DB_XREF=gi:23157857 DB_XREF=BJ307738 CLONE=whyd12m11 TID=Ta.50.1 CNT=124 FEA=FLmRNA TIER=Stack STK=6 UG=Ta.50 UG_TITLE=TaWIN1 mRNA, complete cds FL=gb:AB042193.1
Ta.9097.1.S1_s_at	530.6	P	0.000488	558.6	P	0.000488	633.7	P	0.000488	562.1	P	0.000488	366.8	P	0.000488	280.8	P	0.000488	268.9	P	0.000488	428.8	P	0.000488	986.7	P	0.000488	722.3	P	0.000488	637.6	P	0.000488	723.3	P	0.000488	gb:BJ254939 DB_XREF=gi:23088837 DB_XREF=BJ254939 CLONE=whf7j04 TID=Ta.9097.1 CNT=72 FEA=FLmRNA TIER=Stack STK=6 UG=Ta.9097 UG_TITLE=Glutathione peroxidase-like protein mRNA, partial cds FL=gb:AY364468.1
Ta.9097.1.S1_x_at	2319.2	P	0.000244	2141.9	P	0.000244	2568.8	P	0.000244	2369.9	P	0.000244	1711.4	P	0.000244	1404.7	P	0.000244	1421.8	P	0.000244	1914.7	P	0.000244	2615.5	P	0.000244	2641.2	P	0.000244	2078.4	P	0.000244	2638.6	P	0.000244	gb:BJ254939 DB_XREF=gi:23088837 DB_XREF=BJ254939 CLONE=whf7j04 TID=Ta.9097.1 CNT=72 FEA=FLmRNA TIER=Stack STK=6 UG=Ta.9097 UG_TITLE=Glutathione peroxidase-like protein mRNA, partial cds FL=gb:AY364468.1
Ta.5403.1.S1_at	867.3	P	0.000244	1097.1	P	0.000244	956	P	0.000244	858.4	P	0.000244	515.1	P	0.000244	313.2	P	0.000244	454.5	P	0.000244	1006.8	P	0.000244	1351.5	P	0.000244	1035.1	P	0.000244	828.4	P	0.000244	1048.1	P	0.000244	gb:BJ298697 DB_XREF=gi:23153934 DB_XREF=BJ298697 CLONE=whsl26f23 TID=Ta.5403.1 CNT=34 FEA=FLmRNA TIER=Stack STK=6 UG=Ta.5403 UG_TITLE=Calmodulin TaCaM4-1 mRNA, complete cds FL=gb:U49105.1
Ta.9227.1.S1_at	2.4	A	0.850342	2.7	A	0.780518	2.5	A	0.850342	4	A	0.780518	1.2	A	0.953857	9	A	0.457764	1.5	A	0.888428	1	A	0.904785	2.1	A	0.969727	6.2	A	0.780518	0.8	A	0.943848	3.7	A	0.850342	gb:BJ296643 DB_XREF=gi:23152777 DB_XREF=BJ296643 CLONE=whsl9p02 TID=Ta.9227.1 CNT=499 FEA=mRNA TIER=Stack STK=268 UG=Ta.9227 UG_TITLE=Transcribed sequence with weak similarity to protein ref:NP_181388.1 (A.thaliana) putative nonspecific lipid-transfer protein (Arabidopsis thaliana)
Ta.9227.1.S1_x_at	2.5	A	0.943848	1.2	A	0.981445	2.6	A	0.932373	1.4	A	0.904785	1.3	A	0.888428	0.9	A	0.943848	1.8	A	0.888428	0.9	A	0.976074	2	A	0.98584	2.4	A	0.943848	1.6	A	0.943848	1.9	A	0.932373	gb:BJ296643 DB_XREF=gi:23152777 DB_XREF=BJ296643 CLONE=whsl9p02 TID=Ta.9227.1 CNT=499 FEA=mRNA TIER=Stack STK=268 UG=Ta.9227 UG_TITLE=Transcribed sequence with weak similarity to protein ref:NP_181388.1 (A.thaliana) putative nonspecific lipid-transfer protein (Arabidopsis thaliana)
Ta.24977.1.S1_x_at	4109.8	P	0.000244	4475.4	P	0.000244	4673.9	P	0.000244	4912.8	P	0.000244	4498.7	P	0.000244	3382.2	P	0.000244	2425.6	P	0.000244	3647.2	P	0.000244	5257.5	P	0.000244	6679.6	P	0.000244	5065.3	P	0.000244	6155.6	P	0.000244	gb:CK205284 DB_XREF=gi:39567674 DB_XREF=FGAS016750 TID=Ta.24977.1 CNT=430 FEA=mRNA TIER=Stack STK=128 UG=Ta.24977 UG_TITLE=Glyceraldehyde 3-phosphate dehydrogenase-like mRNA, partial sequence
Ta.18720.1.S1_a_at	12.9	A	0.27417	18.4	M	0.056152	15.9	A	0.111572	1.7	A	0.80542	1.1	A	0.753906	1.1	A	0.828613	9.2	A	0.067627	8	A	0.334473	5.5	A	0.850342	2.1	A	0.780518	1.4	A	0.870361	3	A	0.753906	gb:BJ288588 DB_XREF=gi:23148196 DB_XREF=BJ288588 CLONE=whsl15f21 TID=Ta.18720.1 CNT=165 FEA=mRNA TIER=Stack STK=105 UG=Ta.18720 UG_TITLE=Clone wem1c.pk001.g11:fis, full insert mRNA sequence
Ta.18720.1.S1_x_at	12.4	A	0.219482	17.7	P	0.00293	1.1	A	0.780518	4.4	A	0.5	8	A	0.171387	0.2	A	0.940674	2	A	0.219482	4.1	A	0.334473	8	A	0.567627	1.3	A	0.601074	9.3	A	0.432373	0.6	A	0.665527	gb:BJ288588 DB_XREF=gi:23148196 DB_XREF=BJ288588 CLONE=whsl15f21 TID=Ta.18720.1 CNT=165 FEA=mRNA TIER=Stack STK=105 UG=Ta.18720 UG_TITLE=Clone wem1c.pk001.g11:fis, full insert mRNA sequence
Ta.27389.1.S1_at	31.4	P	0.023926	13.6	A	0.246094	36.3	A	0.067627	16	P	0.046143	3.4	A	0.5	9.7	A	0.111572	21.1	A	0.19458	28	A	0.149658	136.9	A	0.095215	3.9	A	0.5	26.1	M	0.056152	10	A	0.432373	gb:BQ579004 DB_XREF=gi:21482321 DB_XREF=WHE2964_C10_E20ZS CLONE=WHE2964_C10_E20 TID=Ta.27389.1 CNT=147 FEA=mRNA TIER=Stack STK=87 UG=Ta.27389 UG_TITLE=Clone wdk5c.pk0003.a2:fis, full insert mRNA sequence
Ta.2709.1.S1_s_at	42.3	P	0.00293	58.8	P	0.001221	44.4	P	0.001221	0.9	A	0.665527	0.2	A	0.665527	0.2	A	0.870361	13.9	P	0.046143	7.8	P	0.00293	39.2	A	0.080566	0.5	A	0.696289	4.3	A	0.5	0.6	A	0.828613	gb:CK166154 DB_XREF=gi:38998927 DB_XREF=FGAS050223 TID=Ta.2709.1 CNT=139 FEA=mRNA TIER=Stack STK=83 UG=Ta.2709 UG_TITLE=Clone wdk5c.pk006.a18:fis, full insert mRNA sequence
Ta.24991.1.S1_x_at	4198.7	P	0.000244	4311.6	P	0.000244	4257	P	0.000244	4583	P	0.000244	3000.2	P	0.000244	2167.8	P	0.000244	1969.8	P	0.000244	3081.6	P	0.000244	4441.4	P	0.000244	6407.2	P	0.000244	4788.2	P	0.000244	6269.1	P	0.000244	gb:CK214927 DB_XREF=gi:39621031 DB_XREF=FGAS026868 TID=Ta.24991.1 CNT=581 FEA=mRNA TIER=Stack STK=78 UG=Ta.24991 UG_TITLE=Cytosolic glyceraldehyde-3-phosphate dehydrogenase GAPDH mRNA, partial cds
Ta.1052.1.S1_x_at	3009.7	P	0.000244	2809.2	P	0.000244	3401.6	P	0.000244	2791.6	P	0.000244	1600.6	P	0.000244	968.2	P	0.000244	1450.1	P	0.000244	1921.2	P	0.000244	3956.8	P	0.000244	3919	P	0.000244	3503.3	P	0.000244	3906.1	P	0.000244	gb:BQ606165 DB_XREF=gi:21555383 DB_XREF=BRY_2008 TID=Ta.1052.1 CNT=482 FEA=mRNA TIER=Stack STK=73 UG=Ta.1052 UG_TITLE=Transcribed sequence with strong similarity to protein ref:NP_187470.1 (A.thaliana) adenylate translocator (Arabidopsis thaliana)
Ta.27401.1.S1_s_at	5021.4	P	0.000244	4421.5	P	0.000244	5179.7	P	0.000244	4125.6	P	0.000244	3284.2	P	0.000244	2456.6	P	0.000244	3204.8	P	0.000244	3932.6	P	0.000244	5526.4	P	0.000244	5092	P	0.000244	3854.5	P	0.000244	5205.1	P	0.000244	gb:BJ308508 DB_XREF=gi:23158169 DB_XREF=BJ308508 CLONE=whyd16d23 TID=Ta.27401.1 CNT=222 FEA=mRNA TIER=Stack STK=68 UG=Ta.27401 UG_TITLE=60s ribosomal protein L21 mRNA, partial cds
Ta.27401.1.S1_x_at	3582.8	P	0.000244	2839.1	P	0.000244	3481.4	P	0.000244	2608	P	0.000244	1506.9	P	0.000244	964.5	P	0.000244	1782.1	P	0.000244	2399.8	P	0.000244	2792.1	P	0.000244	3619.2	P	0.000244	2221.8	P	0.000244	3622.1	P	0.000244	gb:BJ308508 DB_XREF=gi:23158169 DB_XREF=BJ308508 CLONE=whyd16d23 TID=Ta.27401.1 CNT=222 FEA=mRNA TIER=Stack STK=68 UG=Ta.27401 UG_TITLE=60s ribosomal protein L21 mRNA, partial cds
Ta.23429.1.S1_at	3887.4	P	0.000244	2793.8	P	0.000244	3694.5	P	0.000244	3085.1	P	0.000244	2267.7	P	0.000244	1613.7	P	0.000244	1829.6	P	0.000244	2707.4	P	0.000244	3521.1	P	0.000244	4200.3	P	0.000244	3328.3	P	0.000244	4225	P	0.000244	gb:CK203896 DB_XREF=gi:39566286 DB_XREF=FGAS012431 TID=Ta.23429.1 CNT=295 FEA=mRNA TIER=Stack STK=65 UG=Ta.23429 UG_TITLE=Ribosomal protein S7-like mRNA, partial sequence
Ta.99.1.S1_at	1888.9	P	0.000244	1917.4	P	0.000244	2371	P	0.000244	1310.4	P	0.000244	790.8	P	0.000244	324.9	P	0.000244	1071.2	P	0.000244	1961.7	P	0.000244	2748.3	P	0.000244	1877.9	P	0.000244	1249.8	P	0.000244	1835.8	P	0.000244	gb:CD866760 DB_XREF=gi:32550576 DB_XREF=AZO2.104F13R010327 CLONE=AZO2104F13 TID=Ta.99.1 CNT=269 FEA=mRNA TIER=Stack STK=46 UG=Ta.99 UG_TITLE=MRNA for O-acetylserine (thiol) lyase
Ta.99.1.S1_x_at	1427.1	P	0.000244	1490.7	P	0.000244	1903.2	P	0.000244	1327.7	P	0.000244	758.8	P	0.000244	295	P	0.000244	1160	P	0.000244	1981.5	P	0.000244	2638.1	P	0.000244	1769.8	P	0.000244	1233.2	P	0.000244	1451.3	P	0.000244	gb:CD866760 DB_XREF=gi:32550576 DB_XREF=AZO2.104F13R010327 CLONE=AZO2104F13 TID=Ta.99.1 CNT=269 FEA=mRNA TIER=Stack STK=46 UG=Ta.99 UG_TITLE=MRNA for O-acetylserine (thiol) lyase
Ta.92.1.S1_s_at	187.7	P	0.000244	112.7	P	0.001221	244	P	0.000244	1107.7	P	0.000244	584.6	P	0.000244	436.3	P	0.000244	99.4	P	0.000732	175.9	P	0.001221	359.6	P	0.001221	1216	P	0.000244	1574.8	P	0.000732	1508.7	P	0.000244	gb:CD869165 DB_XREF=gi:32552981 DB_XREF=AZO2.110O04R010329 CLONE=AZO2110O04 TID=Ta.92.1 CNT=233 FEA=mRNA TIER=Stack STK=45 UG=Ta.92 UG_TITLE=Sucrose synthase type 1 mRNA, 3 end
Ta.2657.1.S1_s_at	1136	P	0.000244	1717.1	P	0.000244	1074.5	P	0.000244	1709.4	P	0.000244	844.5	P	0.000244	1055.2	P	0.000244	477.1	P	0.000244	763	P	0.000244	1476.5	P	0.000244	1914.7	P	0.000244	1460.8	P	0.000244	1812.2	P	0.000244	gb:BT009444.1 DB_XREF=gi:32128995 TID=Ta.2657.1 CNT=175 FEA=mRNA TIER=Stack STK=40 UG=Ta.2657 UG_TITLE=Clone wlmk8.pk0004.f6:fis, full insert mRNA sequence DEF=Triticum aestivum clone wlmk8.pk0004.f6:fis, full insert mRNA sequence.
Ta.2657.1.S1_x_at	523.4	P	0.000244	885.2	P	0.000244	573.2	P	0.000244	1203.2	P	0.000244	560.8	P	0.000244	636.3	P	0.000244	214.3	P	0.000732	364.9	P	0.000244	697.6	P	0.000244	1184.7	P	0.000244	1040.8	P	0.000244	1193.5	P	0.000244	gb:BT009444.1 DB_XREF=gi:32128995 TID=Ta.2657.1 CNT=175 FEA=mRNA TIER=Stack STK=40 UG=Ta.2657 UG_TITLE=Clone wlmk8.pk0004.f6:fis, full insert mRNA sequence DEF=Triticum aestivum clone wlmk8.pk0004.f6:fis, full insert mRNA sequence.
Ta.2446.1.S1_a_at	2.1	A	0.87085	1.6	A	0.904785	21.9	A	0.246094	1.6	A	0.72583	0.8	A	0.901123	1	A	0.904785	18.3	A	0.334473	16.2	A	0.5	6.1	A	0.665527	1.7	A	0.780518	1.3	A	0.753906	2.4	A	0.601074	gb:CD900024 DB_XREF=gi:32674352 DB_XREF=G174.114E16F010824 CLONE=G174114E16 TID=Ta.2446.1 CNT=160 FEA=mRNA TIER=Stack STK=39 UG=Ta.2446 UG_TITLE=Wheat mRNA for subunit CM1 of alpha-amylase tetrameric inhibitor
Ta.2446.1.S1_at	4.3	A	0.19458	2.9	A	0.219482	16.7	M	0.056152	13	M	0.056152	0.4	A	0.533936	1.5	A	0.533936	0.7	A	0.423828	1.6	A	0.144531	49.9	P	0.010742	4.1	A	0.398926	18.5	A	0.095215	16.7	P	0.010742	gb:CD900024 DB_XREF=gi:32674352 DB_XREF=G174.114E16F010824 CLONE=G174114E16 TID=Ta.2446.1 CNT=160 FEA=mRNA TIER=Stack STK=39 UG=Ta.2446 UG_TITLE=Wheat mRNA for subunit CM1 of alpha-amylase tetrameric inhibitor
Ta.2446.1.S1_x_at	19	P	0.030273	1.9	A	0.432373	8.6	A	0.219482	13.1	A	0.080566	3.5	A	0.432373	6.7	A	0.246094	11.5	A	0.111572	13.9	P	0.030273	24.9	A	0.111572	10	A	0.398926	25.2	P	0.030273	15.4	A	0.095215	gb:CD900024 DB_XREF=gi:32674352 DB_XREF=G174.114E16F010824 CLONE=G174114E16 TID=Ta.2446.1 CNT=160 FEA=mRNA TIER=Stack STK=39 UG=Ta.2446 UG_TITLE=Wheat mRNA for subunit CM1 of alpha-amylase tetrameric inhibitor
Ta.23051.1.A1_a_at	3933.6	P	0.000244	3758.3	P	0.000244	3849.4	P	0.000244	3537	P	0.000244	2246.7	P	0.000244	1596.6	P	0.000244	1761.6	P	0.000244	2925.4	P	0.000244	4756	P	0.000244	4735.3	P	0.000244	3750.1	P	0.000244	4396.3	P	0.000244	gb:CK154103 DB_XREF=gi:38974877 DB_XREF=FGAS032798 TID=Ta.23051.1 CNT=98 FEA=mRNA TIER=Stack STK=36 UG=Ta.23051 UG_TITLE=Clone wr1.pk148.e12:fis, full insert mRNA sequence
Ta.24298.1.S1_x_at	3.6	A	0.432373	1.6	A	0.780518	11.6	A	0.129639	0.3	A	0.981689	1.6	A	0.72583	1.4	A	0.753906	4.3	A	0.633789	4.1	A	0.633789	3.1	A	0.962402	2.3	A	0.870361	1.2	A	0.943848	1.1	A	0.904785	gb:BT008927.1 DB_XREF=gi:32128478 TID=Ta.24298.1 CNT=204 FEA=mRNA TIER=Stack STK=35 UG=Ta.24298 UG_TITLE=Wheat mRNA fragment for high Mr-gluten pc237 DEF=Triticum aestivum clone wde1f.pk001.m11:fis, full insert mRNA sequence.
Ta.28325.1.S1_x_at	226.8	P	0.000244	210.4	P	0.000244	248.4	P	0.000244	525.1	P	0.000244	192.7	P	0.000244	137	P	0.000244	106.3	P	0.000244	139.5	P	0.000244	271.3	P	0.000244	366.8	P	0.000244	165.2	P	0.000244	185.7	P	0.000244	gb:CD877796 DB_XREF=gi:32561612 DB_XREF=AZO4.101C10R011121 CLONE=AZO4101C10 TID=Ta.28325.1 CNT=195 FEA=mRNA TIER=Stack STK=34 UG=Ta.28325 UG_TITLE=Formate dehydrogenase mRNA, partial cds
Ta.27473.1.S2_at	184.8	P	0.000244	164.7	P	0.000244	243.2	P	0.000244	260.1	P	0.000244	120.9	P	0.000244	80.1	P	0.000244	99.1	P	0.000244	168.7	P	0.000244	369.7	P	0.000244	343.7	P	0.000244	256.9	P	0.000244	312.5	P	0.000244	gb:BQ162727 DB_XREF=gi:20299784 DB_XREF=WHE1209_B09_C17ZT CLONE=WHE1209_B09_C17 TID=Ta.27473.1 CNT=215 FEA=mRNA TIER=ConsEnd STK=0 UG=Ta.27473 UG_TITLE=Clone wkm2c.pk0002.f7:fis, full insert mRNA sequence
Ta.27753.1.S1_at	1752.3	P	0.000244	2020.4	P	0.000244	2018.7	P	0.000244	1408.4	P	0.000244	874.3	P	0.000244	604.6	P	0.000244	1011.4	P	0.000244	1715	P	0.000244	2424.9	P	0.000244	1840.8	P	0.000244	1454.4	P	0.000244	1816.7	P	0.000244	gb:CK205459 DB_XREF=gi:39567849 DB_XREF=FGAS016948 TID=Ta.27753.1 CNT=333 FEA=mRNA TIER=Stack STK=30 UG=Ta.27753 UG_TITLE=MRNA for triosephosphat-isomerase (tpis gene)
Ta.1315.1.S1_at	9.3	A	0.171387	6.5	A	0.334473	9.8	A	0.171387	5.5	A	0.171387	4.5	A	0.219482	8.2	M	0.056152	6.3	A	0.246094	6.6	A	0.219482	38.4	A	0.129639	25.4	P	0.010742	1	A	0.5	17.8	M	0.053955	gb:AJ223492.1 DB_XREF=gi:2894147 GEN=Ima1 TID=Ta.1315.1 CNT=153 FEA=mRNA TIER=Stack STK=28 UG=Ta.1315 DEF=Triticum aestivum mRNA for monomeric alpha-amylase inhibitor (WAI-0.28). PROD=monomeric alpha-amylase inhibitor
Ta.817.1.S1_a_at	0.8	A	0.633789	3.5	A	0.533936	5.5	A	0.303711	5.4	A	0.432373	8.5	A	0.398926	6.6	A	0.398926	0.9	A	0.753906	0.4	A	0.952148	2.7	A	0.753906	14.2	A	0.246094	11.1	A	0.334473	3.3	A	0.533936	gb:BQ804977 DB_XREF=gi:22029186 DB_XREF=WHE3561_C09_F17ZS CLONE=WHE3561_C09_F17 TID=Ta.817.1 CNT=257 FEA=mRNA TIER=Stack STK=24 UG=Ta.817 UG_TITLE=Wheat mRNA for subunit CM3 of alpha-amylase tetrameric inhibitor
Ta.24982.1.S1_at	1474.5	P	0.000244	1416.4	P	0.000244	1584.9	P	0.000244	2135.1	P	0.000244	1281.9	P	0.000244	952	P	0.000244	636	P	0.000244	1126.3	P	0.000244	2337.3	P	0.000244	2315.4	P	0.000244	2283.7	P	0.000244	2529.5	P	0.000244	gb:BJ252409 DB_XREF=gi:23087833 DB_XREF=BJ252409 CLONE=whf24d20 TID=Ta.24982.1 CNT=220 FEA=mRNA TIER=Stack STK=23 UG=Ta.24982 UG_TITLE=Clone wdk3c.pk005.b17:fis, full insert mRNA sequence
Ta.22828.2.S1_at	62.7	P	0.000244	12.5	P	0.023926	45.1	P	0.001953	10.5	A	0.129639	2.5	A	0.5	0.3	A	0.980469	28.4	P	0.01416	10.4	A	0.27417	18	A	0.432373	31.6	M	0.056152	13.6	P	0.023926	20.9	A	0.111572	gb:CD934725 DB_XREF=gi:32782489 DB_XREF=OV.001M08R001002 CLONE=OV001M08 TID=Ta.22828.2 CNT=30 FEA=EST TIER=Stack STK=11 UG=Ta.22828 UG_TITLE=Clone wkm2c.pk005.n2:fis, full insert mRNA sequence
Ta.2446.2.S1_at	7.7	A	0.334473	10.9	A	0.358154	2.9	A	0.432373	1.4	A	0.601074	8.3	A	0.27417	7.3	A	0.533936	10.1	A	0.334473	5.8	A	0.303711	55.3	A	0.067627	4.7	A	0.398926	16.3	P	0.030273	6.3	A	0.27417	gb:CD898174 DB_XREF=gi:32672502 DB_XREF=G174.108F10F010821 CLONE=G174108F10 TID=Ta.2446.2 CNT=174 FEA=mRNA TIER=Stack STK=19 UG=Ta.2446 UG_TITLE=Wheat mRNA for subunit CM1 of alpha-amylase tetrameric inhibitor
Ta.1521.1.S1_at	1572	P	0.000244	1984.5	P	0.000244	1989	P	0.000244	2054.7	P	0.000244	1566.2	P	0.000244	1127.5	P	0.000244	1305.7	P	0.000244	1478.3	P	0.000244	2063.4	P	0.000244	2610.8	P	0.000244	1996.4	P	0.000244	2309.9	P	0.000244	gb:BJ231255 DB_XREF=gi:23078797 DB_XREF=BJ231255 CLONE=whdl26b19 TID=Ta.1521.1 CNT=137 FEA=mRNA TIER=Stack STK=19 UG=Ta.1521 UG_TITLE=Clone wlm96.pk047.l4:fis, full insert mRNA sequence
Ta.115.1.S1_at	5.6	A	0.5	3.1	A	0.696289	1	A	0.753906	0.2	A	0.976074	2.6	A	0.71875	0.6	A	0.665527	2.8	A	0.27417	3.1	A	0.398926	1.2	A	0.432373	4.3	A	0.466064	0.8	A	0.5	1.3	A	0.72583	gb:CD453742 DB_XREF=gi:31368482 DB_XREF=WHE0858_B09_D18ZT CLONE=WHE0858_B09_D18 TID=Ta.115.1 CNT=148 FEA=mRNA TIER=Stack STK=18 UG=Ta.115 UG_TITLE=T.aestivum mRNA for puroindoline-b
Ta.27923.2.S1_x_at	8672.2	P	0.000244	8130.6	P	0.000244	8661.7	P	0.000244	27.5	A	0.219482	13.8	A	0.432373	25	A	0.246094	7492.3	P	0.000244	8041.5	P	0.000244	8123.8	P	0.000244	52.6	A	0.067627	37.3	A	0.398926	50.1	A	0.080566	gb:CK212552 DB_XREF=gi:39618656 DB_XREF=FGAS024430 TID=Ta.27923.2 CNT=15 FEA=EST TIER=Stack STK=10 UG=Ta.27923 UG_TITLE=Wheat mRNA fragment for small subunit precursor of RuBPCase (EC 4.1.1.39) (ribulosebisphosphate carboxylase, clone 512)
Ta.23798.1.S1_at	5.3	A	0.219482	6.3	A	0.601074	2.8	A	0.665527	4.3	A	0.533936	7.8	A	0.334473	2	A	0.780518	0.2	A	0.919434	2.2	A	0.665527	1.2	A	0.904785	1.7	A	0.601074	0.5	A	0.969727	1.5	A	0.601074	gb:BQ804549 DB_XREF=gi:22028712 DB_XREF=WHE3555_H12_O23ZS CLONE=WHE3555_H12_O23 TID=Ta.23798.1 CNT=83 FEA=mRNA TIER=Stack STK=17 UG=Ta.23798 UG_TITLE=T.aestivum mRNA for CM 17 protein
Ta.23798.1.S1_s_at	12.1	A	0.27417	2	A	0.601074	2.8	A	0.665527	5.2	A	0.27417	6.1	A	0.432373	0.6	A	0.941406	0.5	A	0.969727	0.6	A	0.943848	4.1	A	0.601074	6.2	A	0.466064	7.1	A	0.27417	5	A	0.466064	gb:BQ804549 DB_XREF=gi:22028712 DB_XREF=WHE3555_H12_O23ZS CLONE=WHE3555_H12_O23 TID=Ta.23798.1 CNT=83 FEA=mRNA TIER=Stack STK=17 UG=Ta.23798 UG_TITLE=T.aestivum mRNA for CM 17 protein
Ta.3681.1.S1_x_at	785	P	0.00293	1202.4	P	0.001953	1101.7	P	0.00415	431.3	P	0.001953	90.2	P	0.005859	40.6	P	0.010742	326.1	P	0.00293	535.8	P	0.001953	2053.2	P	0.001221	576.5	P	0.001953	379	P	0.005859	475.5	P	0.00293	gb:BJ229487 DB_XREF=gi:20048677 DB_XREF=BJ229487 CLONE=whdl19p02 TID=Ta.3681.1 CNT=99 FEA=mRNA TIER=Stack STK=17 UG=Ta.3681 UG_TITLE=MRNA for glutathione transferase (gstu1A gene)
Ta.27135.1.S1_at	5572.2	P	0.000244	6302.4	P	0.000244	6338.3	P	0.000244	1877.2	P	0.000244	1503.4	P	0.000244	1001.2	P	0.000732	4153.3	P	0.000244	4993.9	P	0.000244	7063	P	0.000244	2986.8	P	0.000244	1980.9	P	0.000244	2251	P	0.000244	gb:BJ241323 DB_XREF=gi:20055053 DB_XREF=BJ241323 CLONE=whe20a15 TID=Ta.27135.1 CNT=138 FEA=mRNA TIER=Stack STK=17 UG=Ta.27135 UG_TITLE=Clone wlk8.pk0011.e10:fis, full insert mRNA sequence
Ta.185.1.S1_at	6253.4	P	0.000244	6413.5	P	0.000244	6391	P	0.000244	4484.3	P	0.000244	3580.6	P	0.000244	2411.5	P	0.000244	4192.2	P	0.000244	6379.1	P	0.000244	7506.8	P	0.000244	6932.8	P	0.000244	4535.2	P	0.000244	5947.2	P	0.000244	gb:CK205872 DB_XREF=gi:39568262 DB_XREF=FGAS017423 TID=Ta.185.1 CNT=189 FEA=mRNA TIER=Stack STK=16 UG=Ta.185 UG_TITLE=(wali7) mRNA, 3 end, partial cds
Ta.1314.1.S1_at	1.5	A	0.828613	7.9	A	0.303711	2.1	A	0.533936	0.5	A	0.850342	0.7	A	0.72583	0.3	A	0.943848	0.7	A	0.5	7.8	A	0.19458	6.8	A	0.466064	12.3	A	0.213379	7.8	A	0.466064	4.2	A	0.432373	gb:Y11485.1 DB_XREF=gi:1885349 TID=Ta.1314.1 CNT=145 FEA=mRNA TIER=Stack STK=16 UG=Ta.1314 DEF=T.aestivum mRNA for serpin WZS2. PROD=serpin
Ta.1314.1.S1_s_at	8.1	A	0.219482	9.9	A	0.19458	14.4	A	0.111572	6.1	A	0.334473	8.6	A	0.149658	0.9	A	0.72583	5.3	A	0.303711	2.5	A	0.398926	30.4	A	0.067627	6.3	A	0.111572	5.8	A	0.27417	3.4	A	0.567627	gb:Y11485.1 DB_XREF=gi:1885349 TID=Ta.1314.1 CNT=145 FEA=mRNA TIER=Stack STK=16 UG=Ta.1314 DEF=T.aestivum mRNA for serpin WZS2. PROD=serpin
Ta.14625.1.S1_x_at	2.9	A	0.753906	0.6	A	0.870361	3.9	A	0.601074	1	A	0.828613	1.1	A	0.822754	1	A	0.696289	0.6	A	0.850342	4.8	A	0.303711	2.9	A	0.850342	1.4	A	0.74707	0.6	A	0.962402	1	A	0.870361	gb:BJ242520 DB_XREF=gi:23083845 DB_XREF=BJ242520 CLONE=whe23p10 TID=Ta.14625.1 CNT=74 FEA=mRNA TIER=Stack STK=16 UG=Ta.14625 UG_TITLE=Lmw-gs mRNA, partial cds
Ta.14073.1.S1_at	1173.7	P	0.000244	1116.9	P	0.000244	1249	P	0.000244	1203.5	P	0.000244	525.9	P	0.000244	288.4	P	0.000244	459.8	P	0.000244	682.7	P	0.000244	1610.5	P	0.000244	1588.5	P	0.000244	1076.1	P	0.000244	1409	P	0.000244	gb:BJ228415 DB_XREF=gi:23077354 DB_XREF=BJ228415 CLONE=whdl6d17 TID=Ta.14073.1 CNT=78 FEA=mRNA TIER=Stack STK=16 UG=Ta.14073 UG_TITLE=Clone wia1c.pk001.d20:fis, full insert mRNA sequence
Ta.14073.1.S1_x_at	1235.7	P	0.000244	1157	P	0.000244	1347.5	P	0.000244	1318	P	0.000244	653.7	P	0.000244	336.4	P	0.000244	466.4	P	0.000244	666.8	P	0.000244	2127.9	P	0.000244	1723.6	P	0.000244	1166.8	P	0.000244	1575.7	P	0.000244	gb:BJ228415 DB_XREF=gi:23077354 DB_XREF=BJ228415 CLONE=whdl6d17 TID=Ta.14073.1 CNT=78 FEA=mRNA TIER=Stack STK=16 UG=Ta.14073 UG_TITLE=Clone wia1c.pk001.d20:fis, full insert mRNA sequence
Ta.1353.1.S1_at	973.4	P	0.000244	496.9	P	0.000244	1110.9	P	0.000244	0.7	A	0.870361	10.4	A	0.303711	0.5	A	0.828613	390.5	P	0.000244	507.8	P	0.000244	788.1	P	0.000244	0.8	A	0.567627	1.8	A	0.633789	3.3	A	0.633789	gb:X07851.1 DB_XREF=gi:21863 TID=Ta.1353.1 CNT=116 FEA=mRNA TIER=Stack STK=14 UG=Ta.1353 UG_TITLE=Wheat mRNA for Rubisco subunit binding-protein alpha subunit DEF=Wheat mRNA for Rubisco subunit binding-protein alpha subunit.
Ta.27712.1.S1_at	9.9	A	0.466064	2.2	A	0.633789	6.2	A	0.633789	1.7	A	0.747314	2.8	A	0.633789	1.3	A	0.888428	4.7	A	0.567627	0.8	A	0.953857	1.6	A	0.943848	3.1	A	0.850342	1.4	A	0.932373	13.9	A	0.567627	gb:CK205651 DB_XREF=gi:39568041 DB_XREF=FGAS017172 TID=Ta.27712.1 CNT=93 FEA=mRNA TIER=Stack STK=14 UG=Ta.27712 UG_TITLE=AmiB mRNA, partial cds
Ta.24519.1.S1_a_at	1583.3	P	0.000244	1716.3	P	0.000244	1863.5	P	0.000244	1474.2	P	0.000244	646.1	P	0.000244	501	P	0.000244	652.8	P	0.000244	1236.9	P	0.000244	2075.3	P	0.000244	1807.7	P	0.000244	1571.4	P	0.000244	1767.6	P	0.000244	gb:CD454096 DB_XREF=gi:31368724 DB_XREF=WHE0971_E01_I01ZT CLONE=WHE0971_E01_I01 TID=Ta.24519.1 CNT=146 FEA=mRNA TIER=Stack STK=14 UG=Ta.24519 UG_TITLE=Partial mRNA for phosphoglucomutase (PGM gene)
Ta.28354.1.S1_at	618.8	P	0.000244	526.3	P	0.000244	696.3	P	0.000244	1022.2	P	0.000244	529.1	P	0.000244	321.8	P	0.000244	257.9	P	0.000244	416.2	P	0.000244	815.7	P	0.000244	1229.8	P	0.000244	976.4	P	0.000244	1257.8	P	0.000244	gb:BJ267628 DB_XREF=gi:23139879 DB_XREF=BJ267628 CLONE=whoh12i14 TID=Ta.28354.1 CNT=92 FEA=mRNA TIER=Stack STK=14 UG=Ta.28354 UG_TITLE=MRNA for glutathione transferase (gstu3 gene)
Ta.28354.1.A1_at	1	A	0.888428	10	A	0.213135	5.4	A	0.246094	0.9	A	0.432373	14.5	A	0.067627	29.5	P	0.00415	6.4	A	0.246094	2.1	A	0.696289	6.1	A	0.601074	0.9	A	0.828613	5	A	0.334473	7.4	A	0.366211	gb:CK210870 DB_XREF=gi:39573260 DB_XREF=FGAS022697 TID=Ta.28354.1 CNT=92 FEA=mRNA TIER=ConsEnd STK=0 UG=Ta.28354 UG_TITLE=MRNA for glutathione transferase (gstu3 gene)
Ta.23967.1.S1_s_at	9.5	P	0.037598	10.9	A	0.080566	20.6	P	0.001953	57.6	P	0.000244	14.9	P	0.01416	19.3	P	0.030273	10.3	P	0.023926	5.1	A	0.246094	16.8	A	0.246094	26.7	P	0.005859	26.1	P	0.001953	26.2	P	0.005859	gb:CD900389 DB_XREF=gi:32674717 DB_XREF=G356.001G18R011023 CLONE=G356001G18 TID=Ta.23967.1 CNT=80 FEA=mRNA TIER=Stack STK=13 UG=Ta.23967 UG_TITLE=T.aestivum mRNA for alpha2-purothionin
Ta.23967.1.S1_x_at	11.1	P	0.030273	4.7	A	0.334473	0.8	A	0.665527	15.4	A	0.171387	3.1	A	0.334473	4.1	A	0.366211	4.7	A	0.398926	3.3	A	0.432373	26	A	0.149658	15.8	A	0.149658	21.2	M	0.056152	12.6	M	0.056152	gb:CD900389 DB_XREF=gi:32674717 DB_XREF=G356.001G18R011023 CLONE=G356001G18 TID=Ta.23967.1 CNT=80 FEA=mRNA TIER=Stack STK=13 UG=Ta.23967 UG_TITLE=T.aestivum mRNA for alpha2-purothionin
Ta.1529.1.S1_at	417.7	P	0.000244	338.3	P	0.000244	531.1	P	0.000244	482.5	P	0.000244	260.3	P	0.000244	134.4	P	0.000244	183.1	P	0.000244	332.3	P	0.000244	593.7	P	0.000244	615.6	P	0.000244	463.8	P	0.000244	610.5	P	0.000244	gb:CK153906 DB_XREF=gi:38974470 DB_XREF=FGAS032589 TID=Ta.1529.1 CNT=70 FEA=mRNA TIER=Stack STK=13 UG=Ta.1529 UG_TITLE=Clone wr1.pk0153.d9:fis, full insert mRNA sequence
Ta.5958.1.S1_at	3953.3	P	0.000244	3802.2	P	0.000244	4070.1	P	0.000244	4198.8	P	0.000244	3184.9	P	0.000244	2191.2	P	0.000244	2190.3	P	0.000244	3224.7	P	0.000244	5872.2	P	0.000244	5273.3	P	0.000244	3885.4	P	0.000244	5265.4	P	0.000244	gb:BT008977.1 DB_XREF=gi:32128528 TID=Ta.5958.1 CNT=92 FEA=mRNA TIER=Stack STK=12 UG=Ta.5958 UG_TITLE=Clone wdk2c.pk005.c18:fis, full insert mRNA sequence DEF=Triticum aestivum clone wdk2c.pk005.c18:fis, full insert mRNA sequence.
Ta.24963.1.S1_x_at	1.6	A	0.80542	1.4	A	0.80542	8.1	A	0.111572	1.2	A	0.633789	8.2	A	0.19458	7.4	A	0.5	0.9	A	0.828613	0.8	A	0.696289	16.3	A	0.334473	7.1	A	0.466064	1.6	A	0.5	0.6	A	0.888428	gb:BJ241536 DB_XREF=gi:23083456 DB_XREF=BJ241536 CLONE=whe20m19 TID=Ta.24963.1 CNT=156 FEA=mRNA TIER=Stack STK=12 UG=Ta.24963 UG_TITLE=MRNA for HMW glutenin, Dy subunit
Ta.27777.1.S2_at	5.4	A	0.303711	1.1	A	0.870361	4.7	A	0.398926	2.9	A	0.567627	5.3	A	0.567627	1.5	A	0.665527	0.7	A	0.845215	1.1	A	0.828613	1.3	A	0.953857	5.5	A	0.696289	0.5	A	0.919434	0.7	A	0.932373	gb:BJ239761 DB_XREF=gi:23082645 DB_XREF=BJ239761 CLONE=whe7l08 TID=Ta.27777.1 CNT=152 FEA=mRNA TIER=Stack STK=12 UG=Ta.27777 UG_TITLE=Seed storage protein mRNA, partial cds
Ta.27777.1.S2_s_at	1.8	A	0.850342	3.1	A	0.80542	1.5	A	0.904785	7.4	A	0.149658	0.3	A	0.888428	2	A	0.567627	6.4	A	0.533936	4.2	A	0.567627	1.8	A	0.904785	1.8	A	0.780518	1.7	A	0.80542	2.6	A	0.665527	gb:BJ239761 DB_XREF=gi:23082645 DB_XREF=BJ239761 CLONE=whe7l08 TID=Ta.27777.1 CNT=152 FEA=mRNA TIER=Stack STK=12 UG=Ta.27777 UG_TITLE=Seed storage protein mRNA, partial cds
Ta.27777.1.S1_at	1072.3	P	0.000244	882.1	P	0.000244	1277.6	P	0.000244	1601.6	P	0.000244	934.2	P	0.000244	469.3	P	0.000244	599.5	P	0.000244	1044.4	P	0.000244	2148.7	P	0.000244	1968.4	P	0.000244	1612.6	P	0.000244	2210.8	P	0.000244	gb:BJ321823 DB_XREF=gi:23163547 DB_XREF=BJ321823 CLONE=whyf22h17 TID=Ta.27777.1 CNT=152 FEA=mRNA TIER=Stack STK=9 UG=Ta.27777 UG_TITLE=Seed storage protein mRNA, partial cds
Ta.27765.1.S1_x_at	2319.9	P	0.000244	1680.9	P	0.000244	2281.3	P	0.000244	2153.8	P	0.000244	1215.4	P	0.000244	738	P	0.000244	1070.2	P	0.000244	1646.8	P	0.000244	2206.8	P	0.000244	2512.6	P	0.000244	1814.4	P	0.000244	2711	P	0.000244	gb:CD937739 DB_XREF=gi:32785247 DB_XREF=OV.107P11F010205 CLONE=OV107P11 TID=Ta.27765.1 CNT=59 FEA=mRNA TIER=Stack STK=12 UG=Ta.27765 UG_TITLE=Ribosomal protein L39-like mRNA, partial sequence
Ta.374.1.S1_at	475.4	P	0.000244	445.7	P	0.000244	532.9	P	0.000244	431.5	P	0.000244	178.5	P	0.000244	130.9	P	0.000244	215.6	P	0.000732	360	P	0.000244	844.9	P	0.000244	553.1	P	0.000244	490.2	P	0.000244	576.4	P	0.000244	gb:CD906466 DB_XREF=gi:32680795 DB_XREF=G468.104O20R010928 CLONE=G468104O20 TID=Ta.374.1 CNT=129 FEA=mRNA TIER=Stack STK=12 UG=Ta.374 UG_TITLE=Clone wr1.pk0030.f12:fis, full insert mRNA sequence
Ta.2789.2.S1_at	1615	P	0.000244	8562.1	P	0.000244	1663.9	P	0.000244	3911.7	P	0.000244	3444.9	P	0.000244	1906.5	P	0.000244	784.1	P	0.000244	1834.4	P	0.000244	3383.9	P	0.000244	4722	P	0.000244	2540.1	P	0.000244	3152.8	P	0.000244	gb:CK170981 DB_XREF=gi:39008732 DB_XREF=FGAS046057 TID=Ta.2789.2 CNT=88 FEA=mRNA TIER=Stack STK=12 UG=Ta.2789 UG_TITLE=6-SFT mRNA for sucrose:fructan 6-fructosyltransferase, complete cds
Ta.2789.2.S1_x_at	1117.6	P	0.000244	7148.2	P	0.000244	1370.1	P	0.000244	3429.9	P	0.000244	3004.3	P	0.000244	1646.1	P	0.000244	524.6	P	0.000244	1299.1	P	0.000244	2703	P	0.000244	3675.7	P	0.000244	2112.3	P	0.000244	2504.1	P	0.000244	gb:CK170981 DB_XREF=gi:39008732 DB_XREF=FGAS046057 TID=Ta.2789.2 CNT=88 FEA=mRNA TIER=Stack STK=12 UG=Ta.2789 UG_TITLE=6-SFT mRNA for sucrose:fructan 6-fructosyltransferase, complete cds
Ta.81.1.S1_at	318.6	P	0.000732	267.1	P	0.000732	347.9	P	0.000732	548.5	P	0.000244	260.1	P	0.000244	169.9	P	0.000732	135.8	P	0.000732	227.4	P	0.000244	465.6	P	0.000732	602.1	P	0.000244	759.5	P	0.000732	824.9	P	0.000732	gb:BU099491 DB_XREF=gi:22547290 DB_XREF=WHE3308_A06_B12ZS CLONE=WHE3308_A06_B12 TID=Ta.81.1 CNT=86 FEA=mRNA TIER=Stack STK=12 UG=Ta.81 UG_TITLE=MRNA for phosphoenolpyruvate carboxykinase, partial
Ta.840.1.S1_at	0.7	A	0.80542	2.8	A	0.533936	2.1	A	0.398926	0.5	A	0.753906	3.3	A	0.239014	0.5	A	0.780518	0.4	A	0.828613	0.8	A	0.780518	0.6	A	0.888428	0.2	A	0.888428	4.1	A	0.129639	0.6	A	0.888428	gb:CD888021 DB_XREF=gi:32654919 DB_XREF=G118.106N09F010606 CLONE=G118106N09 TID=Ta.840.1 CNT=86 FEA=mRNA TIER=Stack STK=11 UG=Ta.840 UG_TITLE=T.aestivum GSP-1b mRNA for grain softness protein
Ta.2448.1.S1_at	4.2	A	0.398926	7.9	A	0.129639	1.3	A	0.533936	0.4	A	0.953857	0.6	A	0.780518	0.3	A	0.828613	1.8	A	0.366211	0.3	A	0.72583	2	A	0.72583	8.7	A	0.567627	1.2	A	0.696289	1.5	A	0.80542	gb:BJ237853 DB_XREF=gi:20053196 DB_XREF=BJ237853 CLONE=whe11i15 TID=Ta.2448.1 CNT=121 FEA=mRNA TIER=Stack STK=11 UG=Ta.2448 UG_TITLE=Unknown mRNA
Ta.64.1.S1_at	6.4	A	0.5	8.1	A	0.5	9.7	A	0.72583	1.3	A	0.80542	2.3	A	0.80542	0.4	A	0.998779	0.8	A	0.962402	0.5	A	0.904785	2.1	A	0.80542	1.5	A	0.943848	1.2	A	0.828613	2.8	A	0.72583	gb:CD906435 DB_XREF=gi:32680764 DB_XREF=G468.104N12F010809 CLONE=G468104N12 TID=Ta.64.1 CNT=73 FEA=mRNA TIER=Stack STK=11 UG=Ta.64 UG_TITLE=T.aestivum (cDNA III) mRNA for EC protein
Ta.1457.1.S1_s_at	429.2	P	0.000244	915.7	P	0.000244	869.6	P	0.000244	354.8	P	0.000244	183.5	P	0.000244	74.6	P	0.000244	261.4	P	0.000244	629.9	P	0.000244	1100.9	P	0.000244	470.7	P	0.000244	355.7	P	0.000244	390.2	P	0.000244	gb:BJ241436 DB_XREF=gi:23083413 DB_XREF=BJ241436 CLONE=whe20h03 TID=Ta.1457.1 CNT=59 FEA=mRNA TIER=Stack STK=11 UG=Ta.1457 UG_TITLE=MRNA for glutathione transferase (gstu1C gene)
Ta.1457.1.S1_x_at	737.2	P	0.000732	1334.5	P	0.000244	1234.4	P	0.000244	643.9	P	0.000244	331.5	P	0.000244	175.4	P	0.000244	505.4	P	0.000732	823.2	P	0.000244	2056.8	P	0.000244	827	P	0.000732	580.4	P	0.000244	738.8	P	0.000244	gb:BJ241436 DB_XREF=gi:23083413 DB_XREF=BJ241436 CLONE=whe20h03 TID=Ta.1457.1 CNT=59 FEA=mRNA TIER=Stack STK=11 UG=Ta.1457 UG_TITLE=MRNA for glutathione transferase (gstu1C gene)
Ta.1457.1.S2_at	6	A	0.533936	1.4	A	0.567627	1.2	A	0.72583	10.6	A	0.398926	1.6	A	0.633789	18.9	A	0.219482	0.8	A	0.601074	2.1	A	0.533936	2.2	A	0.633789	11.2	A	0.5	10.6	A	0.129639	2.1	A	0.533936	gb:AJ414698.1 DB_XREF=gi:20067416 GEN=gstu1B TID=Ta.1457.1 CNT=59 FEA=mRNA TIER=ConsEnd STK=0 UG=Ta.1457 DEF=Triticum aestivum mRNA for glutathione transferase (gstu1B gene). PROD=glutathione transferase
Ta.7602.1.S1_at	1412.9	P	0.000244	1283.8	P	0.000244	1561.7	P	0.000244	2241.4	P	0.000244	1361.3	P	0.000244	632.4	P	0.000244	619.1	P	0.000244	1006.5	P	0.000244	1931	P	0.000244	2702.9	P	0.000244	2132.7	P	0.000244	2748.1	P	0.000244	gb:BJ250297 DB_XREF=gi:23086997 DB_XREF=BJ250297 CLONE=whf15a04 TID=Ta.7602.1 CNT=80 FEA=mRNA TIER=Stack STK=11 UG=Ta.7602 UG_TITLE=Nucleosome assembly protein I mRNA, partial cds
Ta.7479.1.S1_a_at	530.9	P	0.000244	353.9	P	0.000244	522.7	P	0.000244	227.6	P	0.000244	101	P	0.000244	77.3	P	0.000244	199.6	P	0.000244	365.1	P	0.000244	480.8	P	0.000244	220.4	P	0.000244	165.6	P	0.000244	229.8	P	0.000244	gb:BE405183 DB_XREF=gi:9364651 DB_XREF=WHE1211_E02_J03ZS CLONE=WHE1211_E02_J03 TID=Ta.7479.1 CNT=22 FEA=mRNA TIER=Stack STK=11 UG=Ta.7479 UG_TITLE=MRNA for protein encoded by lt1.1 gene, partial
Ta.7479.1.S1_at	1.7	A	0.533936	9.2	A	0.219482	8.9	A	0.19458	0.7	A	0.624512	10.9	P	0.008057	13.4	P	0.010742	9.9	A	0.080566	6.4	A	0.246094	16.5	A	0.129639	1.8	A	0.398926	6.1	A	0.334473	6.1	A	0.149658	gb:BE405183 DB_XREF=gi:9364651 DB_XREF=WHE1211_E02_J03ZS CLONE=WHE1211_E02_J03 TID=Ta.7479.1 CNT=22 FEA=mRNA TIER=Stack STK=11 UG=Ta.7479 UG_TITLE=MRNA for protein encoded by lt1.1 gene, partial
Ta.14572.1.S1_at	1995.6	P	0.000244	2040.3	P	0.000244	2402.2	P	0.000244	1823.3	P	0.000244	1549.5	P	0.000244	1129.8	P	0.000244	1982.1	P	0.000244	2399.4	P	0.000244	2748.9	P	0.000244	2735	P	0.000244	2033.4	P	0.000244	2682.5	P	0.000244	gb:BJ323156 DB_XREF=gi:23164113 DB_XREF=BJ323156 CLONE=whyf28p21 TID=Ta.14572.1 CNT=78 FEA=mRNA TIER=Stack STK=10 UG=Ta.14572 UG_TITLE=Clone wlm1.pk0006.c5:fis, full insert mRNA sequence
Ta.14585.1.S1_at	614.5	P	0.000244	600.6	P	0.000244	708.6	P	0.000244	986.7	P	0.000244	478.2	P	0.000244	260.9	P	0.000244	277.5	P	0.000244	533.5	P	0.000244	1297	P	0.000244	1259.1	P	0.000244	1097.6	P	0.000244	1285.7	P	0.000244	gb:BJ249723 DB_XREF=gi:23086772 DB_XREF=BJ249723 CLONE=whf12f17 TID=Ta.14585.1 CNT=108 FEA=mRNA TIER=Stack STK=10 UG=Ta.14585 UG_TITLE=Clone wlmk4.pk0003.f5:fis, full insert mRNA sequence
Ta.9577.1.S1_at	762.2	P	0.000244	635	P	0.000244	858.6	P	0.000244	852.8	P	0.000244	560.7	P	0.000244	385.2	P	0.000244	349.4	P	0.000244	491.4	P	0.000244	1007.3	P	0.000244	1176.3	P	0.000244	788.9	P	0.000244	949.6	P	0.000244	gb:BJ250553 DB_XREF=gi:20060547 DB_XREF=BJ250553 CLONE=whf16c14 TID=Ta.9577.1 CNT=89 FEA=mRNA TIER=Stack STK=10 UG=Ta.9577 UG_TITLE=Clone wyr1c.pk002.o12:fis, full insert mRNA sequence
Ta.4917.1.S1_at	789.5	P	0.000244	1085	P	0.000244	732.6	P	0.000244	457.7	P	0.000244	229	P	0.001221	239.2	P	0.001221	325.2	P	0.00415	884.8	P	0.000244	678.1	P	0.001953	609.8	P	0.001221	337.2	P	0.001221	488.7	P	0.000732	gb:CK215205 DB_XREF=gi:39621309 DB_XREF=FGAS027158 TID=Ta.4917.1 CNT=47 FEA=mRNA TIER=Stack STK=10 UG=Ta.4917 UG_TITLE=Clone wlm96.pk036.e8:fis, full insert mRNA sequence
Ta.1055.1.S1_at	120.6	P	0.000244	42.8	P	0.001953	119.2	P	0.000244	255.7	P	0.000244	135	P	0.000244	78.6	P	0.001953	42.9	P	0.001221	104.6	P	0.002686	345.2	P	0.000244	368.6	P	0.000244	408.7	P	0.000244	427.8	P	0.000244	gb:BJ229359 DB_XREF=gi:20048611 DB_XREF=BJ229359 CLONE=whdl19g14 TID=Ta.1055.1 CNT=60 FEA=mRNA TIER=Stack STK=10 UG=Ta.1055 UG_TITLE=Catalase isozyme mRNA, partial cds
Ta.1055.1.S1_x_at	327.5	P	0.000244	240.1	P	0.000732	326.7	P	0.000244	464.2	P	0.000244	264.9	P	0.000244	159.1	P	0.000244	210.3	P	0.001221	251.3	P	0.000244	709.9	P	0.000244	809.5	P	0.000244	638.2	P	0.000244	668	P	0.000244	gb:BJ229359 DB_XREF=gi:20048611 DB_XREF=BJ229359 CLONE=whdl19g14 TID=Ta.1055.1 CNT=60 FEA=mRNA TIER=Stack STK=10 UG=Ta.1055 UG_TITLE=Catalase isozyme mRNA, partial cds
Ta.2706.1.S1_a_at	542.7	P	0.000244	578.8	P	0.000244	715.3	P	0.000244	743.1	P	0.000244	380.8	P	0.000244	357.7	P	0.000244	227.9	P	0.000244	587.2	P	0.000244	1366.4	P	0.000244	970.6	P	0.000244	808	P	0.000244	953	P	0.000244	gb:BJ254536 DB_XREF=gi:23088677 DB_XREF=BJ254536 CLONE=whf6a04 TID=Ta.2706.1 CNT=22 FEA=mRNA TIER=Stack STK=10 UG=Ta.2706 UG_TITLE=Clone wlm0.pk0014.b1:fis, full insert mRNA sequence
Ta.24501.1.S1_at	293.3	P	0.001953	499.1	P	0.000732	217.8	P	0.001953	1.8	A	0.72583	0.4	A	0.953857	0.4	A	0.850342	147.3	P	0.001953	224.4	P	0.001221	534.2	P	0.001953	18.2	A	0.398926	1.3	A	0.850342	1.2	A	0.72583	gb:CD863039 DB_XREF=gi:32546855 DB_XREF=AZO1.105H16R010504 CLONE=AZO1105H16 TID=Ta.24501.1 CNT=32 FEA=mRNA TIER=Stack STK=10 UG=Ta.24501 UG_TITLE=T.aestivum mRNA for a thaumatin-like protein
Ta.23158.1.S1_at	4581.1	P	0.000244	6958.4	P	0.000244	5660.4	P	0.000244	4.4	A	0.466064	0.4	A	0.976074	2.5	A	0.398926	4044.5	P	0.000244	4900.8	P	0.000244	8061.1	P	0.000244	16.3	M	0.056152	0.7	A	0.567627	7.8	A	0.357178	gb:X51608.1 DB_XREF=gi:21840 TID=Ta.23158.1 CNT=164 FEA=mRNA TIER=Stack STK=9 UG=Ta.23158 DEF=Triticum aestivum RNA for phosphoribulokinase. PROD=phosphoribulokinase
Ta.3.1.S1_at	189.7	P	0.001221	94.3	P	0.00415	418.4	P	0.000244	7.4	A	0.533936	0.6	A	0.953857	1	A	0.665527	370.7	P	0.000244	122.6	P	0.00415	343.5	P	0.001221	2.2	A	0.753906	1.4	A	0.828613	0.7	A	0.981445	gb:BJ265463 DB_XREF=gi:20085362 DB_XREF=BJ265463 CLONE=whh22a19 TID=Ta.3.1 CNT=102 FEA=mRNA TIER=Stack STK=9 UG=Ta.3 UG_TITLE=T.aestivum mRNA for beta-amylase
Ta.1457.2.S1_at	633.6	P	0.000244	1114.8	P	0.000244	1079.3	P	0.000732	487.4	P	0.000244	194.2	P	0.000244	105.3	P	0.00293	413.2	P	0.000732	742.1	P	0.000732	1553.2	P	0.000244	783.3	P	0.000732	407.7	P	0.000244	713.2	P	0.000244	gb:BJ294798 DB_XREF=gi:23151730 DB_XREF=BJ294798 CLONE=whsl15k17 TID=Ta.1457.2 CNT=60 FEA=mRNA TIER=Stack STK=9 UG=Ta.1457 UG_TITLE=MRNA for glutathione transferase (gstu1C gene)
Ta.28955.1.S1_at	723	P	0.000244	961	P	0.000244	717.3	P	0.000244	1691.9	P	0.000244	930.2	P	0.000244	504.6	P	0.000244	364.7	P	0.000244	604.8	P	0.000244	1156.5	P	0.000244	1936.8	P	0.000244	1342.4	P	0.000244	1791.6	P	0.000244	gb:BJ275294 DB_XREF=gi:20099448 DB_XREF=BJ275294 CLONE=whoh6o19 TID=Ta.28955.1 CNT=70 FEA=mRNA TIER=Stack STK=9 UG=Ta.28955 UG_TITLE=T.aestivum mRNA for peptidylprolyl cis-trans isomerase, FK506
Ta.24117.1.S1_at	1.6	A	0.870361	0.6	A	0.87085	7.3	A	0.390625	0.5	A	0.850342	5.5	A	0.432373	0.7	A	0.888428	0.9	A	0.828613	9.1	A	0.129639	3.8	A	0.5	6.1	A	0.432373	5	A	0.432373	10.7	A	0.334473	gb:BJ239276 DB_XREF=gi:20053949 DB_XREF=BJ239276 CLONE=whe5j18 TID=Ta.24117.1 CNT=37 FEA=mRNA TIER=Stack STK=9 UG=Ta.24117 UG_TITLE=Clone wde2f.pk002.i19:fis, full insert mRNA sequence
Ta.341.1.S1_at	211.6	P	0.000244	438.8	P	0.000244	258.7	P	0.000244	69.8	P	0.000244	39	P	0.000244	22	P	0.001221	164.1	P	0.000244	222.3	P	0.000244	882.1	P	0.000244	148.9	P	0.000732	115.3	P	0.000244	124.7	P	0.000732	gb:BT009271.1 DB_XREF=gi:32128822 TID=Ta.341.1 CNT=55 FEA=mRNA TIER=Stack STK=9 UG=Ta.341 UG_TITLE=Clone wlk8.pk0009.f9:fis, full insert mRNA sequence DEF=Triticum aestivum clone wlk8.pk0009.f9:fis, full insert mRNA sequence.
Ta.2344.1.S1_s_at	842.4	P	0.000244	944.6	P	0.000244	1052.6	P	0.000244	829.1	P	0.000244	494.4	P	0.000244	216.5	P	0.000244	317.5	P	0.000244	616.8	P	0.000244	1542.8	P	0.000244	1026.7	P	0.000244	676.7	P	0.000244	882.1	P	0.000244	gb:BJ214487 DB_XREF=gi:23070603 DB_XREF=BJ214487 CLONE=wh2k18 TID=Ta.2344.1 CNT=61 FEA=mRNA TIER=Stack STK=9 UG=Ta.2344 UG_TITLE=Clone wdk3c.pk021.e13:fis, full insert mRNA sequence
Ta.2799.1.S1_x_at	19.6	M	0.056152	8.9	A	0.246094	17.4	P	0.001953	9.5	P	0.018555	5.8	A	0.398926	1.4	A	0.567627	10.3	P	0.030273	11.6	P	0.037598	48.8	P	0.00415	25.9	P	0.030273	25.3	P	0.018555	32.3	P	0.000732	gb:CD906539 DB_XREF=gi:32680868 DB_XREF=G468.105B10F010810 CLONE=G468105B10 TID=Ta.2799.1 CNT=147 FEA=mRNA TIER=Stack STK=8 UG=Ta.2799 UG_TITLE=T.aestivum (cDNA II) mRNA for EC protein
Ta.132.1.S1_a_at	437.5	P	0.000244	515.6	P	0.000244	432.7	P	0.000244	459.6	P	0.000244	270.7	P	0.000244	133.3	P	0.000244	189.1	P	0.000244	316.2	P	0.000244	674.2	P	0.000244	505.6	P	0.000244	388.6	P	0.000244	519.6	P	0.000244	gb:CD896621 DB_XREF=gi:32670452 DB_XREF=G174.103H02R011121 CLONE=G174103H02 TID=Ta.132.1 CNT=75 FEA=mRNA TIER=Stack STK=8 UG=Ta.132 UG_TITLE=Clone 1LC1 heat shock protein 16.9 (hsp16.9-1LC1) mRNA, partial cds
Ta.6988.1.S1_at	1658.6	P	0.000244	1420.3	P	0.000244	1967.8	P	0.000244	1278.3	P	0.000244	742.4	P	0.000244	552.7	P	0.000244	984.3	P	0.000244	1517.1	P	0.000244	2628.7	P	0.000244	1495.2	P	0.000244	1424.4	P	0.000244	1673.2	P	0.000244	gb:CD877763 DB_XREF=gi:32561579 DB_XREF=AZO4.101A20R011121 CLONE=AZO4101A20 TID=Ta.6988.1 CNT=129 FEA=mRNA TIER=Stack STK=8 UG=Ta.6988 UG_TITLE=Clone wlk4.pk0022.b7:fis, full insert mRNA sequence
Ta.2638.1.S1_at	1.5	A	0.884277	0.5	A	0.870361	0.4	A	0.870361	99.3	P	0.000732	4.3	A	0.432373	0.4	A	0.991943	10.5	P	0.023926	0.8	A	0.850342	7.5	A	0.398926	16.4	P	0.010742	8.6	A	0.144043	5.8	A	0.303711	gb:X62476.1 DB_XREF=gi:21852 GEN=rab 15B TID=Ta.2638.1 CNT=69 FEA=mRNA TIER=Stack STK=8 UG=Ta.2638 DEF=T.aestivum rab15B mRNA. PROD=rab protein
Ta.20518.1.S1_at	8.3	A	0.466064	4.5	A	0.398926	24.7	A	0.246094	2.7	A	0.334473	0.7	A	0.80542	2.8	A	0.72583	2.8	A	0.633789	9	A	0.334473	24.5	A	0.432373	13.6	A	0.5	8.9	A	0.27417	3.9	A	0.567627	gb:CD908012 DB_XREF=gi:32682336 DB_XREF=G468.108L08R010929 CLONE=G468108L08 TID=Ta.20518.1 CNT=60 FEA=mRNA TIER=Stack STK=8 UG=Ta.20518 UG_TITLE=Alpha amylase inhibitor-like mRNA, partial sequence
Ta.2423.1.S1_at	959.5	P	0.000244	657	P	0.000244	1126.2	P	0.000244	1186.5	P	0.000244	640.5	P	0.000244	365.8	P	0.000244	398	P	0.000244	707.5	P	0.000244	1174.1	P	0.000244	1617.7	P	0.000244	1068.2	P	0.000244	1579.3	P	0.000244	gb:BT009467.1 DB_XREF=gi:32129018 TID=Ta.2423.1 CNT=53 FEA=mRNA TIER=Stack STK=8 UG=Ta.2423 UG_TITLE=Clone wr1.pk0018.f9:fis, full insert mRNA sequence DEF=Triticum aestivum clone wr1.pk0018.f9:fis, full insert mRNA sequence.
Ta.14589.1.S1_at	877.5	P	0.000244	838.9	P	0.000244	1188.4	P	0.000244	818.1	P	0.000244	473.9	P	0.000244	306.3	P	0.000244	464.4	P	0.000244	638.1	P	0.000244	1538.4	P	0.000244	1029.2	P	0.000244	814.2	P	0.000244	1038.6	P	0.000244	gb:BJ321559 DB_XREF=gi:23163440 DB_XREF=BJ321559 CLONE=whyf21g13 TID=Ta.14589.1 CNT=73 FEA=mRNA TIER=Stack STK=8 UG=Ta.14589 UG_TITLE=Clone wde1f.pk003.h2:fis, full insert mRNA sequence
Ta.9226.1.S1_at	51.6	P	0.00415	67	P	0.001953	73.5	P	0.001953	0.4	A	0.962402	2.3	A	0.5	2.8	A	0.72583	49.7	P	0.00293	42.3	P	0.018555	68.6	P	0.046143	11.5	A	0.246094	0.6	A	0.976074	1.3	A	0.753906	gb:CD915938 DB_XREF=gi:32690262 DB_XREF=G550.128J09R010920 CLONE=G550128J09 TID=Ta.9226.1 CNT=97 FEA=mRNA TIER=Stack STK=7 UG=Ta.9226 UG_TITLE=Clone wPR4-8 PR-4 mRNA, partial cds
Ta.27578.1.S1_at	1575.8	P	0.000244	1457.3	P	0.000244	1704.4	P	0.000244	1697.7	P	0.000244	1099.2	P	0.000244	657.3	P	0.000244	761.4	P	0.000244	1299.6	P	0.000244	1989.7	P	0.000244	2238.3	P	0.000244	1557	P	0.000244	2191.1	P	0.000244	gb:CN013235 DB_XREF=gi:45803267 DB_XREF=WHE3958_C11_F22ZS CLONE=WHE3958_C11_F22 TID=Ta.27578.1 CNT=116 FEA=mRNA TIER=Stack STK=7 UG=Ta.27578 UG_TITLE=Clone wre1n.pk168.h11:fis, full insert mRNA sequence
Ta.27771.1.S1_at	720	P	0.000244	1240	P	0.000244	888.6	P	0.000244	47.5	P	0.000732	30.4	P	0.00293	26.3	P	0.000244	576.2	P	0.000244	976.7	P	0.000244	1699.1	P	0.000244	62.1	P	0.001953	40.2	P	0.000732	47.7	P	0.000732	gb:CD867657 DB_XREF=gi:32551473 DB_XREF=AZO2.106N19R010328 CLONE=AZO2106N19 TID=Ta.27771.1 CNT=78 FEA=mRNA TIER=Stack STK=7 UG=Ta.27771 UG_TITLE=Pyruvate orthophosphate dikinase mRNA, partial cds
Ta.21394.1.S1_at	1036.7	P	0.000244	1715.7	P	0.000244	1445.5	P	0.000244	6.6	A	0.129639	9.7	P	0.046143	0.8	A	0.432373	590.9	P	0.000244	99.6	P	0.000244	190.6	P	0.000244	12.5	P	0.008057	9.6	A	0.398926	4.8	A	0.432373	gb:BJ215681 DB_XREF=gi:19954297 DB_XREF=BJ215681 CLONE=wh8c17 TID=Ta.21394.1 CNT=53 FEA=mRNA TIER=Stack STK=7 UG=Ta.21394 UG_TITLE=Clone wrsu1.pk0006.a3:fis, full insert mRNA sequence
Ta.3560.1.S1_s_at	611.1	P	0.000244	652.4	P	0.000244	747.8	P	0.000244	628.8	P	0.000244	357.3	P	0.000244	199.9	P	0.000244	356.7	P	0.000244	588.8	P	0.000244	1038.3	P	0.000244	731.2	P	0.000244	670.6	P	0.000244	806.4	P	0.000244	gb:BJ318088 DB_XREF=gi:20122655 DB_XREF=BJ318088 CLONE=whyf6o03 TID=Ta.3560.1 CNT=51 FEA=mRNA TIER=Stack STK=7 UG=Ta.3560 UG_TITLE=Clone wr1.pk0152.a12:fis, full insert mRNA sequence
Ta.28714.1.S1_at	5476.9	P	0.000244	4440.9	P	0.000244	5832	P	0.000244	739.6	P	0.000244	393.4	P	0.000244	223.5	P	0.000244	3161.8	P	0.000244	3910.8	P	0.000244	5475.8	P	0.000244	863.5	P	0.000244	702.3	P	0.000244	918.4	P	0.000244	gb:CK216318 DB_XREF=gi:39622422 DB_XREF=FGAS028305 TID=Ta.28714.1 CNT=89 FEA=mRNA TIER=Stack STK=7 UG=Ta.28714 UG_TITLE=MRNA for Thiol-specific antioxidant protein, partial cds
Ta.28714.1.A1_s_at	31	P	0.008057	32.2	P	0.001953	52.5	P	0.010742	0.8	A	0.665527	12.4	P	0.000732	3.1	A	0.366211	78.8	P	0.000732	24.4	P	0.010742	68.4	P	0.008057	1.9	A	0.366211	1.3	A	0.656494	3	A	0.398926	gb:CK211498 DB_XREF=gi:39617602 DB_XREF=FGAS023343 TID=Ta.28714.1 CNT=89 FEA=mRNA TIER=ConsEnd STK=0 UG=Ta.28714 UG_TITLE=MRNA for Thiol-specific antioxidant protein, partial cds
Ta.85.1.S1_at	7020.3	P	0.000244	7125.1	P	0.000244	7240.8	P	0.000244	21.3	P	0.023926	11.3	A	0.219482	15.8	A	0.111572	5592.7	P	0.000244	6188.2	P	0.000244	7888.7	P	0.000244	27.2	A	0.129639	7.2	A	0.27417	20.6	M	0.056152	gb:CK208348 DB_XREF=gi:39570738 DB_XREF=FGAS020055 TID=Ta.85.1 CNT=170 FEA=mRNA TIER=Stack STK=6 UG=Ta.85 UG_TITLE=Wheat PsbP mRNA for 23 kDa oxygen evolving protein of photosystem II
Ta.23141.1.S1_at	1.4	A	0.80542	1.2	A	0.72583	0.8	A	0.567627	1.3	A	0.665527	1.7	A	0.850342	0.4	A	0.80542	0.7	A	0.943848	1.6	A	0.533936	11.7	A	0.432373	1.5	A	0.753906	1.7	A	0.870361	1	A	0.888428	gb:BJ235767 DB_XREF=gi:20052029 DB_XREF=BJ235767 CLONE=whe18d08 TID=Ta.23141.1 CNT=133 FEA=mRNA TIER=Stack STK=6 UG=Ta.23141 UG_TITLE=T.aestivum mRNA for puroindoline-a (pTA31)
Ta.69.2.S1_x_at	2.8	A	0.432373	0.3	A	0.932373	1.6	A	0.80542	0.1	A	0.884033	2.1	A	0.601074	1.3	A	0.80542	1.3	A	0.567627	0.9	A	0.72583	5.7	A	0.303711	0.9	A	0.432373	0.2	A	0.953857	0.4	A	0.80542	gb:CD888551 DB_XREF=gi:32656007 DB_XREF=G118.108G15R010925 CLONE=G118108G15 TID=Ta.69.2 CNT=70 FEA=EST TIER=Stack STK=8 UG=Ta.69 UG_TITLE=T.aestivum GSP-1a mRNA for grain softness protein
Ta.91.1.S1_at	9.3	A	0.246094	5.3	A	0.171387	8.7	A	0.19458	49.6	P	0.037598	11.1	A	0.19458	20.8	A	0.19458	0.7	A	0.919434	4.2	A	0.687744	12.2	A	0.334473	43.3	A	0.095215	34.3	P	0.030273	20.4	A	0.129639	gb:CD900269 DB_XREF=gi:32674597 DB_XREF=G356.001A04F010705 CLONE=G356001A04 TID=Ta.91.1 CNT=72 FEA=mRNA TIER=Stack STK=6 UG=Ta.91 UG_TITLE=T.aestivum mRNA for alpha1-thionin
Ta.837.1.S1_at	2.3	A	0.533936	2.8	A	0.74707	0.7	A	0.80542	5.4	A	0.432373	2.1	A	0.828613	8.6	A	0.19458	6.5	A	0.295166	5.8	A	0.149658	23.4	A	0.080566	1	A	0.870361	0.6	A	0.870361	0.9	A	0.962402	gb:BQ606263 DB_XREF=gi:21555512 DB_XREF=BRY_2111 TID=Ta.837.1 CNT=61 FEA=mRNA TIER=Stack STK=6 UG=Ta.837 UG_TITLE=Clone wdk1c.pk011.m3:fis, full insert mRNA sequence
Ta.62.1.S1_x_at	906.1	P	0.000244	413	P	0.000244	782.8	P	0.000244	5	A	0.567627	1.8	A	0.601074	1.5	A	0.780518	399.2	P	0.000244	421.7	P	0.000244	962.7	P	0.000244	29.5	P	0.023926	7.9	A	0.5	10.4	A	0.149658	gb:BM136002 DB_XREF=gi:17144769 DB_XREF=WHE2604_D03_H06ZS CLONE=WHE2604_D03_H06 TID=Ta.62.1 CNT=49 FEA=mRNA TIER=Stack STK=6 UG=Ta.62 UG_TITLE=MRNA for PR-1.1 protein
Ta.10170.1.S1_at	30.1	A	0.111572	9.8	A	0.095215	3.4	A	0.366211	21.1	P	0.046143	14.7	A	0.19458	15	P	0.030273	17.6	A	0.111572	21.7	A	0.129639	26.6	A	0.334473	19.1	A	0.303711	11	A	0.296143	23.1	A	0.171387	gb:BJ239084 DB_XREF=gi:20053856 DB_XREF=BJ239084 CLONE=whe4l05 TID=Ta.10170.1 CNT=47 FEA=mRNA TIER=Stack STK=6 UG=Ta.10170 UG_TITLE=Partial mRNA for WCI proteinase inhibitor
Ta.2797.1.S1_at	19	A	0.19458	15.7	A	0.246094	26.7	M	0.056152	24.9	A	0.080566	11.1	A	0.398926	19	A	0.149658	3.4	A	0.366211	9.5	A	0.095215	69.1	P	0.01416	7.5	A	0.27417	40	A	0.067627	40.4	A	0.080566	gb:BJ242477 DB_XREF=gi:23083824 DB_XREF=BJ242477 CLONE=whe23m11 TID=Ta.2797.1 CNT=78 FEA=mRNA TIER=Stack STK=6 UG=Ta.2797 UG_TITLE=Wheat endosperm mRNA for ADP-glucose pyrophosophorylase (WE:AGA.3) (EC 2.7.7.27)
Ta.2797.1.S1_x_at	50.3	M	0.056152	34.8	P	0.000732	24.6	P	0.046143	19.9	P	0.037598	12.1	A	0.149658	5.5	A	0.665527	11.8	M	0.053711	36.6	P	0.046143	54.1	P	0.001953	7.8	A	0.246094	29.2	P	0.023926	29	P	0.018555	gb:BJ242477 DB_XREF=gi:23083824 DB_XREF=BJ242477 CLONE=whe23m11 TID=Ta.2797.1 CNT=78 FEA=mRNA TIER=Stack STK=6 UG=Ta.2797 UG_TITLE=Wheat endosperm mRNA for ADP-glucose pyrophosophorylase (WE:AGA.3) (EC 2.7.7.27)
Ta.15331.1.S1_at	462.4	P	0.000244	481.9	P	0.000244	483.8	P	0.000732	437.9	P	0.000244	320.7	P	0.000244	174.3	P	0.000244	291.3	P	0.000244	418.7	P	0.000244	838.6	P	0.000244	452.5	P	0.000244	438.1	P	0.000244	442.5	P	0.000244	gb:AJ611890 DB_XREF=gi:39728817 DB_XREF=AJ611890 CLONE=05724R NOTE=Non-UniGene sequence merged into UniGene cluster TID=Ta.15331.1 CNT=31 FEA=mRNA TIER=Stack STK=6 UG=Ta.15331 UG_TITLE=Cytochrome reductase mRNA, partial cds
Ta.15331.1.S1_x_at	617.4	P	0.000244	628.4	P	0.000244	567.4	P	0.000244	565.3	P	0.000244	296.5	P	0.000244	159.6	P	0.000732	280.5	P	0.000244	405.6	P	0.000244	1318.8	P	0.000244	723.3	P	0.000244	515.6	P	0.000244	663.2	P	0.000244	gb:AJ611890 DB_XREF=gi:39728817 DB_XREF=AJ611890 CLONE=05724R NOTE=Non-UniGene sequence merged into UniGene cluster TID=Ta.15331.1 CNT=31 FEA=mRNA TIER=Stack STK=6 UG=Ta.15331 UG_TITLE=Cytochrome reductase mRNA, partial cds
Ta.13.1.S1_at	425.3	P	0.000732	175.9	P	0.000244	338.4	P	0.000244	31.4	P	0.0354	9.1	P	0.018555	7.4	A	0.219482	79.9	P	0.000244	406.9	P	0.000244	1505.1	P	0.000244	69.7	P	0.010742	37.8	P	0.008057	33.1	M	0.056152	gb:BJ256268 DB_XREF=gi:20079914 DB_XREF=BJ256268 CLONE=whh4k18 TID=Ta.13.1 CNT=30 FEA=mRNA TIER=Stack STK=6 UG=Ta.13 UG_TITLE=T.aestivum mRNA for WIR1, pathogen defense protein
Ta.4910.1.S1_at	1761.8	P	0.000244	1346.2	P	0.000244	2092	P	0.000244	451.7	P	0.000244	235.6	P	0.000244	146.1	P	0.000244	865.4	P	0.000244	1133.6	P	0.000244	1545.8	P	0.000244	490.6	P	0.000244	491.8	P	0.000244	525.3	P	0.000244	gb:BJ228955 DB_XREF=gi:20048410 DB_XREF=BJ228955 CLONE=whdl9b02 TID=Ta.4910.1 CNT=60 FEA=mRNA TIER=Stack STK=6 UG=Ta.4910 UG_TITLE=Clone wpa1c.pk004.m14:fis, full insert mRNA sequence
Ta.5034.1.S1_at	414.8	P	0.000244	333.5	P	0.000244	489.1	P	0.000244	378.2	P	0.000244	201.8	P	0.000244	94.4	P	0.000244	212.5	P	0.000244	303.9	P	0.000244	792.5	P	0.000244	468.8	P	0.000244	399.7	P	0.000244	560	P	0.000244	gb:BT009125.1 DB_XREF=gi:32128676 TID=Ta.5034.1 CNT=38 FEA=mRNA TIER=Stack STK=6 UG=Ta.5034 UG_TITLE=Clone wl1n.pk0018.c4:fis, full insert mRNA sequence DEF=Triticum aestivum clone wl1n.pk0018.c4:fis, full insert mRNA sequence.
Ta.367.1.S1_at	123.5	P	0.000244	130.9	P	0.000244	168.3	P	0.000244	182.4	P	0.000244	114.7	P	0.000244	68.8	P	0.000732	91.6	P	0.000244	136.9	P	0.001953	222.1	P	0.000732	242.9	P	0.000244	189.1	P	0.000244	247.4	P	0.000244	gb:BQ243123 DB_XREF=gi:20438999 DB_XREF=TaE15019A03F CLONE=TaE15019A03F TID=Ta.367.1 CNT=23 FEA=mRNA TIER=Stack STK=6 UG=Ta.367 UG_TITLE=Clone wdk2c.pk013.f22:fis, full insert mRNA sequence
Ta.24987.1.S1_at	3200.6	P	0.000244	3537.5	P	0.000244	3573.5	P	0.000244	2376.9	P	0.000244	1768.2	P	0.000244	1256.6	P	0.000244	1931.9	P	0.000244	2906.8	P	0.000244	3049.7	P	0.000244	2989.2	P	0.000244	2236.7	P	0.000244	2980.5	P	0.000244	gb:CK166034 DB_XREF=gi:38998683 DB_XREF=FGAS050085 TID=Ta.24987.1 CNT=440 FEA=mRNA TIER=Stack STK=76 UG=Ta.24987 UG_TITLE=Cytosolic malate dehydrogenase mRNA, partial cds
Ta.30768.1.S1_x_at	4561.1	P	0.000244	3004.6	P	0.000244	4993.7	P	0.000244	4107.5	P	0.000244	2653.7	P	0.000244	1692.4	P	0.000244	2237	P	0.000244	3272.6	P	0.000244	5572.6	P	0.000244	4608	P	0.000244	4181.6	P	0.000244	5036.7	P	0.000244	gb:Z11540.1 DB_XREF=gi:21802 TID=Ta.30768.1 CNT=252 FEA=mRNA TIER=Stack STK=70 UG=Ta.30768 DEF=T.aestivum mRNA for high mobility group protein (HMGW). PROD=high mobility group protein
Ta.27785.1.S1_a_at	3090.2	P	0.000244	2431.3	P	0.000244	3019.7	P	0.000244	2781.8	P	0.000244	1834.5	P	0.000244	1168.4	P	0.000244	1689.5	P	0.000244	2071.9	P	0.000244	3621.5	P	0.000244	3477.1	P	0.000244	2987.8	P	0.000244	3614.1	P	0.000244	gb:BQ804429 DB_XREF=gi:22028558 DB_XREF=WHE3554_E09_J18ZS CLONE=WHE3554_E09_J18 TID=Ta.27785.1 CNT=357 FEA=mRNA TIER=Stack STK=57 UG=Ta.27785 UG_TITLE=Ribosomal protein S8-like mRNA, complete sequence
Ta.794.1.S1_at	4181.8	P	0.000244	3540.9	P	0.000244	4414.3	P	0.000244	4087.1	P	0.000244	3638.4	P	0.000244	2858.3	P	0.000244	2728.4	P	0.000244	3363.5	P	0.000244	4720.2	P	0.000244	5114.2	P	0.000244	4796.4	P	0.000244	5333.9	P	0.000244	gb:CK171366 DB_XREF=gi:39009517 DB_XREF=FGAS046594 TID=Ta.794.1 CNT=276 FEA=mRNA TIER=Stack STK=53 UG=Ta.794 UG_TITLE=QM mRNA, partial cds
Ta.794.1.S1_x_at	4312.7	P	0.000244	3652.8	P	0.000244	4278.5	P	0.000244	4585.1	P	0.000244	3940	P	0.000244	2977.5	P	0.000244	2561.1	P	0.000244	3439.2	P	0.000244	4989.6	P	0.000244	5512	P	0.000244	5320.3	P	0.000244	5835.6	P	0.000244	gb:CK171366 DB_XREF=gi:39009517 DB_XREF=FGAS046594 TID=Ta.794.1 CNT=276 FEA=mRNA TIER=Stack STK=53 UG=Ta.794 UG_TITLE=QM mRNA, partial cds
Ta.2502.1.S1_a_at	2837.6	P	0.000244	2881.8	P	0.000244	2704.1	P	0.000244	3322.8	P	0.000244	2325.5	P	0.000244	2127.3	P	0.000244	1621.7	P	0.000244	2478.8	P	0.000244	3820	P	0.000244	3817.6	P	0.000244	3390.4	P	0.000244	3827.6	P	0.000244	gb:BJ241868 DB_XREF=gi:23083611 DB_XREF=BJ241868 CLONE=whe22g01 TID=Ta.2502.1 CNT=505 FEA=mRNA TIER=Stack STK=39 UG=Ta.2502 UG_TITLE=T.aestivum mRNA for HSP80-2 protein
Ta.2502.1.S1_x_at	2195.4	P	0.000244	2127.8	P	0.000244	2681	P	0.000244	3623.2	P	0.000244	2739.3	P	0.000244	2113.4	P	0.000244	1204.4	P	0.000244	1905.3	P	0.000244	3652.2	P	0.000244	4292.2	P	0.000244	3781.1	P	0.000244	4362	P	0.000244	gb:BJ241868 DB_XREF=gi:23083611 DB_XREF=BJ241868 CLONE=whe22g01 TID=Ta.2502.1 CNT=505 FEA=mRNA TIER=Stack STK=39 UG=Ta.2502 UG_TITLE=T.aestivum mRNA for HSP80-2 protein
Ta.542.1.S1_at	994	P	0.000244	1301.5	P	0.000244	1137.8	P	0.000244	1019.9	P	0.000244	491.4	P	0.000244	363.5	P	0.000244	453.7	P	0.000244	887.4	P	0.000244	1505.6	P	0.000244	1087.5	P	0.000244	903.8	P	0.000244	1042	P	0.000244	gb:BE398394 DB_XREF=gi:9357868 DB_XREF=WHE0011.D11F000701 CLONE=WHE0011.D11 TID=Ta.542.1 CNT=295 FEA=mRNA TIER=Stack STK=39 UG=Ta.542 UG_TITLE=Clone wle1n.pk0063.d7:fis, full insert mRNA sequence
Ta.24130.1.S1_x_at	1134.3	P	0.000244	814	P	0.000244	1124.3	P	0.000244	1060	P	0.000244	568	P	0.000244	456.2	P	0.000244	521.7	P	0.000244	744	P	0.000244	1656.1	P	0.000244	1262.6	P	0.000244	1223.2	P	0.000244	1419.1	P	0.000244	gb:BU101253 DB_XREF=gi:22549052 DB_XREF=WHE3366_F08_L16ZS CLONE=WHE3366_F08_L16 TID=Ta.24130.1 CNT=202 FEA=mRNA TIER=Stack STK=34 UG=Ta.24130 UG_TITLE=60S ribosomal protein L15 mRNA, partial cds
Ta.135.1.S1_at	2697.5	P	0.000244	3044.2	P	0.000244	2856.5	P	0.000244	2458.9	P	0.000244	1376.2	P	0.000244	1147.6	P	0.000244	1341.3	P	0.000244	2030	P	0.000244	3214.3	P	0.000244	2677.5	P	0.000244	2510.2	P	0.000244	2790.6	P	0.000244	gb:BJ230302 DB_XREF=gi:23078307 DB_XREF=BJ230302 CLONE=whdl22d05 TID=Ta.135.1 CNT=300 FEA=mRNA TIER=Stack STK=33 UG=Ta.135 UG_TITLE=MRNA for reversibly glycosylated polypeptide
Ta.27713.1.A1_x_at	2968.1	P	0.000244	2978.5	P	0.000244	3208.9	P	0.000244	2898.6	P	0.000244	2546.2	P	0.000244	1640.1	P	0.000244	1451.4	P	0.000244	2111.2	P	0.000244	3885.9	P	0.000244	4213.1	P	0.000244	3132.8	P	0.000244	4194.5	P	0.000244	gb:CD879558 DB_XREF=gi:32635191 DB_XREF=AZO4.105K12R011123 CLONE=AZO4105K12 TID=Ta.27713.1 CNT=158 FEA=mRNA TIER=Stack STK=32 UG=Ta.27713 UG_TITLE=Elongation factor-1 alpha mRNA, partial cds
Ta.1230.1.S1_x_at	1746.6	P	0.000244	1857.3	P	0.000244	2079.7	P	0.000244	2498	P	0.000244	1675.6	P	0.000244	828.7	P	0.000244	1001.8	P	0.000244	1471.6	P	0.000244	2900	P	0.000244	2818.1	P	0.000244	2659.5	P	0.000244	3295.3	P	0.000244	gb:BJ298936 DB_XREF=gi:23154072 DB_XREF=BJ298936 CLONE=whsl27m23 TID=Ta.1230.1 CNT=151 FEA=mRNA TIER=Stack STK=31 UG=Ta.1230 UG_TITLE=Clone wdk1c.pk0002.b5:fis, full insert mRNA sequence
Ta.28265.1.S1_at	8545.9	P	0.000244	8202	P	0.000244	8968	P	0.000244	23.6	P	0.001221	11.9	A	0.111572	17.2	P	0.046143	7157.9	P	0.000244	8011.6	P	0.000244	9158.9	P	0.000244	44.5	P	0.00415	20.1	M	0.056152	42.8	P	0.008057	gb:CK213341 DB_XREF=gi:39619445 DB_XREF=FGAS025250 TID=Ta.28265.1 CNT=175 FEA=mRNA TIER=Stack STK=29 UG=Ta.28265 UG_TITLE=Oxygen-evolving complex precursor, mRNA, partial cds
Ta.18.1.S1_at	2756.8	P	0.000244	2331.9	P	0.000244	3240.6	P	0.000244	3003.1	P	0.000244	2307.4	P	0.000244	1567.3	P	0.000244	1434.2	P	0.000244	1950.5	P	0.000244	3330.1	P	0.000244	3817.4	P	0.000244	2960.4	P	0.000244	4110	P	0.000244	gb:BJ241578 DB_XREF=gi:20055204 DB_XREF=BJ241578 CLONE=whe20p09 TID=Ta.18.1 CNT=347 FEA=mRNA TIER=Stack STK=28 UG=Ta.18 UG_TITLE=T.aestivum translation initiation factor 4A
Ta.24979.1.S1_at	924.3	P	0.000244	1062	P	0.000244	1059.6	P	0.000244	1234.1	P	0.000244	792.1	P	0.000244	556.8	P	0.000244	572.4	P	0.000244	834	P	0.000244	1592.8	P	0.000244	1564.8	P	0.000244	1385.6	P	0.000244	1561.4	P	0.000244	gb:BT009114.1 DB_XREF=gi:32128665 TID=Ta.24979.1 CNT=145 FEA=mRNA TIER=Stack STK=28 UG=Ta.24979 UG_TITLE=Clone wle1n.pk0059.e6:fis, full insert mRNA sequence DEF=Triticum aestivum clone wl1.pk0012.c2:fis, full insert mRNA sequence.
Ta.2539.1.S1_a_at	2361.7	P	0.000244	2352.2	P	0.000244	2645.4	P	0.000244	1908.5	P	0.000244	1341.7	P	0.000244	772.6	P	0.000244	1362.5	P	0.000244	1791.4	P	0.000244	3143.7	P	0.000244	2436.2	P	0.000244	1876.9	P	0.000244	2414.5	P	0.000244	gb:BJ291764 DB_XREF=gi:23149987 DB_XREF=BJ291764 CLONE=whsl24k04 TID=Ta.2539.1 CNT=147 FEA=mRNA TIER=Stack STK=26 UG=Ta.2539 UG_TITLE=Acidic ribosomal protein mRNA, partial cds
Ta.2798.1.S1_s_at	4.7	A	0.466064	8.2	A	0.398926	9.1	A	0.149658	2.9	A	0.296143	0.5	A	0.753906	11.1	A	0.129639	3.5	A	0.633789	0.1	A	0.98584	13	A	0.149658	8.9	A	0.27417	1	A	0.696289	0.6	A	0.953857	gb:BJ290016 DB_XREF=gi:23149017 DB_XREF=BJ290016 CLONE=whsl8f21 TID=Ta.2798.1 CNT=118 FEA=mRNA TIER=Stack STK=26 UG=Ta.2798 UG_TITLE=Wheat mRNA for Em protein
Ta.2798.1.S1_x_at	12.7	A	0.19458	5.2	A	0.303711	11.2	A	0.171387	14.2	A	0.219482	5.7	P	0.044189	3.5	A	0.334473	2.4	A	0.398926	3.7	A	0.466064	23.3	A	0.19458	6.2	A	0.567627	7.3	A	0.366211	5.1	A	0.366211	gb:BJ290016 DB_XREF=gi:23149017 DB_XREF=BJ290016 CLONE=whsl8f21 TID=Ta.2798.1 CNT=118 FEA=mRNA TIER=Stack STK=26 UG=Ta.2798 UG_TITLE=Wheat mRNA for Em protein
Ta.93.1.S1_at	61	M	0.056152	45.4	P	0.01416	38.8	P	0.030273	6.9	A	0.19458	9.9	A	0.334473	1.1	A	0.828613	22.3	A	0.129639	36.2	P	0.030273	79.8	A	0.095215	10.8	A	0.246094	11.3	A	0.366211	20.1	A	0.246094	gb:M26672.1 DB_XREF=gi:530980 TID=Ta.93.1 CNT=211 FEA=mRNA TIER=Stack STK=25 UG=Ta.93 UG_TITLE=Sucrose synthase type 2 mRNA, 3 end DEF=Triticum aestivum sucrose synthase type 2 mRNA, 3 end.
Ta.15275.1.S1_at	657.6	P	0.000244	747.7	P	0.000244	849.1	P	0.000244	551.5	P	0.000244	348.3	P	0.000244	232.6	P	0.001953	303.2	P	0.000244	549.8	P	0.000244	1061.5	P	0.000244	802.9	P	0.000244	610.7	P	0.000244	770.9	P	0.000244	gb:BJ297367 DB_XREF=gi:23153185 DB_XREF=BJ297367 CLONE=whsl20c09 TID=Ta.15275.1 CNT=106 FEA=mRNA TIER=Stack STK=23 UG=Ta.15275 UG_TITLE=Transcribed sequence with weak similarity to protein ref:NP_186777.1 (A.thaliana) putative porin (Arabidopsis thaliana)
Ta.14101.1.S1_at	106.6	P	0.000244	130.2	P	0.000244	117.6	P	0.000244	6.2	A	0.080566	0.5	A	0.657227	4.1	A	0.334473	44.5	P	0.000244	69.3	P	0.000244	121.8	P	0.000244	17.2	P	0.001953	5.9	A	0.27417	5.7	A	0.398926	gb:BQ804732 DB_XREF=gi:22028941 DB_XREF=WHE3558_C03_F06ZS CLONE=WHE3558_C03_F06 TID=Ta.14101.1 CNT=100 FEA=mRNA TIER=Stack STK=22 UG=Ta.14101 UG_TITLE=Clone wkm2n.pk008.p10:fis, full insert mRNA sequence
Ta.14101.1.S1_x_at	122.6	P	0.000244	112	P	0.000244	130.1	P	0.000244	0.6	A	0.850342	4.8	A	0.5	7.2	A	0.398926	54.6	P	0.000244	69.1	P	0.000244	144.2	P	0.000732	10.1	A	0.149658	11.4	A	0.398926	6.6	A	0.246094	gb:BQ804732 DB_XREF=gi:22028941 DB_XREF=WHE3558_C03_F06ZS CLONE=WHE3558_C03_F06 TID=Ta.14101.1 CNT=100 FEA=mRNA TIER=Stack STK=22 UG=Ta.14101 UG_TITLE=Clone wkm2n.pk008.p10:fis, full insert mRNA sequence
Ta.27377.1.S1_x_at	2798.4	P	0.000244	2321.2	P	0.000244	2904.6	P	0.000244	2033.3	P	0.000244	1211.6	P	0.000244	555.5	P	0.000244	1753.1	P	0.000244	1510.6	P	0.000244	2975	P	0.000244	3035.2	P	0.000244	1358.5	P	0.000244	3023.7	P	0.000244	gb:BJ230211 DB_XREF=gi:23078261 DB_XREF=BJ230211 CLONE=whdl21n15 TID=Ta.27377.1 CNT=184 FEA=mRNA TIER=Stack STK=21 UG=Ta.27377 UG_TITLE=Ubiquitinribosomal fusion protein mRNA, partial cds
Ta.28331.1.S1_at	3383.2	P	0.000244	2864.3	P	0.000244	3592.4	P	0.000244	3154.1	P	0.000244	2233.5	P	0.000244	1476.5	P	0.000244	1873.6	P	0.000244	2750.8	P	0.000244	3506.2	P	0.000244	4354.5	P	0.000244	3344.5	P	0.000244	4402.1	P	0.000244	gb:CK168580 DB_XREF=gi:39003878 DB_XREF=FGAS043144 TID=Ta.28331.1 CNT=435 FEA=mRNA TIER=Stack STK=20 UG=Ta.28331 UG_TITLE=Ribosomal protein L2 mRNA, partial cds
Ta.28331.1.S1_x_at	3271.1	P	0.000244	2674.7	P	0.000244	3426.4	P	0.000244	3266.6	P	0.000244	2201.2	P	0.000244	1368.5	P	0.000244	1746.5	P	0.000244	2424.7	P	0.000244	3859.9	P	0.000244	4036.4	P	0.000244	3220.6	P	0.000244	4144	P	0.000244	gb:CK168580 DB_XREF=gi:39003878 DB_XREF=FGAS043144 TID=Ta.28331.1 CNT=435 FEA=mRNA TIER=Stack STK=20 UG=Ta.28331 UG_TITLE=Ribosomal protein L2 mRNA, partial cds
Ta.28254.1.S1_s_at	572	P	0.000244	1486	P	0.000244	746.9	P	0.000244	202.9	P	0.000244	100.7	P	0.000244	44.4	P	0.000244	419.2	P	0.000244	742.3	P	0.000244	1598.4	P	0.000244	223.8	P	0.000244	192.8	P	0.000244	250.6	P	0.000244	gb:BJ274136 DB_XREF=gi:23142017 DB_XREF=BJ274136 CLONE=whoh20n10 TID=Ta.28254.1 CNT=106 FEA=mRNA TIER=Stack STK=20 UG=Ta.28254 UG_TITLE=Myo-inositol 1-phosphate synthase-like mRNA, partial sequence
Ta.14227.1.S1_at	1810.4	P	0.000244	1601.8	P	0.000244	1820.7	P	0.000244	1898	P	0.000244	1106.3	P	0.000244	346.7	P	0.000244	954	P	0.000244	1491.4	P	0.000244	3467	P	0.000244	2814.8	P	0.000244	1919.4	P	0.000244	2790.3	P	0.000244	gb:CD869993 DB_XREF=gi:32553809 DB_XREF=AZO2.113D01F001128 CLONE=AZO2113D01 TID=Ta.14227.1 CNT=168 FEA=mRNA TIER=Stack STK=19 UG=Ta.14227 UG_TITLE=Wheat initiation factor 1A (eIF-1A) mRNA
Ta.10259.1.S1_at	296.9	P	0.000244	884.1	P	0.000244	394.8	P	0.000244	1018.2	P	0.000244	593.3	P	0.000244	431.6	P	0.000244	148.8	P	0.000244	394.2	P	0.000244	893.3	P	0.000244	1167.5	P	0.000244	991.1	P	0.000244	1090.8	P	0.000244	gb:BJ265952 DB_XREF=gi:20085671 DB_XREF=BJ265952 CLONE=whh24c16 TID=Ta.10259.1 CNT=164 FEA=mRNA TIER=Stack STK=17 UG=Ta.10259 UG_TITLE=Heat shock protein (hsp70A) mRNA, partial cds
Ta.5.1.S1_at	2542.9	P	0.000244	2426.3	P	0.000244	2820.9	P	0.000244	3056.1	P	0.000244	1977.4	P	0.000244	1443.8	P	0.000244	1500.8	P	0.000244	2123.7	P	0.000244	3620.2	P	0.000244	3457.8	P	0.000244	2954.4	P	0.000244	3578.5	P	0.000244	gb:CK203655 DB_XREF=gi:39566045 DB_XREF=FGAS012187 TID=Ta.5.1 CNT=186 FEA=mRNA TIER=Stack STK=16 UG=Ta.5 UG_TITLE=T.aestivum atp-2 mRNA for ATP synthase beta subunit
Ta.39.3.S1_a_at	1476.2	P	0.000244	1193.9	P	0.000244	1681.1	P	0.000244	1932.1	P	0.000244	1148.2	P	0.000244	834.1	P	0.000244	662.7	P	0.000244	986.9	P	0.000244	1903.5	P	0.000244	2073.9	P	0.000244	2292	P	0.000244	2385.8	P	0.000244	gb:BJ283967 DB_XREF=gi:23146025 DB_XREF=BJ283967 CLONE=whr18f03 TID=Ta.39.3 CNT=110 FEA=mRNA TIER=Stack STK=15 UG=Ta.39 UG_TITLE=T.aestivum mRNA for starch branching enzyme I
Ta.39.3.S1_x_at	2346.7	P	0.000244	1842.5	P	0.000244	2491.4	P	0.000244	2588.3	P	0.000244	1750.5	P	0.000244	1137.7	P	0.000244	1452.8	P	0.000244	1634.3	P	0.000244	3103.9	P	0.000244	3112	P	0.000244	2746.3	P	0.000244	3242.3	P	0.000244	gb:BJ283967 DB_XREF=gi:23146025 DB_XREF=BJ283967 CLONE=whr18f03 TID=Ta.39.3 CNT=110 FEA=mRNA TIER=Stack STK=15 UG=Ta.39 UG_TITLE=T.aestivum mRNA for starch branching enzyme I
Ta.28016.1.S1_x_at	1661.7	P	0.000244	1520.4	P	0.000244	2121.2	P	0.000244	2608	P	0.000244	1777.5	P	0.000244	1337.9	P	0.000244	1004.3	P	0.000244	1384.9	P	0.000244	2023.9	P	0.000244	2762.9	P	0.000244	2710.5	P	0.000244	3134.4	P	0.000244	gb:BJ250194 DB_XREF=gi:23086954 DB_XREF=BJ250194 CLONE=whf9i13 TID=Ta.28016.1 CNT=300 FEA=mRNA TIER=Stack STK=13 UG=Ta.28016 UG_TITLE=Elongation factor-2 mRNA, partial cds
Ta.27352.1.S1_at	224.3	P	0.000244	176.9	P	0.000244	247.7	P	0.000244	483	P	0.000244	237.6	P	0.000244	144.7	P	0.000244	119.3	P	0.000732	230.8	P	0.000244	514.3	P	0.000244	562.6	P	0.000244	522.6	P	0.000244	567.7	P	0.000244	gb:BJ273868 DB_XREF=gi:23141926 DB_XREF=BJ273868 CLONE=whoh19i10 TID=Ta.27352.1 CNT=149 FEA=mRNA TIER=Stack STK=13 UG=Ta.27352 UG_TITLE=Clone wlm96.pk061.n18:fis, full insert mRNA sequence
Ta.134.1.S1_at	736.5	P	0.000732	656.8	P	0.000732	785.9	P	0.000732	940.4	P	0.000244	474.3	P	0.000244	280.9	P	0.000244	291.5	P	0.000732	548.7	P	0.000732	1018.1	P	0.000732	1101.4	P	0.000244	728.2	P	0.000244	1123.7	P	0.000244	gb:BJ286647 DB_XREF=gi:20106031 DB_XREF=BJ286647 CLONE=whr22k16 TID=Ta.134.1 CNT=67 FEA=mRNA TIER=Stack STK=13 UG=Ta.134 UG_TITLE=MRNA for amylogenin
Ta.58.1.S1_at	13.2	A	0.080566	7.7	A	0.567627	15.2	A	0.095215	13.6	A	0.095215	0.3	A	0.466064	13	A	0.27417	6	A	0.266846	9.7	A	0.149658	22.8	A	0.149658	11	P	0.023926	11.3	A	0.246094	12.3	A	0.171387	gb:BJ239121 DB_XREF=gi:23082351 DB_XREF=BJ239121 CLONE=whe4n23 TID=Ta.58.1 CNT=230 FEA=mRNA TIER=Stack STK=12 UG=Ta.58 UG_TITLE=Wheat mRNA for subunit CM16 of alpha-amylase tetrameric inhibitor
Ta.30754.1.S1_at	3	A	0.601074	31.3	M	0.056152	3.1	A	0.696289	1.4	A	0.901123	12.4	A	0.334473	1.3	A	0.904785	8.8	A	0.5	8.8	A	0.334473	39.3	A	0.149658	4.7	A	0.633789	1.8	A	0.696289	4.2	A	0.665527	gb:BJ295650 DB_XREF=gi:23152211 DB_XREF=BJ295650 CLONE=whsl4k17 TID=Ta.30754.1 CNT=106 FEA=mRNA TIER=Stack STK=12 UG=Ta.30754 UG_TITLE=Clone wdk5c.pk006.d13:fis, full insert mRNA sequence
Ta.28708.1.S1_at	1066.2	P	0.000244	1278.6	P	0.000244	1242.6	P	0.000244	1123.3	P	0.000244	687.4	P	0.000244	424.9	P	0.000244	584.2	P	0.000244	1047.6	P	0.000244	1667.9	P	0.000244	1462.5	P	0.000244	974.6	P	0.000244	1344.2	P	0.000244	gb:BJ228966 DB_XREF=gi:23077648 DB_XREF=BJ228966 CLONE=whdl9c11 TID=Ta.28708.1 CNT=81 FEA=mRNA TIER=Stack STK=11 UG=Ta.28708 UG_TITLE=T.aestivum ubiquitin carrier protein mRNA
Ta.4352.2.S1_a_at	51.1	P	0.008057	59.6	P	0.00293	54.3	P	0.01416	9.2	A	0.398926	7.9	A	0.149658	5.3	A	0.27417	27.6	P	0.023926	48.2	P	0.00293	79.2	P	0.000732	12.9	A	0.246094	3.6	A	0.366211	7.3	A	0.303711	gb:BJ261195 DB_XREF=gi:23091313 DB_XREF=BJ261195 CLONE=whh1n07 TID=Ta.4352.2 CNT=39 FEA=mRNA TIER=Stack STK=11 UG=Ta.4352 UG_TITLE=Clone wdk2c.pk007.c14:fis, full insert mRNA sequence
Ta.6411.1.S1_at	59.6	P	0.00415	51.5	P	0.001953	66.9	P	0.001953	42.5	P	0.00415	33.8	P	0.005859	14	M	0.056152	18.2	A	0.067627	40.8	P	0.01416	104.3	P	0.018555	89.8	P	0.001953	52.1	P	0.01416	79.6	P	0.010742	gb:BJ311449 DB_XREF=gi:20118708 DB_XREF=BJ311449 CLONE=whyd27n17 TID=Ta.6411.1 CNT=31 FEA=mRNA TIER=Stack STK=11 UG=Ta.6411 UG_TITLE=Partial mRNA for putative transcription factor MADS32
Ta.304.1.S1_at	520.4	P	0.000732	611.5	P	0.000244	604.5	P	0.000732	1990.7	P	0.000244	1079	P	0.000732	655.8	P	0.000244	251.7	P	0.000732	353.9	P	0.000732	706.7	P	0.000244	2268.6	P	0.000732	1902.3	P	0.000244	2225.6	P	0.000244	gb:CK171609 DB_XREF=gi:39010006 DB_XREF=FGAS046942 TID=Ta.304.1 CNT=218 FEA=mRNA TIER=Stack STK=10 UG=Ta.304 UG_TITLE=Partial mRNA for putative fructose 1-,6- biphosphate aldolase (ald gene)
Ta.304.1.S1_x_at	1250	P	0.000732	1236.3	P	0.000732	1343.5	P	0.000732	2475.6	P	0.000732	1399.4	P	0.000732	893.7	P	0.000732	480.8	P	0.000732	868.2	P	0.000732	1674	P	0.000732	2915	P	0.000732	2376.9	P	0.000244	2789.3	P	0.000244	gb:CK171609 DB_XREF=gi:39010006 DB_XREF=FGAS046942 TID=Ta.304.1 CNT=218 FEA=mRNA TIER=Stack STK=10 UG=Ta.304 UG_TITLE=Partial mRNA for putative fructose 1-,6- biphosphate aldolase (ald gene)
Ta.23080.1.S1_at	373.9	P	0.000244	630.8	P	0.000244	419.1	P	0.000244	553.1	P	0.000244	320.8	P	0.000244	292.6	P	0.000244	198.3	P	0.000244	346.2	P	0.000244	675.5	P	0.000244	701.1	P	0.000244	615.6	P	0.000244	740.9	P	0.000244	gb:BJ320347 DB_XREF=gi:23162945 DB_XREF=BJ320347 CLONE=whyf14m04 TID=Ta.23080.1 CNT=155 FEA=mRNA TIER=Stack STK=10 UG=Ta.23080 UG_TITLE=Clone wpa1c.pk002.f9:fis, full insert mRNA sequence
Ta.2797.2.S1_x_at	54.3	P	0.018555	42.9	P	0.00415	51	P	0.010742	23	A	0.095215	6.1	A	0.398926	6.4	A	0.303711	26.5	M	0.056152	20.7	M	0.056152	48.1	A	0.095215	13.2	A	0.334473	28.7	A	0.111572	17.5	A	0.334473	gb:BE430310 DB_XREF=gi:9428153 DB_XREF=SUN001.E02R991203 CLONE=SUN001.E02 TID=Ta.2797.2 CNT=117 FEA=mRNA TIER=Stack STK=10 UG=Ta.2797 UG_TITLE=Wheat endosperm mRNA for ADP-glucose pyrophosophorylase (WE:AGA.3) (EC 2.7.7.27)
Ta.24945.1.S1_at	1876.9	P	0.000244	2243	P	0.000244	2173.8	P	0.000244	2128.5	P	0.000244	1252.6	P	0.000244	887.7	P	0.000244	957.6	P	0.000244	1518.4	P	0.000244	2167.3	P	0.000244	2675.4	P	0.000244	1664.5	P	0.000244	2463.6	P	0.000244	gb:BJ317763 DB_XREF=gi:23161904 DB_XREF=BJ317763 CLONE=whyf2d20 TID=Ta.24945.1 CNT=328 FEA=mRNA TIER=Stack STK=9 UG=Ta.24945 UG_TITLE=Wheat mRNA for cytosolic phosphoglycerate kinase (EC 2.7.2.3)
Ta.23142.6.S1_x_at	9.3	A	0.466064	0.6	A	0.870361	0.5	A	0.941406	1.1	A	0.80542	5.6	A	0.19458	1.8	A	0.780518	2.9	A	0.423828	0.3	A	0.99707	1.8	A	0.850342	2.2	A	0.665527	10.3	A	0.219482	12.5	A	0.303711	gb:CD910659 DB_XREF=gi:32684983 DB_XREF=G550.001N12F010228 CLONE=G550001N12 TID=Ta.23142.6 CNT=69 FEA=EST TIER=Stack STK=7 UG=Ta.23142 UG_TITLE=Wheat (T.aestivum) gamma-gliadin class B-III mRNA
Ta.605.1.S1_at	1111	P	0.000244	1363.2	P	0.000244	1446.3	P	0.000244	1534.7	P	0.000244	798.2	P	0.000244	452.1	P	0.000244	520.7	P	0.000244	868.4	P	0.000244	1777.5	P	0.000244	1763.2	P	0.000244	1310	P	0.000244	1656.1	P	0.000244	gb:BJ319546 DB_XREF=gi:23162644 DB_XREF=BJ319546 CLONE=whyf9b05 TID=Ta.605.1 CNT=240 FEA=mRNA TIER=Stack STK=9 UG=Ta.605 UG_TITLE=Phosphoglycerate mutase mRNA, partial cds
Ta.3516.1.S1_at	949.6	P	0.000244	868.3	P	0.000244	1106.8	P	0.000244	1202.3	P	0.000244	708.4	P	0.000244	420.7	P	0.000244	424.5	P	0.000244	814.6	P	0.000244	1246.1	P	0.000244	1478.4	P	0.000244	1221.7	P	0.000244	1522.5	P	0.000244	gb:BJ296772 DB_XREF=gi:20110531 DB_XREF=BJ296772 CLONE=whsl14j09 TID=Ta.3516.1 CNT=76 FEA=mRNA TIER=Stack STK=9 UG=Ta.3516 UG_TITLE=Clone wdk9n1.pk001.m5:fis, full insert mRNA sequence
Ta.27776.1.S1_at	7.4	A	0.091553	7.1	A	0.334473	19.6	M	0.056152	124.7	P	0.000244	52.1	P	0.000244	54.2	P	0.000244	9.9	P	0.018555	14.2	P	0.023926	20.6	A	0.080566	109.1	P	0.000244	167.6	P	0.000244	162	P	0.000244	gb:BJ274612 DB_XREF=gi:23142175 DB_XREF=BJ274612 CLONE=whoh22p15 TID=Ta.27776.1 CNT=36 FEA=mRNA TIER=Stack STK=9 UG=Ta.27776 UG_TITLE=Clone wdk1c.pk007.n22:fis, full insert mRNA sequence
Ta.23704.1.S1_s_at	1887.6	P	0.000244	3098	P	0.000244	1754.3	P	0.000244	2259.5	P	0.000244	1267.5	P	0.000244	673.3	P	0.000244	1181.1	P	0.000244	1938.9	P	0.000244	3045.6	P	0.000244	3135.5	P	0.000244	1787	P	0.000244	2722.2	P	0.000244	gb:AJ440795.1 DB_XREF=gi:23504746 GEN=gstf6 TID=Ta.23704.1 CNT=123 FEA=mRNA TIER=Stack STK=8 UG=Ta.23704 DEF=Triticum aestivum mRNA for glutathione transferase F6 (gstf6 gene). PROD=glutathione transferase F6
Ta.23704.1.S1_x_at	1038.9	P	0.000244	2197.7	P	0.000244	1178.5	P	0.000244	1100.8	P	0.000244	603	P	0.000244	387.5	P	0.000244	728.8	P	0.000244	1417.5	P	0.000244	1695.8	P	0.000244	1848.2	P	0.000244	801	P	0.000244	1515.5	P	0.000244	gb:AJ440795.1 DB_XREF=gi:23504746 GEN=gstf6 TID=Ta.23704.1 CNT=123 FEA=mRNA TIER=Stack STK=8 UG=Ta.23704 DEF=Triticum aestivum mRNA for glutathione transferase F6 (gstf6 gene). PROD=glutathione transferase F6
Ta.14168.1.S1_at	2176.8	P	0.000244	1445.6	P	0.000244	2425.6	P	0.000244	249.3	P	0.000244	136	P	0.000244	101.4	P	0.000732	974.7	P	0.000244	1624.2	P	0.000244	3316	P	0.000244	412.3	P	0.000244	281.1	P	0.000244	380.3	P	0.000244	gb:BJ263863 DB_XREF=gi:23096851 DB_XREF=BJ263863 CLONE=whh6l13 TID=Ta.14168.1 CNT=123 FEA=mRNA TIER=Stack STK=8 UG=Ta.14168 UG_TITLE=T.aestivum mRNA for a proline-rich protein
Ta.2307.1.S1_at	4348.1	P	0.000244	3728.8	P	0.000244	4933.3	P	0.000244	160.5	P	0.000244	83.5	P	0.000732	50.2	P	0.000244	3187.9	P	0.000244	4095.7	P	0.000244	5567.6	P	0.000244	196.3	P	0.001221	173.1	P	0.000732	189.2	P	0.000244	gb:X15233.1 DB_XREF=gi:21832 TID=Ta.2307.1 CNT=121 FEA=mRNA TIER=Stack STK=8 UG=Ta.2307 UG_TITLE=Wheat mRNA for chloroplast phosphoglycerate kinase (EC 2.7.2.3) DEF=Wheat mRNA for chloroplast phosphoglycerate kinase (EC 2.7.2.3).
Ta.1465.1.S1_at	2042.7	P	0.000732	1484.6	P	0.000244	2326.7	P	0.000244	4148	P	0.000244	4032.9	P	0.000244	2889.6	P	0.000244	1037.9	P	0.000732	1417.9	P	0.000244	1937.2	P	0.001221	6317.6	P	0.000244	4392	P	0.000244	5333.1	P	0.000244	gb:CD878122 DB_XREF=gi:32561938 DB_XREF=AZO4.101P04R011121 CLONE=AZO4101P04 TID=Ta.1465.1 CNT=145 FEA=mRNA TIER=Stack STK=8 UG=Ta.1465 UG_TITLE=Phenylalanine ammonia lyase (War7.2) mRNA, partial cds
Ta.28312.1.S1_at	0.4	A	0.932373	0.1	A	0.753906	0.7	A	0.633789	3.9	A	0.334473	0.2	A	0.962402	0.4	A	0.780518	3.4	P	0.046143	0.2	A	0.753906	6	A	0.432373	7.4	A	0.149658	6.1	A	0.303711	0.2	A	0.904785	gb:BJ241990 DB_XREF=gi:23083671 DB_XREF=BJ241990 CLONE=whe22o07 TID=Ta.28312.1 CNT=200 FEA=mRNA TIER=Stack STK=7 UG=Ta.28312 UG_TITLE=Triticin precursor, mRNA, partial cds
Ta.28312.1.S1_x_at	2.7	A	0.423828	0.9	A	0.533936	0.6	A	0.80542	1.3	A	0.567627	0.1	A	0.953857	0.2	A	0.962402	8.9	A	0.080566	5.3	A	0.129639	1.2	A	0.74707	1.4	A	0.5	0.8	A	0.780518	3.8	A	0.559326	gb:BJ241990 DB_XREF=gi:23083671 DB_XREF=BJ241990 CLONE=whe22o07 TID=Ta.28312.1 CNT=200 FEA=mRNA TIER=Stack STK=7 UG=Ta.28312 UG_TITLE=Triticin precursor, mRNA, partial cds
Ta.841.1.S1_a_at	8292.8	P	0.000244	7862.1	P	0.000244	8248.5	P	0.000244	19	P	0.001953	14.8	P	0.005859	6.4	A	0.219482	6471.4	P	0.000244	7159.2	P	0.000244	8614.6	P	0.000244	61.5	P	0.001953	33.1	P	0.000732	53.2	P	0.000732	gb:BJ319092 DB_XREF=gi:23162457 DB_XREF=BJ319092 CLONE=whyf4n24 TID=Ta.841.1 CNT=198 FEA=mRNA TIER=Stack STK=7 UG=Ta.841 UG_TITLE=Wheat PsbO mRNA for 33kDa oxygen evolving protein of photosystem II
Ta.22845.1.S1_at	1109.9	P	0.000244	1225.9	P	0.000244	1308.9	P	0.000244	1291.8	P	0.000244	794.2	P	0.000244	532.9	P	0.000244	606	P	0.000244	1126.1	P	0.000244	1544.3	P	0.000244	1862.6	P	0.000244	1561.8	P	0.000244	1674.9	P	0.000244	gb:BJ215922 DB_XREF=gi:23071284 DB_XREF=BJ215922 CLONE=wh10k06 TID=Ta.22845.1 CNT=125 FEA=mRNA TIER=Stack STK=7 UG=Ta.22845 UG_TITLE=Tat binding protein mRNA, partial cds
Ta.12722.1.S1_at	870.6	P	0.000244	842.6	P	0.000244	842.2	P	0.000244	703.4	P	0.000244	465.3	P	0.000244	340.5	P	0.000244	424.1	P	0.000244	827.5	P	0.000244	1221	P	0.000244	936.5	P	0.000244	739.2	P	0.000244	790.5	P	0.000244	gb:BJ245825 DB_XREF=gi:23085205 DB_XREF=BJ245825 CLONE=whf20f09 TID=Ta.12722.1 CNT=67 FEA=mRNA TIER=Stack STK=7 UG=Ta.12722 UG_TITLE=Clone wr1.pk0017.g2:fis, full insert mRNA sequence
Ta.9501.1.S1_at	1034.1	P	0.000244	1144.7	P	0.000244	1217	P	0.000244	1011.9	P	0.000244	704	P	0.000244	439.1	P	0.000732	645.2	P	0.000244	773.9	P	0.000244	1058.9	P	0.000244	1371.1	P	0.000244	890	P	0.000244	1295.1	P	0.000244	gb:CK203076 DB_XREF=gi:39565466 DB_XREF=FGAS011602 TID=Ta.9501.1 CNT=83 FEA=mRNA TIER=Stack STK=7 UG=Ta.9501 UG_TITLE=Actin-like protein mRNA, partial cds
Ta.14200.1.S1_at	1807.6	P	0.000244	1815.6	P	0.000244	2282.1	P	0.000244	2738.6	P	0.000244	1894.9	P	0.000244	1143.8	P	0.000244	879.2	P	0.000244	1422.7	P	0.000244	2583.4	P	0.000244	3349.3	P	0.000244	2719.7	P	0.000244	3506.6	P	0.000244	gb:BJ217155 DB_XREF=gi:23071816 DB_XREF=BJ217155 CLONE=wh15f21 TID=Ta.14200.1 CNT=106 FEA=mRNA TIER=Stack STK=7 UG=Ta.14200 UG_TITLE=Clone wlmk8.pk0008.e8:fis, full insert mRNA sequence
Ta.934.1.S1_at	430.3	P	0.000244	436.7	P	0.000244	510.5	P	0.000244	692	P	0.000244	426.4	P	0.000244	301.4	P	0.000244	224.9	P	0.000244	447.1	P	0.000244	829.8	P	0.000244	870	P	0.000244	685.7	P	0.000244	854	P	0.000244	gb:CK209813 DB_XREF=gi:39572203 DB_XREF=FGAS021597 TID=Ta.934.1 CNT=83 FEA=mRNA TIER=Stack STK=7 UG=Ta.934 UG_TITLE=Clone wlm96.pk031.g23:fis, full insert mRNA sequence
Ta.934.1.S1_x_at	473.3	P	0.000244	518.2	P	0.000244	569.8	P	0.000244	721	P	0.000244	414.6	P	0.000244	311.9	P	0.000244	259.3	P	0.000244	441.2	P	0.000244	847.8	P	0.000244	945.5	P	0.000244	674.6	P	0.000244	882.8	P	0.000244	gb:CK209813 DB_XREF=gi:39572203 DB_XREF=FGAS021597 TID=Ta.934.1 CNT=83 FEA=mRNA TIER=Stack STK=7 UG=Ta.934 UG_TITLE=Clone wlm96.pk031.g23:fis, full insert mRNA sequence
Ta.5520.1.S1_at	516.8	P	0.001953	299.5	P	0.001953	460.2	P	0.001953	171.9	P	0.001953	105.7	P	0.00415	78.9	P	0.00293	250.5	P	0.001953	251.1	P	0.001953	476.4	P	0.001953	243.7	P	0.001221	166.3	P	0.001221	247.9	P	0.001221	gb:BJ238996 DB_XREF=gi:23082286 DB_XREF=BJ238996 CLONE=whe4e04 TID=Ta.5520.1 CNT=63 FEA=mRNA TIER=Stack STK=7 UG=Ta.5520 UG_TITLE=Clone wle1n.pk0009.e6:fis, full insert mRNA sequence
Ta.808.1.S1_at	1055.8	P	0.000244	971.4	P	0.000244	1165.3	P	0.000244	1130.9	P	0.000244	703.1	P	0.000244	439.9	P	0.000244	588.2	P	0.000244	853.6	P	0.000244	1516.6	P	0.000244	1529.1	P	0.000244	1418.4	P	0.000244	1526.3	P	0.000244	gb:BJ217235 DB_XREF=gi:23071849 DB_XREF=BJ217235 CLONE=wh15l06 TID=Ta.808.1 CNT=26 FEA=mRNA TIER=Stack STK=7 UG=Ta.808 UG_TITLE=T.aestivum 1b-c38 gene for HBP-1b (leucine zipper type transcription factor)
Ta.2444.1.S1_at	2461.2	P	0.000244	2258.1	P	0.000244	2561.9	P	0.000244	2574.8	P	0.000244	1255.6	P	0.000244	678.4	P	0.000244	990.4	P	0.000244	1853.8	P	0.000244	3031.3	P	0.000244	3184.4	P	0.000244	2312.9	P	0.000244	3013.8	P	0.000244	gb:BJ274561 DB_XREF=gi:20098966 DB_XREF=BJ274561 CLONE=whoh22l12 TID=Ta.2444.1 CNT=145 FEA=mRNA TIER=Stack STK=6 UG=Ta.2444 UG_TITLE=F1-ATPase mRNA, partial cds
Ta.20554.1.S1_at	4807.7	P	0.000244	3698.6	P	0.000244	5561.4	P	0.000244	3493.8	P	0.000244	2947.8	P	0.000244	1818.9	P	0.000244	2604.3	P	0.000244	4741	P	0.000244	5648.6	P	0.000244	5605.4	P	0.000244	4196.7	P	0.000244	5196.5	P	0.000244	gb:AJ612508 DB_XREF=gi:39729435 DB_XREF=AJ612508 CLONE=07136R NOTE=Non-UniGene sequence merged into UniGene cluster TID=Ta.20554.1 CNT=113 FEA=mRNA TIER=Stack STK=6 UG=Ta.20554 UG_TITLE=Clone wdk1c.pk009.j19:fis, full insert mRNA sequence
Ta.13254.1.S1_x_at	7.7	A	0.27417	8.3	A	0.398926	8.1	A	0.334473	4.7	A	0.466064	1	A	0.665527	0.3	A	0.829102	8.6	A	0.111572	6.2	A	0.219482	3.8	A	0.5	10.1	A	0.334473	5.3	A	0.665527	6.5	A	0.466064	gb:BJ240159 DB_XREF=gi:20054428 DB_XREF=BJ240159 CLONE=whe9i02 TID=Ta.13254.1 CNT=104 FEA=mRNA TIER=Stack STK=6 UG=Ta.13254 UG_TITLE=HMW glutenin mRNA, partial cds
Ta.8164.1.S1_at	257.4	P	0.00293	367.8	P	0.001221	342.5	P	0.001953	340.1	P	0.00293	223.3	P	0.00293	134	P	0.008057	147.2	P	0.001953	227.4	P	0.000732	481.9	P	0.001953	454.7	P	0.001953	395.6	P	0.00293	431	P	0.00293	gb:CD897653 DB_XREF=gi:32671981 DB_XREF=G174.106K13R011120 CLONE=G174106K13 TID=Ta.8164.1 CNT=35 FEA=mRNA TIER=Stack STK=6 UG=Ta.8164 UG_TITLE=Clone wle1n.pk0005.d9:fis, full insert mRNA sequence
Ta.4988.1.S1_at	153	P	0.000244	124.1	P	0.000244	183.6	P	0.000244	247.2	P	0.000244	131.4	P	0.000244	94.2	P	0.000244	102.3	P	0.000244	109.2	P	0.000244	250.6	P	0.000244	274.2	P	0.000244	232.3	P	0.000244	268.7	P	0.000244	gb:BJ286674 DB_XREF=gi:20106046 DB_XREF=BJ286674 CLONE=whr22m22 TID=Ta.4988.1 CNT=30 FEA=mRNA TIER=Stack STK=6 UG=Ta.4988 UG_TITLE=Clone wre1n.pk195.d7:fis, full insert mRNA sequence
Ta.136.1.S1_at	4874.6	P	0.000244	5509	P	0.000244	5461.7	P	0.000244	7.5	A	0.095215	0.2	A	0.904785	2.2	A	0.696289	4411.4	P	0.000244	4518.5	P	0.000244	6992.3	P	0.000244	1.6	A	0.633789	7.2	A	0.171387	11.3	A	0.080566	gb:CA625700 DB_XREF=gi:25203996 DB_XREF=wl1n.pk0133.g7 CLONE=wl1n.pk0133.g7 TID=Ta.136.1 CNT=91 FEA=mRNA TIER=ConsEnd STK=3 UG=Ta.136 UG_TITLE=MRNA for thioredoxin M
Ta.4834.1.S1_at	187.7	P	0.000244	201.9	P	0.000244	165.8	P	0.000244	1132	P	0.000244	586.4	P	0.000244	371.2	P	0.000244	113.8	P	0.000244	150.1	P	0.000244	268.4	P	0.000244	1528.1	P	0.000244	1262.9	P	0.000244	1732.2	P	0.000244	gb:BQ803694 DB_XREF=gi:22018663 DB_XREF=WHE2840_F03_L06ZS CLONE=WHE2840_F03_L06 NOTE=Non-UniGene sequence merged into UniGene cluster TID=Ta.4834.1 CNT=46 FEA=mRNA TIER=ConsEnd STK=3 UG=Ta.4834 UG_TITLE=Ornithineacetylornithine aminotransferase mRNA, partial cds
Ta.82.1.S1_at	98.1	P	0.000732	76.1	P	0.000732	61	P	0.000244	7.9	M	0.056152	6.5	A	0.171387	0.9	A	0.665527	27.8	P	0.000732	54	P	0.000244	136.2	P	0.000732	16.2	A	0.149658	5.6	A	0.334473	14.1	A	0.080566	gb:BJ254055 DB_XREF=gi:20078547 DB_XREF=BJ254055 CLONE=whf4e02 TID=Ta.82.1 CNT=10 FEA=mRNA TIER=ConsEnd STK=3 UG=Ta.82 UG_TITLE=Wheat mRNA for peroxidase
Ta.10359.1.S1_at	2.4	A	0.870361	1.5	A	0.80542	4	A	0.633789	4.9	A	0.533936	4.8	A	0.753906	0.7	A	0.953857	1	A	0.962402	1.6	A	0.870361	8.4	A	0.601074	1.9	A	0.919434	2.1	A	0.633789	1.1	A	0.932373	gb:CD454110 DB_XREF=gi:31368738 DB_XREF=WHE0973_C08_F15ZT CLONE=WHE0973_C08_F15 TID=Ta.10359.1 CNT=5 FEA=mRNA TIER=ConsEnd STK=3 UG=Ta.10359 UG_TITLE=Partial mRNA for putative 1,4-beta-xylanase
Ta.9402.1.S1_at	44.4	P	0.046143	20.6	A	0.080566	60.7	P	0.005859	5.5	A	0.303711	16.6	A	0.27417	0.5	A	0.80542	22.7	P	0.018555	31.3	P	0.046143	61.6	P	0.01416	19.8	A	0.111572	12.9	A	0.303711	19.1	A	0.129639	gb:BQ807193 DB_XREF=gi:22031402 DB_XREF=WHE3587_H07_O13ZS CLONE=WHE3587_H07_O13 TID=Ta.9402.1 CNT=97 FEA=mRNA TIER=ConsEnd STK=2 UG=Ta.9402 UG_TITLE=19 kDa globulin mRNA, partial cds
Ta.9402.1.S1_x_at	33.2	P	0.046143	21.9	A	0.219482	33.5	P	0.037598	15.7	A	0.246094	9.7	A	0.27417	7.9	A	0.303711	32.1	P	0.001953	35.4	P	0.008057	68.5	P	0.030273	11.5	A	0.27417	17.3	A	0.111572	38.1	A	0.095215	gb:BQ807193 DB_XREF=gi:22031402 DB_XREF=WHE3587_H07_O13ZS CLONE=WHE3587_H07_O13 TID=Ta.9402.1 CNT=97 FEA=mRNA TIER=ConsEnd STK=2 UG=Ta.9402 UG_TITLE=19 kDa globulin mRNA, partial cds
Ta.3126.1.S1_at	565.2	P	0.000244	460.8	P	0.000244	653.8	P	0.000244	398.2	P	0.000244	214	P	0.000244	161.5	P	0.000244	265.1	P	0.000244	373.2	P	0.000244	761.3	P	0.000244	493.9	P	0.000244	386.6	P	0.000244	498.9	P	0.000244	gb:AJ488493.1 DB_XREF=gi:21262149 GEN=fatA TID=Ta.3126.1 CNT=18 FEA=mRNA TIER=ConsEnd STK=2 UG=Ta.3126 DEF=Triticum aestivum mRNA for acyl-(acyl-carrier protein) thioesterase (fatA gene). PROD=acyl-(acyl-carrier protein) thioesterase
Ta.13281.1.S1_at	100.3	P	0.000244	115	P	0.000244	128.6	P	0.000244	145.7	P	0.000244	84.9	P	0.000244	46.6	P	0.000732	52.6	P	0.000732	113.3	P	0.000244	263.3	P	0.000244	185.3	P	0.000244	132.9	P	0.000244	167.9	P	0.000244	gb:BJ242429 DB_XREF=gi:20055726 DB_XREF=BJ242429 CLONE=whe23j15 TID=Ta.13281.1 CNT=16 FEA=mRNA TIER=ConsEnd STK=2 UG=Ta.13281 UG_TITLE=Clone wlmk1.pk0014.a12:fis, full insert mRNA sequence
Ta.9270.1.S1_at	806.3	P	0.000732	504	P	0.000732	759.8	P	0.000244	596.2	P	0.000244	433.3	P	0.000244	188.8	P	0.000244	334.9	P	0.000732	513.2	P	0.000732	609.6	P	0.000732	769.6	P	0.000732	536.9	P	0.000244	813.1	P	0.000244	gb:BJ265018 DB_XREF=gi:20085127 DB_XREF=BJ265018 CLONE=whh11d18 TID=Ta.9270.1 CNT=10 FEA=mRNA TIER=ConsEnd STK=2 UG=Ta.9270 UG_TITLE=Clone wr1.pk151.f8:fis, full insert mRNA sequence
Ta.10061.1.S1_at	1.8	A	0.780518	0.6	A	0.981445	0.5	A	0.981445	1	A	0.870361	0.3	A	0.996826	0.3	A	0.991943	0.4	A	0.976074	1	A	0.780518	9.9	A	0.665527	1.2	A	0.601074	1	A	0.943848	2.3	A	0.870361	gb:BJ232748 DB_XREF=gi:20050336 DB_XREF=BJ232748 CLONE=whe1m24 TID=Ta.10061.1 CNT=11 FEA=mRNA TIER=ConsEnd STK=2 UG=Ta.10061 UG_TITLE=Unknown mRNA
Ta.7741.1.S1_at	11.3	A	0.129639	9.1	M	0.056152	7.2	A	0.334473	29.6	P	0.00415	19.2	P	0.018555	8.3	P	0.030273	3.3	A	0.246094	15	M	0.056152	26.2	A	0.067627	56.5	P	0.001221	16.6	P	0.000244	32.6	P	0.00293	gb:CD492091 DB_XREF=gi:31417130 DB_XREF=WHE2470_H04_P08ZT CLONE=WHE2470_H04_P08 NOTE=Non-UniGene sequence merged into UniGene cluster TID=Ta.7741.1 CNT=8 FEA=mRNA TIER=ConsEnd STK=2 UG=Ta.7741 UG_TITLE=Partial mRNA for putative Cen-like protein (fdr1 gene)
Ta.9233.2.S1_a_at	9.4	P	0.037598	4.7	A	0.366211	1.5	A	0.5	4.3	A	0.246094	0.6	A	0.601074	5.8	A	0.366211	0.6	A	0.45752	0.7	A	0.601074	10.4	A	0.294922	19.1	A	0.111572	15.3	A	0.129639	22.3	P	0.046143	gb:CD906555 DB_XREF=gi:32680884 DB_XREF=G468.105B18R010929 CLONE=G468105B18 TID=Ta.9233.2 CNT=132 FEA=EST TIER=Stack STK=10 UG=Ta.9233 UG_TITLE=Tria27 mRNA for 27K protein, partial cds
Ta.9233.1.S1_at	0.7	A	0.633789	10.7	A	0.246094	1.2	A	0.696289	3.6	A	0.665527	4.5	A	0.432373	0.9	A	0.828613	1	A	0.657227	1.2	A	0.601074	15.3	A	0.129639	10.3	A	0.366211	16.2	A	0.129639	3.8	A	0.27417	gb:BJ239504 DB_XREF=gi:23082529 DB_XREF=BJ239504 CLONE=whe6k04 TID=Ta.9233.1 CNT=67 FEA=mRNA TIER=ConsEnd STK=1 UG=Ta.9233 UG_TITLE=Tria27 mRNA for 27K protein, partial cds
Ta.14255.1.S1_at	581.8	P	0.000244	604.5	P	0.000244	738.3	P	0.000244	1006.6	P	0.000244	551.7	P	0.000244	317.1	P	0.000244	265.3	P	0.000244	500.6	P	0.000244	866.5	P	0.000244	1172	P	0.000244	1021.5	P	0.000244	1288.2	P	0.000244	gb:BJ285435 DB_XREF=gi:23146692 DB_XREF=BJ285435 CLONE=whr8e02 TID=Ta.14255.1 CNT=66 FEA=mRNA TIER=ConsEnd STK=1 UG=Ta.14255 UG_TITLE=Clone wre1n.pk0081.a4:fis, full insert mRNA sequence
Ta.2234.1.S1_at	473.7	P	0.000244	472.1	P	0.000244	556.4	P	0.000244	450.8	P	0.000244	318.9	P	0.000244	176.6	P	0.000244	248.2	P	0.000244	454.2	P	0.000244	818.6	P	0.000244	738.7	P	0.000244	600.3	P	0.000244	620.1	P	0.000244	gb:BJ219586 DB_XREF=gi:19958381 DB_XREF=BJ219586 CLONE=wh34p05 TID=Ta.2234.1 CNT=40 FEA=mRNA TIER=ConsEnd STK=1 UG=Ta.2234 UG_TITLE=Succinate dehydrogenase subunit 3 mRNA, partial cds
Ta.1728.1.S1_at	734.4	P	0.000244	617	P	0.000244	797.1	P	0.000244	772.9	P	0.000244	450.7	P	0.000244	366.6	P	0.000244	333.7	P	0.000244	592.5	P	0.000244	1091.6	P	0.000244	954.8	P	0.000244	901.8	P	0.000244	970.8	P	0.000244	gb:CK196797 DB_XREF=gi:39559187 DB_XREF=FGAS005259 TID=Ta.1728.1 CNT=41 FEA=mRNA TIER=ConsEnd STK=1 UG=Ta.1728 UG_TITLE=Clone wre1n.pk0001.e3:fis, full insert mRNA sequence
Ta.28351.1.S1_at	5766.2	P	0.000244	3414.2	P	0.000244	5970.5	P	0.000244	8.3	A	0.19458	7.4	A	0.19458	5.6	A	0.144531	2962.3	P	0.000244	3668.6	P	0.000244	4722.7	P	0.000244	5.7	A	0.432373	13.1	A	0.303711	5.5	A	0.398926	gb:CK215324 DB_XREF=gi:39621428 DB_XREF=FGAS027282 TID=Ta.28351.1 CNT=35 FEA=mRNA TIER=ConsEnd STK=1 UG=Ta.28351 UG_TITLE=MRNA for adenosine diphosphate glucose pyrophosphatase
Ta.28351.1.S1_s_at	7580.1	P	0.000244	5418.7	P	0.000244	7533.2	P	0.000244	5	A	0.5	0.9	A	0.780518	1.3	A	0.633789	4646.2	P	0.000244	5542.5	P	0.000244	6069	P	0.000244	7.2	A	0.303711	14.8	A	0.246094	0.7	A	0.753906	gb:CK215324 DB_XREF=gi:39621428 DB_XREF=FGAS027282 TID=Ta.28351.1 CNT=35 FEA=mRNA TIER=ConsEnd STK=1 UG=Ta.28351 UG_TITLE=MRNA for adenosine diphosphate glucose pyrophosphatase
Ta.28351.1.S1_x_at	5320.4	P	0.000244	3334.2	P	0.000244	5867.8	P	0.000244	8.2	A	0.27417	5	A	0.27417	3.3	A	0.633789	2729.8	P	0.000244	3299.8	P	0.000244	4503	P	0.000244	12.2	A	0.334473	9.5	A	0.080566	10.7	A	0.171387	gb:CK215324 DB_XREF=gi:39621428 DB_XREF=FGAS027282 TID=Ta.28351.1 CNT=35 FEA=mRNA TIER=ConsEnd STK=1 UG=Ta.28351 UG_TITLE=MRNA for adenosine diphosphate glucose pyrophosphatase
Ta.3311.1.S1_at	701.5	P	0.000244	652.1	P	0.000244	856.6	P	0.000244	970.6	P	0.000244	614.5	P	0.000244	332.5	P	0.000244	383.5	P	0.000244	623.4	P	0.000244	1159.3	P	0.000244	1315.6	P	0.000244	913	P	0.000244	1304.5	P	0.000244	gb:BJ274103 DB_XREF=gi:20098654 DB_XREF=BJ274103 CLONE=whoh20k01 TID=Ta.3311.1 CNT=54 FEA=mRNA TIER=ConsEnd STK=1 UG=Ta.3311 UG_TITLE=Putative root hair defective 3 mRNA, partial cds
Ta.14417.1.S1_at	106.9	P	0.000244	239.7	P	0.000244	151.4	P	0.000244	39.2	P	0.005859	13.7	P	0.008057	6.5	A	0.19458	78.4	P	0.000244	162.8	P	0.000244	388	P	0.000244	40.1	P	0.005859	34.7	P	0.008057	41	P	0.001221	gb:BJ322545 DB_XREF=gi:23163853 DB_XREF=BJ322545 CLONE=whyf25n16 TID=Ta.14417.1 CNT=42 FEA=mRNA TIER=ConsEnd STK=1 UG=Ta.14417 UG_TITLE=Clone wle1.pk0005.d6:fis, full insert mRNA sequence
Ta.27343.1.S1_at	84.5	P	0.001221	60.6	P	0.00293	92.8	P	0.000732	13.4	A	0.111572	7.5	A	0.398926	1	A	0.72583	34.4	P	0.001953	61.9	P	0.000244	133.9	P	0.001953	1.1	A	0.780518	11.9	A	0.149658	12.7	A	0.149658	gb:BJ275567 DB_XREF=gi:20099638 DB_XREF=BJ275567 CLONE=whoh8g20 TID=Ta.27343.1 CNT=47 FEA=mRNA TIER=ConsEnd STK=1 UG=Ta.27343 UG_TITLE=Clone wdk3c.pk006.d6:fis, full insert mRNA sequence
Ta.2397.1.S1_at	375.9	P	0.000244	384.1	P	0.000244	461.5	P	0.000244	565.3	P	0.000244	401.9	P	0.000244	324.7	P	0.000732	292.2	P	0.000244	405.1	P	0.000244	819.6	P	0.000244	706.6	P	0.000244	504.9	P	0.000244	717.4	P	0.000244	gb:BJ282385 DB_XREF=gi:20103648 DB_XREF=BJ282385 CLONE=whr10g05 TID=Ta.2397.1 CNT=26 FEA=mRNA TIER=ConsEnd STK=1 UG=Ta.2397 UG_TITLE=Clone wle1n.pk0001.d6:fis, full insert mRNA sequence
Ta.10021.1.S1_at	8.2	A	0.398926	1.2	A	0.888428	1.7	A	0.398926	4.1	A	0.567627	6.7	M	0.064941	4.7	A	0.095215	1.2	A	0.80542	3.6	A	0.601074	4.8	A	0.601074	9.6	A	0.080566	4.6	A	0.432373	1.7	A	0.601074	gb:BT008988.1 DB_XREF=gi:32128539 TID=Ta.10021.1 CNT=38 FEA=mRNA TIER=ConsEnd STK=1 UG=Ta.10021 UG_TITLE=Clone wdk2c.pk009.e4:fis, full insert mRNA sequence DEF=Triticum aestivum clone wdk2c.pk009.e4:fis, full insert mRNA sequence.
Ta.27148.1.S1_at	351.9	P	0.000244	349.6	P	0.000244	505.8	P	0.000244	542.3	P	0.000244	359	P	0.000244	193.1	P	0.000244	204.6	P	0.000244	317.6	P	0.000244	837.1	P	0.000244	738.5	P	0.000244	688.6	P	0.000244	690.9	P	0.000244	gb:BJ275296 DB_XREF=gi:20099450 DB_XREF=BJ275296 CLONE=whoh6o21 TID=Ta.27148.1 CNT=27 FEA=mRNA TIER=ConsEnd STK=1 UG=Ta.27148 UG_TITLE=Clone wr1.pk0033.c11:fis, full insert mRNA sequence
Ta.4279.1.S1_at	170.3	P	0.000244	170.8	P	0.000244	229.5	P	0.000244	435.7	P	0.000244	235.1	P	0.000244	164.3	P	0.000244	111.1	P	0.000244	236	P	0.000244	360.9	P	0.000244	490.2	P	0.000244	461	P	0.000244	567.1	P	0.000244	gb:BJ239833 DB_XREF=gi:20054253 DB_XREF=BJ239833 CLONE=whe7p18 TID=Ta.4279.1 CNT=38 FEA=mRNA TIER=ConsEnd STK=1 UG=Ta.4279 UG_TITLE=Clone wlmk1.pk0001.g6:fis, full insert mRNA sequence
Ta.9987.1.S1_x_at	18.1	P	0.037598	28.5	P	0.001953	25.3	M	0.056152	46.1	P	0.001953	19	P	0.018555	6.1	A	0.171387	8.5	A	0.171387	10.4	A	0.171387	15.1	A	0.219482	35.4	P	0.01416	16.4	P	0.008057	25.7	A	0.067627	gb:CD889338 DB_XREF=gi:32657613 DB_XREF=G118.111K07F010720 CLONE=G118111K07 TID=Ta.9987.1 CNT=17 FEA=mRNA TIER=ConsEnd STK=1 UG=Ta.9987 UG_TITLE=Clone wdk2c.pk016.i19:fis, full insert mRNA sequence
Ta.3325.1.S1_at	265.2	P	0.000244	255.3	P	0.000244	304.9	P	0.000244	416.8	P	0.000244	205.1	P	0.000244	97.7	P	0.000244	114.7	P	0.000244	222.5	P	0.000244	469.9	P	0.000244	499.6	P	0.000244	410.6	P	0.000244	487.8	P	0.000244	gb:BJ241739 DB_XREF=gi:20055292 DB_XREF=BJ241739 CLONE=whe21n09 TID=Ta.3325.1 CNT=18 FEA=mRNA TIER=ConsEnd STK=1 UG=Ta.3325 UG_TITLE=Clone wlm96.pk037.k9:fis, full insert mRNA sequence
Ta.1201.1.S1_at	51.5	P	0.000244	58.6	P	0.001221	42.4	P	0.00293	93.9	P	0.001221	35.8	P	0.00415	25	P	0.001953	20	P	0.01416	50.7	P	0.00293	86	P	0.000244	118	P	0.000732	96.3	P	0.005859	103.1	P	0.001953	gb:BG906840 DB_XREF=gi:14314516 DB_XREF=TaLr1154C10F CLONE=TaLr1154C10 TID=Ta.1201.1 CNT=23 FEA=mRNA TIER=ConsEnd STK=1 UG=Ta.1201 UG_TITLE=Clone wlm12.pk0003.g5:fis, full insert mRNA sequence
Ta.28631.1.S1_at	8	A	0.246094	12.4	P	0.035889	6.4	A	0.303711	5.3	A	0.067627	4.1	A	0.246094	7.3	A	0.171387	0.8	A	0.72583	11.2	A	0.19458	46	P	0.037598	12.6	A	0.171387	20.7	A	0.067627	21.7	M	0.056152	gb:BQ804592 DB_XREF=gi:22028755 DB_XREF=WHE3556_E06_I12ZS CLONE=WHE3556_E06_I12 TID=Ta.28631.1 CNT=13 FEA=mRNA TIER=ConsEnd STK=1 UG=Ta.28631 UG_TITLE=Clone 2LC2 heat shock protein 16.9 (hsp16.9-2LC2) mRNA, partial cds
Ta.2780.1.S1_at	56.2	P	0.001953	35.3	P	0.030273	39.5	P	0.001953	81.5	P	0.000244	41.4	P	0.001953	34	P	0.000244	20.7	P	0.030273	23	P	0.018555	67.1	P	0.010742	93.7	P	0.000244	67.2	P	0.000732	70	P	0.000244	gb:BJ219268 DB_XREF=gi:23072761 DB_XREF=BJ219268 CLONE=wh33g04 TID=Ta.2780.1 CNT=13 FEA=mRNA TIER=ConsEnd STK=1 UG=Ta.2780 UG_TITLE=MRNA for NADPH-thioredoxin reductase (ntr gene)
Ta.336.2.S1_at	1318.4	P	0.000244	1633.3	P	0.000244	1594.5	P	0.000244	1406.8	P	0.000244	1244.6	P	0.000244	492	P	0.000244	700	P	0.000244	909.5	P	0.000244	1786.9	P	0.000244	2088.7	P	0.000244	1100.3	P	0.000244	1785.9	P	0.000244	gb:BJ252644 DB_XREF=gi:20061816 DB_XREF=BJ252644 CLONE=whf25e23 TID=Ta.336.2 CNT=12 FEA=mRNA TIER=ConsEnd STK=1 UG=Ta.336 UG_TITLE=Caffeic acid O-methyltransferase (COMT1) mRNA, complete cds
Ta.10139.1.S1_at	132	P	0.01416	119.6	P	0.005859	211.3	P	0.00293	165.2	P	0.00415	102.2	P	0.00415	63.9	P	0.005859	68.1	P	0.00415	144.1	P	0.008057	316.1	P	0.010742	222	P	0.00293	199.2	P	0.00293	251	P	0.00415	gb:BJ309587 DB_XREF=gi:20117558 DB_XREF=BJ309587 CLONE=whyd20m07 TID=Ta.10139.1 CNT=13 FEA=mRNA TIER=ConsEnd STK=1 UG=Ta.10139 UG_TITLE=Ethylene receptor-like protein mRNA, partial cds
Ta.10139.1.S1_s_at	258.2	P	0.000244	201.1	P	0.000244	292.1	P	0.000244	390	P	0.000244	232	P	0.000244	132.2	P	0.000244	95.1	P	0.000244	211.4	P	0.000244	427.7	P	0.000244	423.6	P	0.000244	408.6	P	0.000244	552.5	P	0.000244	gb:BJ309587 DB_XREF=gi:20117558 DB_XREF=BJ309587 CLONE=whyd20m07 TID=Ta.10139.1 CNT=13 FEA=mRNA TIER=ConsEnd STK=1 UG=Ta.10139 UG_TITLE=Ethylene receptor-like protein mRNA, partial cds
Ta.22990.1.S1_at	1127.9	P	0.000244	1616.4	P	0.000244	1569.5	P	0.000244	1372.7	P	0.000244	652.7	P	0.000732	422.9	P	0.000244	731.6	P	0.000244	1277.6	P	0.000244	2757.8	P	0.000244	1907.6	P	0.000244	1525	P	0.000732	1712.7	P	0.000732	gb:BG909133 DB_XREF=gi:14316809 DB_XREF=TaLr1174C11F CLONE=TaLr1174C11 TID=Ta.22990.1 CNT=10 FEA=mRNA TIER=ConsEnd STK=1 UG=Ta.22990 UG_TITLE=Clone wlm24.pk0031.e9:fis, full insert mRNA sequence
Ta.14044.1.S1_at	545	P	0.000244	542.1	P	0.000244	721.6	P	0.000244	528.4	P	0.000244	254	P	0.000244	146.2	P	0.000244	230.7	P	0.000244	437.1	P	0.000244	1073.6	P	0.000244	625.1	P	0.000244	580.4	P	0.000244	628.8	P	0.000244	gb:BT009424.1 DB_XREF=gi:32128975 TID=Ta.14044.1 CNT=9 FEA=mRNA TIER=ConsEnd STK=1 UG=Ta.14044 UG_TITLE=Clone wlmk1.pk0020.a9:fis, full insert mRNA sequence DEF=Triticum aestivum clone wlmk1.pk0020.a9:fis, full insert mRNA sequence.
Ta.317.1.S1_at	219.2	P	0.001221	152.9	P	0.001221	247.6	P	0.001953	24.7	P	0.023926	15.6	A	0.241699	2.4	A	0.665527	95.9	P	0.001953	159.7	P	0.001221	414.1	P	0.001953	29.7	A	0.095215	34.2	A	0.111572	19.1	A	0.149658	gb:BG905389 DB_XREF=gi:14313065 DB_XREF=TaLr1139D07F CLONE=TaLr1139D07 TID=Ta.317.1 CNT=12 FEA=mRNA TIER=ConsEnd STK=1 UG=Ta.317 UG_TITLE=Clone wr1.pk0064.e2:fis, full insert mRNA sequence
Ta.5289.1.S1_at	78.1	P	0.008057	28.5	P	0.018555	84.5	P	0.00415	97.9	P	0.000244	86	P	0.001953	60.1	P	0.00293	36	P	0.008057	50.3	P	0.00415	96.4	P	0.005859	133.1	P	0.000732	112.8	P	0.000244	159	P	0.000732	gb:BJ266418 DB_XREF=gi:20085976 DB_XREF=BJ266418 CLONE=whh26j06 TID=Ta.5289.1 CNT=9 FEA=mRNA TIER=ConsEnd STK=1 UG=Ta.5289 UG_TITLE=Clone wlp1c.pk006.j5:fis, full insert mRNA sequence
Ta.5372.1.S1_at	66.6	P	0.000244	105.1	P	0.000244	76.8	P	0.000244	51	P	0.000244	39.1	P	0.010742	57.4	P	0.000244	40.4	P	0.000244	62.4	P	0.000244	105.2	P	0.000244	63	P	0.000732	59.5	P	0.000244	104.4	P	0.000244	gb:BJ322678 DB_XREF=gi:20125370 DB_XREF=BJ322678 CLONE=whyf26i08 TID=Ta.5372.1 CNT=10 FEA=mRNA TIER=ConsEnd STK=1 UG=Ta.5372 UG_TITLE=Clone wre1n.pk187.h5:fis, full insert mRNA sequence
Ta.27072.1.S1_at	80.3	P	0.001221	68.6	P	0.000244	113.8	P	0.000244	110.9	P	0.000244	86.5	P	0.001221	64.7	P	0.000244	37	P	0.001221	98	P	0.000244	160.9	P	0.000244	167.9	P	0.000244	124.6	P	0.000244	163.8	P	0.000244	gb:BJ274572 DB_XREF=gi:20098972 DB_XREF=BJ274572 CLONE=whoh22m16 TID=Ta.27072.1 CNT=8 FEA=mRNA TIER=ConsEnd STK=1 UG=Ta.27072 UG_TITLE=Clone wr1.pk0008.e4:fis, full insert mRNA sequence
Ta.27412.1.S1_at	76.7	P	0.000244	38.3	P	0.000244	88.4	P	0.000244	47.2	P	0.000244	25.5	P	0.000244	8	A	0.095215	31.3	P	0.000244	47.1	P	0.000244	107.2	P	0.000244	57.3	P	0.001221	46.3	P	0.000244	55.9	P	0.000244	gb:BJ274534 DB_XREF=gi:20098951 DB_XREF=BJ274534 CLONE=whoh22j08 TID=Ta.27412.1 CNT=7 FEA=mRNA TIER=ConsEnd STK=1 UG=Ta.27412 UG_TITLE=Clone wr1.pk0127.e10:fis, full insert mRNA sequence
Ta.7493.1.S1_at	125.4	P	0.000244	79.3	P	0.000244	142.2	P	0.000244	24.9	P	0.000732	11.5	A	0.067627	11.8	P	0.000732	69.4	P	0.000244	104.3	P	0.000244	153.7	P	0.000244	33.9	P	0.001953	40.1	P	0.000732	40	P	0.001221	gb:CK205703 DB_XREF=gi:39568093 DB_XREF=FGAS017233 TID=Ta.7493.1 CNT=5 FEA=mRNA TIER=ConsEnd STK=1 UG=Ta.7493 UG_TITLE=Clone wyr1c.pk001.j6:fis, full insert mRNA sequence
Ta.27454.2.S1_a_at	2311.5	P	0.000244	1954.5	P	0.000244	2395	P	0.000244	1919.5	P	0.000244	1172.8	P	0.000244	854.4	P	0.000244	1038.8	P	0.000244	1746	P	0.000244	2591.7	P	0.000244	2553.3	P	0.000244	1989.6	P	0.000244	2462.5	P	0.000244	gb:BJ241826 DB_XREF=gi:23083590 DB_XREF=BJ241826 CLONE=whe22d10 TID=Ta.27454.2 CNT=18 FEA=EST TIER=Stack STK=12 UG=Ta.27454 UG_TITLE=Cyclophilin mRNA, partial sequence
Ta.27454.2.S1_at	613.3	P	0.000244	528.7	P	0.000244	679.8	P	0.000244	625.5	P	0.000244	329.4	P	0.000244	203	P	0.000244	343.5	P	0.000244	520.8	P	0.000244	1033.7	P	0.000244	750.8	P	0.000244	620.9	P	0.000244	832.7	P	0.000244	gb:BJ241826 DB_XREF=gi:23083590 DB_XREF=BJ241826 CLONE=whe22d10 TID=Ta.27454.2 CNT=18 FEA=EST TIER=Stack STK=12 UG=Ta.27454 UG_TITLE=Cyclophilin mRNA, partial sequence
Ta.27780.2.A1_a_at	5.3	A	0.171387	2.5	A	0.219482	7	P	0.043945	1.7	A	0.334473	8.2	P	0.030273	0.2	A	0.99585	4.7	P	0.046143	2.5	A	0.219482	13.8	A	0.27417	1.4	A	0.753906	6	A	0.457764	2.6	A	0.533936	gb:BJ243011 DB_XREF=gi:23084070 DB_XREF=BJ243011 CLONE=whe25m19 TID=Ta.27780.2 CNT=32 FEA=EST TIER=Stack STK=15 UG=Ta.27780 UG_TITLE=Beta amylase mRNA, partial cds
Ta.27780.2.A1_x_at	0.4	A	0.870361	2	A	0.398926	2.8	A	0.334473	1.9	A	0.533936	4	A	0.398926	8.7	P	0.01416	2.4	A	0.303711	0.2	A	0.633789	7.9	A	0.303711	0.6	A	0.98584	5.7	A	0.334473	0.6	A	0.80542	gb:BJ243011 DB_XREF=gi:23084070 DB_XREF=BJ243011 CLONE=whe25m19 TID=Ta.27780.2 CNT=32 FEA=EST TIER=Stack STK=15 UG=Ta.27780 UG_TITLE=Beta amylase mRNA, partial cds
Ta.27780.1.S1_at	0.2	A	0.870361	1.7	A	0.366211	0.1	A	0.919434	9	M	0.054443	1.1	A	0.27417	3.2	A	0.334473	0.2	A	0.633789	1.6	A	0.334473	1.5	A	0.696289	6.8	A	0.19458	2.7	A	0.533936	4.6	A	0.149658	gb:CD916747 DB_XREF=gi:32691071 DB_XREF=G608.102N18F010904 CLONE=G608102N18 TID=Ta.27780.1 CNT=206 FEA=mRNA TIER=ConsEnd STK=0 UG=Ta.27780 UG_TITLE=Beta amylase mRNA, partial cds
Ta.27780.1.S1_x_at	8.5	P	0.030273	7.6	A	0.246094	3.8	A	0.171387	6	A	0.095215	5.4	A	0.095215	3.4	A	0.398926	7	P	0.01416	5.4	P	0.037598	0.5	A	0.633789	8.8	P	0.046143	5.1	A	0.366211	9.7	P	0.023926	gb:CD916747 DB_XREF=gi:32691071 DB_XREF=G608.102N18F010904 CLONE=G608102N18 TID=Ta.27780.1 CNT=206 FEA=mRNA TIER=ConsEnd STK=0 UG=Ta.27780 UG_TITLE=Beta amylase mRNA, partial cds
Ta.22680.2.S1_a_at	1005.8	P	0.000244	732.4	P	0.000244	1112.2	P	0.000244	838.3	P	0.000244	423.4	P	0.000244	329.8	P	0.000244	457.3	P	0.000244	597.7	P	0.000244	1363.5	P	0.000244	948.7	P	0.000244	870.8	P	0.000244	1020.3	P	0.000244	gb:CD916146 DB_XREF=gi:32690470 DB_XREF=G550.129H17R010921 CLONE=G550129H17 TID=Ta.22680.2 CNT=34 FEA=EST TIER=Stack STK=13 UG=Ta.22680 UG_TITLE=Ribosomal protein mRNA, partial cds
Ta.4874.1.S1_at	8.3	A	0.366211	9.2	P	0.030273	1.6	A	0.753906	20.7	A	0.067627	0.8	A	0.665527	2.8	A	0.567627	0.5	A	0.888428	6.7	A	0.334473	20.5	A	0.246094	5.7	A	0.567627	7	A	0.334473	11.1	A	0.149658	gb:CD913616 DB_XREF=gi:32687940 DB_XREF=G550.118I01R010921 CLONE=G550118I01 TID=Ta.4874.1 CNT=112 FEA=mRNA TIER=ConsEnd STK=0 UG=Ta.4874 UG_TITLE=PMA1951 mRNA, partial cds
Ta.27594.1.S1_at	3972.4	P	0.000244	3414.5	P	0.000244	4716.1	P	0.000244	2644.9	P	0.000244	1914.8	P	0.000244	1054.5	P	0.000244	2244.1	P	0.000244	3490.4	P	0.000244	5652.2	P	0.000244	2985.9	P	0.000244	2311	P	0.000244	2893.4	P	0.000244	gb:CK212980 DB_XREF=gi:39619084 DB_XREF=FGAS024879 TID=Ta.27594.1 CNT=105 FEA=mRNA TIER=ConsEnd STK=0 UG=Ta.27594 UG_TITLE=Clone wlm1.pk0018.b5:fis, full insert mRNA sequence
Ta.1200.1.S1_at	463.9	P	0.000244	235.6	P	0.000244	608.4	P	0.000244	151	P	0.000244	110.6	P	0.000244	84.4	P	0.000244	345.6	P	0.000244	169.7	P	0.000244	480.4	P	0.000244	241.9	P	0.000244	291.1	P	0.000244	315.3	P	0.000244	gb:CA665158 DB_XREF=gi:25243683 DB_XREF=wlk1.pk0009.g10 CLONE=wlk1.pk0009.g10 TID=Ta.1200.1 CNT=101 FEA=mRNA TIER=ConsEnd STK=0 UG=Ta.1200 UG_TITLE=MRNA for xylanase inhibitor protein I (xipI gene)
Ta.1200.1.S1_x_at	396.2	P	0.000244	165.7	P	0.000244	456	P	0.000244	129.1	P	0.000244	84.5	P	0.000244	63.3	P	0.000244	313.2	P	0.000244	176.6	P	0.000244	305	P	0.000244	179.3	P	0.000244	251	P	0.000244	237.5	P	0.000244	gb:CA665158 DB_XREF=gi:25243683 DB_XREF=wlk1.pk0009.g10 CLONE=wlk1.pk0009.g10 TID=Ta.1200.1 CNT=101 FEA=mRNA TIER=ConsEnd STK=0 UG=Ta.1200 UG_TITLE=MRNA for xylanase inhibitor protein I (xipI gene)
Ta.2240.1.S1_at	410.2	P	0.000244	377.9	P	0.000244	491	P	0.000244	599.1	P	0.000244	272.5	P	0.000244	151.8	P	0.000244	185	P	0.000244	355.4	P	0.000244	978.9	P	0.000244	708.8	P	0.000244	540.1	P	0.000244	699.7	P	0.000244	gb:CK158976 DB_XREF=gi:38984666 DB_XREF=FGAS040346 TID=Ta.2240.1 CNT=82 FEA=mRNA TIER=ConsEnd STK=0 UG=Ta.2240 UG_TITLE=Clone wkm2c.pk0002.a3:fis, full insert mRNA sequence
Ta.639.1.S1_at	44.5	P	0.01416	72	P	0.001953	47.6	P	0.01416	46.2	P	0.010742	44.3	P	0.046143	23.7	A	0.111572	14	A	0.095215	41.3	P	0.018555	83.4	A	0.067627	82.3	P	0.037598	56.3	P	0.030273	77.7	P	0.01416	gb:CA713572 DB_XREF=gi:25435365 DB_XREF=wdk3c.pk020.l16 CLONE=wdk3c.pk020.l16 TID=Ta.639.1 CNT=152 FEA=mRNA TIER=ConsEnd STK=0 UG=Ta.639 UG_TITLE=T.aestivum mRNA for peptidylprolyl isomerase
Ta.14509.1.S1_at	9.8	A	0.432373	0.5	A	0.919434	2.4	A	0.19458	2.3	A	0.533936	4.1	A	0.567627	2.3	A	0.718506	9.6	A	0.398926	1.7	A	0.366211	2.7	A	0.567627	1	A	0.828613	0.6	A	0.466064	10.6	A	0.303711	gb:BT009255.1 DB_XREF=gi:32128806 TID=Ta.14509.1 CNT=71 FEA=mRNA TIER=ConsEnd STK=0 UG=Ta.14509 UG_TITLE=Clone wlk4.pk0010.d11:fis, full insert mRNA sequence DEF=Triticum aestivum clone wlk4.pk0010.d11:fis, full insert mRNA sequence.
Ta.25025.1.S1_at	3.7	A	0.5	0.6	A	0.888428	4.7	A	0.432373	0.2	A	0.72583	4.5	A	0.366211	2.2	A	0.633789	0.3	A	0.888428	0.8	A	0.72583	1.8	A	0.601074	1.4	A	0.850342	1.2	A	0.72583	0.4	A	0.5	gb:CD490538 DB_XREF=gi:31417584 DB_XREF=WHE2957_D01_H01ZT CLONE=WHE2957_D01_H01 TID=Ta.25025.1 CNT=65 FEA=mRNA TIER=ConsEnd STK=0 UG=Ta.25025 UG_TITLE=Em mRNA
Ta.25025.1.S1_s_at	11.2	A	0.111572	1.5	A	0.665527	0.8	A	0.943848	0.8	A	0.919434	3.9	A	0.366211	6.2	A	0.246094	1.6	A	0.633789	0.7	A	0.870361	9.2	A	0.696289	12.9	A	0.5	7.1	A	0.334473	7.1	A	0.334473	gb:CD490538 DB_XREF=gi:31417584 DB_XREF=WHE2957_D01_H01ZT CLONE=WHE2957_D01_H01 TID=Ta.25025.1 CNT=65 FEA=mRNA TIER=ConsEnd STK=0 UG=Ta.25025 UG_TITLE=Em mRNA
Ta.25025.1.S1_x_at	4.7	A	0.219482	3	A	0.398926	4.4	A	0.5	1	A	0.533936	0.5	A	0.80542	0.4	A	0.850342	1	A	0.80542	0.5	A	0.80542	7.6	A	0.111572	10.3	P	0.010742	0.3	A	0.753906	0.6	A	0.80542	gb:CD490538 DB_XREF=gi:31417584 DB_XREF=WHE2957_D01_H01ZT CLONE=WHE2957_D01_H01 TID=Ta.25025.1 CNT=65 FEA=mRNA TIER=ConsEnd STK=0 UG=Ta.25025 UG_TITLE=Em mRNA
Ta.13767.1.S1_at	1078.2	P	0.000244	1140.8	P	0.000244	1282.2	P	0.000244	999.9	P	0.000244	672	P	0.000244	475.2	P	0.000244	575.5	P	0.000244	814.7	P	0.000244	1585.2	P	0.000244	1418.3	P	0.000244	1106.7	P	0.000244	1125.5	P	0.000244	gb:AL820691 DB_XREF=gi:21832460 DB_XREF=AL820691 CLONE=H07_O232_plate_16 TID=Ta.13767.1 CNT=73 FEA=mRNA TIER=ConsEnd STK=0 UG=Ta.13767 UG_TITLE=Clone wdk2c.pk018.g2:fis, full insert mRNA sequence
Ta.7400.1.S1_at	68.2	P	0.000732	56.6	P	0.001221	67.9	P	0.000732	113.7	P	0.000244	55.9	P	0.001953	23	P	0.000732	33.5	P	0.000244	52	P	0.001953	304.2	P	0.000244	172.4	P	0.001221	158.1	P	0.000732	151.8	P	0.000244	gb:BT009459.1 DB_XREF=gi:32129010 TID=Ta.7400.1 CNT=66 FEA=mRNA TIER=ConsEnd STK=0 UG=Ta.7400 UG_TITLE=Clone wlsu2.pk0003.a5:fis, full insert mRNA sequence DEF=Triticum aestivum clone wlsu2.pk0003.a5:fis, full insert mRNA sequence.
Ta.7400.1.S1_x_at	139.2	P	0.000732	96.2	P	0.000244	205.7	P	0.001221	210.6	P	0.000732	90.1	P	0.000732	48.7	P	0.001221	67.1	P	0.00293	144.6	P	0.001221	422.2	P	0.000244	275.8	P	0.000244	252.2	P	0.000244	289.1	P	0.000244	gb:BT009459.1 DB_XREF=gi:32129010 TID=Ta.7400.1 CNT=66 FEA=mRNA TIER=ConsEnd STK=0 UG=Ta.7400 UG_TITLE=Clone wlsu2.pk0003.a5:fis, full insert mRNA sequence DEF=Triticum aestivum clone wlsu2.pk0003.a5:fis, full insert mRNA sequence.
Ta.11.3.S1_a_at	2520.8	P	0.000244	1782.4	P	0.000244	2604.1	P	0.000244	2995.8	P	0.000244	1954.9	P	0.000244	1227.6	P	0.000244	1061.8	P	0.000244	2095.6	P	0.000244	4102.5	P	0.000244	4165.1	P	0.000244	3687.9	P	0.000244	4037.7	P	0.000244	gb:BJ240848 DB_XREF=gi:23083146 DB_XREF=BJ240848 CLONE=whe17j04 TID=Ta.11.3 CNT=22 FEA=EST TIER=Stack STK=9 UG=Ta.11 UG_TITLE=T.aestivum mRNA 1 for cathepsin B (2529)
Ta.9320.1.S1_at	84.9	P	0.001221	31.3	P	0.005371	93	P	0.000244	376.4	P	0.000244	197.4	P	0.000244	127.7	P	0.000244	51	P	0.000244	36.4	P	0.000244	102.8	P	0.001953	464.2	P	0.000244	355	P	0.000244	462.6	P	0.000244	gb:BT009093.1 DB_XREF=gi:32128644 TID=Ta.9320.1 CNT=66 FEA=mRNA TIER=ConsEnd STK=0 UG=Ta.9320 UG_TITLE=Clone wkm2c.pk005.b15:fis, full insert mRNA sequence DEF=Triticum aestivum clone wkm2c.pk005.b15:fis, full insert mRNA sequence.
Ta.9320.1.S1_x_at	107.8	P	0.000244	18.6	P	0.00415	99.1	P	0.000244	396.5	P	0.000244	203.1	P	0.000244	105.6	P	0.000244	45.8	P	0.000244	46.9	P	0.000732	99.6	P	0.00415	497	P	0.000244	399.8	P	0.000244	500	P	0.000244	gb:BT009093.1 DB_XREF=gi:32128644 TID=Ta.9320.1 CNT=66 FEA=mRNA TIER=ConsEnd STK=0 UG=Ta.9320 UG_TITLE=Clone wkm2c.pk005.b15:fis, full insert mRNA sequence DEF=Triticum aestivum clone wkm2c.pk005.b15:fis, full insert mRNA sequence.
Ta.2197.1.S1_at	507.7	P	0.000244	420.1	P	0.000244	526.9	P	0.000244	1277.7	P	0.000244	591.4	P	0.000244	400	P	0.000244	175.2	P	0.000244	291.7	P	0.000244	822.8	P	0.000244	1506.8	P	0.000244	1302.1	P	0.000244	1455.3	P	0.000244	gb:CK166470 DB_XREF=gi:38999564 DB_XREF=FGAS050612 TID=Ta.2197.1 CNT=56 FEA=mRNA TIER=ConsEnd STK=0 UG=Ta.2197 UG_TITLE=Clone wr1.pk151.c12:fis, full insert mRNA sequence
Ta.22794.1.S1_at	291.8	P	0.000244	379.1	P	0.000244	396.7	P	0.000244	528.6	P	0.000244	214.8	P	0.000732	49.2	P	0.000732	135.9	P	0.000732	228.1	P	0.001953	293	P	0.000244	546.4	P	0.000244	422	P	0.000244	669.9	P	0.000732	gb:BJ235386 DB_XREF=gi:20051819 DB_XREF=BJ235386 CLONE=whe16f07 TID=Ta.22794.1 CNT=60 FEA=mRNA TIER=ConsEnd STK=0 UG=Ta.22794 UG_TITLE=MRNA for putative SKP1 protein
Ta.22794.1.S1_x_at	375.5	P	0.000732	477.5	P	0.000732	498.8	P	0.000244	625.8	P	0.000244	268	P	0.000244	115.9	P	0.001221	154.9	P	0.000244	247.7	P	0.001953	446.6	P	0.000244	652.7	P	0.000244	571.4	P	0.000244	686.2	P	0.000244	gb:BJ235386 DB_XREF=gi:20051819 DB_XREF=BJ235386 CLONE=whe16f07 TID=Ta.22794.1 CNT=60 FEA=mRNA TIER=ConsEnd STK=0 UG=Ta.22794 UG_TITLE=MRNA for putative SKP1 protein
Ta.27096.1.S1_at	796.1	P	0.000244	1358.7	P	0.000244	1047.5	P	0.000244	401.8	P	0.000244	167.7	P	0.000244	70.6	P	0.000244	320.8	P	0.000244	676.6	P	0.000244	1295.1	P	0.000244	553.5	P	0.000244	343	P	0.000732	423.1	P	0.000244	gb:CK196245 DB_XREF=gi:39558635 DB_XREF=FGAS004695 TID=Ta.27096.1 CNT=57 FEA=mRNA TIER=ConsEnd STK=0 UG=Ta.27096 UG_TITLE=Clone wre1n.pk0078.d7:fis, full insert mRNA sequence
Ta.19.1.S1_at	5.6	A	0.567627	0.5	A	0.981445	0.6	A	0.665527	1.2	A	0.625244	0.4	A	0.80542	0.8	A	0.828613	2.6	A	0.491699	4.3	A	0.592285	0.9	A	0.850342	6.1	A	0.303711	5.1	A	0.567627	1.3	A	0.753906	gb:CD902219 DB_XREF=gi:32676547 DB_XREF=G356.106F12F010918 CLONE=G356106F12 TID=Ta.19.1 CNT=52 FEA=mRNA TIER=ConsEnd STK=0 UG=Ta.19 UG_TITLE=T.aestivum pTTH20 mRNA for wheat type V thionin
Ta.22677.1.S1_at	2511.1	P	0.000244	2573.5	P	0.000244	3162.6	P	0.000244	2642.7	P	0.000244	2031.3	P	0.000244	1142.9	P	0.000244	1568.8	P	0.000244	2776	P	0.000244	2676.4	P	0.000244	3103.2	P	0.000244	2546.1	P	0.000244	3485.4	P	0.000244	gb:CA686817 DB_XREF=gi:25276674 DB_XREF=wlm96.pk034.h16 CLONE=wlm96.pk034.h16 TID=Ta.22677.1 CNT=62 FEA=mRNA TIER=ConsEnd STK=0 UG=Ta.22677 UG_TITLE=Clone wlm96.pk027.l18:fis, full insert mRNA sequence
Ta.25019.1.S1_at	1251.7	P	0.000244	1258.8	P	0.000244	1570.7	P	0.000244	1356.9	P	0.000244	741.9	P	0.000244	425.6	P	0.000244	648.4	P	0.000244	1091.7	P	0.000244	1932.3	P	0.000244	1517.4	P	0.000244	1338.4	P	0.000244	1594.3	P	0.000244	gb:BT009274.1 DB_XREF=gi:32128825 TID=Ta.25019.1 CNT=89 FEA=mRNA TIER=ConsEnd STK=0 UG=Ta.25019 UG_TITLE=Clone wlk8.pk0015.b12:fis, full insert mRNA sequence DEF=Triticum aestivum clone wlk8.pk0015.b12:fis, full insert mRNA sequence.
Ta.8152.1.S1_at	1499.3	P	0.000244	1750.3	P	0.000244	1842.4	P	0.000244	2301.9	P	0.000244	1380.7	P	0.000244	949.3	P	0.000244	875.8	P	0.000244	1522.3	P	0.000244	2185.1	P	0.000244	2798.7	P	0.000244	2019.5	P	0.000244	2793.2	P	0.000244	gb:CD871046 DB_XREF=gi:32554862 DB_XREF=AZO2.117E06R010531 CLONE=AZO2117E06 TID=Ta.8152.1 CNT=84 FEA=mRNA TIER=ConsEnd STK=0 UG=Ta.8152 UG_TITLE=Clone wlm1.pk0014.e3:fis, full insert mRNA sequence
Ta.1048.1.S1_at	1743.5	P	0.000244	1693.5	P	0.000244	1760.6	P	0.000244	1158.3	P	0.000244	662.8	P	0.000244	453.2	P	0.000244	856.7	P	0.000244	1220.3	P	0.000244	1964.2	P	0.000244	1272.1	P	0.000244	1205.2	P	0.000244	1463.3	P	0.000244	gb:CK164502 DB_XREF=gi:38995625 DB_XREF=FGAS048415 TID=Ta.1048.1 CNT=81 FEA=mRNA TIER=ConsEnd STK=0 UG=Ta.1048 UG_TITLE=Clone wle1n.pk0057.g6:fis, full insert mRNA sequence
Ta.307.1.S1_at	1217.4	P	0.000244	1087.4	P	0.000244	1125.9	P	0.000244	1320.4	P	0.000244	649.2	P	0.000244	388	P	0.000244	492	P	0.000244	991.4	P	0.000244	1526.1	P	0.000244	1715.6	P	0.000244	1071.1	P	0.000244	1633.1	P	0.000244	gb:CK165327 DB_XREF=gi:38997265 DB_XREF=FGAS049276 TID=Ta.307.1 CNT=91 FEA=mRNA TIER=ConsEnd STK=0 UG=Ta.307 UG_TITLE=Clone wlmk1.pk0006.c8:fis, full insert mRNA sequence
Ta.799.1.S1_at	0.8	A	0.828613	0.8	A	0.828613	18.2	A	0.067627	2.6	A	0.5	0.8	A	0.72583	1.1	A	0.665527	1	A	0.432373	7.3	A	0.149658	2.4	A	0.633789	14.7	A	0.303711	1.2	A	0.753906	7.5	A	0.212891	gb:BT008958.1 DB_XREF=gi:32128509 TID=Ta.799.1 CNT=72 FEA=mRNA TIER=ConsEnd STK=0 UG=Ta.799 UG_TITLE=Clone wdk1c.pk012.c23:fis, full insert mRNA sequence DEF=Triticum aestivum clone wdk1c.pk012.c23:fis, full insert mRNA sequence.
Ta.799.1.S1_x_at	0.2	A	0.753906	6.7	A	0.27417	7.8	A	0.398926	5.1	A	0.19458	0.7	A	0.72583	3.4	A	0.239014	0.2	A	0.633789	0.7	A	0.665527	7.8	A	0.366211	3.6	A	0.567627	0.8	A	0.850342	7.6	A	0.398926	gb:BT008958.1 DB_XREF=gi:32128509 TID=Ta.799.1 CNT=72 FEA=mRNA TIER=ConsEnd STK=0 UG=Ta.799 UG_TITLE=Clone wdk1c.pk012.c23:fis, full insert mRNA sequence DEF=Triticum aestivum clone wdk1c.pk012.c23:fis, full insert mRNA sequence.
Ta.27369.1.S1_at	1126.7	P	0.000244	876.8	P	0.000244	1121.8	P	0.000244	1561.5	P	0.000244	970.6	P	0.000244	699.4	P	0.000244	498.2	P	0.000244	878	P	0.000244	1566.3	P	0.000244	1601.7	P	0.000244	1548	P	0.000244	1890.1	P	0.000244	gb:CK195690 DB_XREF=gi:39558080 DB_XREF=FGAS004133 TID=Ta.27369.1 CNT=59 FEA=mRNA TIER=ConsEnd STK=0 UG=Ta.27369 UG_TITLE=Clone wlm1.pk0008.c11:fis, full insert mRNA sequence
Ta.14483.1.S1_x_at	176.7	P	0.000244	371.7	P	0.000244	220.2	P	0.000244	2016.2	P	0.000244	1369.4	P	0.000244	995.6	P	0.000244	144.6	P	0.000244	197.6	P	0.000244	485.4	P	0.000244	2573	P	0.000244	1948.5	P	0.000244	2493.4	P	0.000244	gb:CA652948 DB_XREF=gi:25231473 DB_XREF=wre1n.pk156.h11 CLONE=wre1n.pk156.h11 TID=Ta.14483.1 CNT=54 FEA=mRNA TIER=ConsEnd STK=0 UG=Ta.14483 UG_TITLE=Clone wlm96.pk0006.b11:fis, full insert mRNA sequence
Ta.28736.1.S1_at	1416.2	P	0.000244	1289.8	P	0.000244	1654.6	P	0.000244	2841.4	P	0.000244	1747.1	P	0.000244	1230.4	P	0.000244	619.6	P	0.000244	813.4	P	0.000244	2089.1	P	0.000244	3676.5	P	0.000244	2835	P	0.000244	3513.6	P	0.000244	gb:AY005474.1 DB_XREF=gi:9965439 TID=Ta.28736.1 CNT=111 FEA=mRNA TIER=ConsEnd STK=0 UG=Ta.28736 UG_TITLE=Inducible phenylalanine ammonia-lyase mRNA, partial cds DEF=Triticum aestivum inducible phenylalanine ammonia-lyase mRNA, partial cds.
Ta.9277.1.S1_at	1761.6	P	0.000244	2225.5	P	0.000244	2001.2	P	0.000244	387.4	P	0.000244	235.6	P	0.000244	124.8	P	0.000244	948.1	P	0.000244	1878.7	P	0.000244	3333.2	P	0.000244	481.4	P	0.000244	354.1	P	0.000244	478.7	P	0.000244	gb:CA670564 DB_XREF=gi:25249278 DB_XREF=wlsu1.pk026.b16 CLONE=wlsu1.pk026.b16 TID=Ta.9277.1 CNT=69 FEA=mRNA TIER=ConsEnd STK=0 UG=Ta.9277 UG_TITLE=Clone wlk8.pk0006.a4:fis, full insert mRNA sequence
Ta.24332.1.S1_at	9.9	A	0.149658	2.7	A	0.432373	0.9	A	0.5	8.3	A	0.334473	5.8	A	0.303711	0.4	A	0.962402	4.9	A	0.246094	12.3	P	0.00293	21.5	M	0.056152	9.1	P	0.046143	8	A	0.398926	0.8	A	0.932373	gb:CD453475 DB_XREF=gi:31368215 DB_XREF=WHE0761_C04_F07ZT CLONE=WHE0761_C04_F07 TID=Ta.24332.1 CNT=45 FEA=mRNA TIER=ConsEnd STK=0 UG=Ta.24332 UG_TITLE=Wheat mRNA for putative low molecular weight heat shock protein
Ta.37.1.S1_at	1793.1	P	0.000244	2328.5	P	0.000244	2377.7	P	0.000244	120.2	P	0.000244	61.8	P	0.000244	24.1	P	0.000244	1481.4	P	0.000244	1700.1	P	0.000244	4524	P	0.000244	184.6	P	0.000244	154.7	P	0.000732	178.2	P	0.000244	gb:CK154145 DB_XREF=gi:38974961 DB_XREF=FGAS032840 TID=Ta.37.1 CNT=73 FEA=mRNA TIER=ConsEnd STK=0 UG=Ta.37 UG_TITLE=Glyoxysomal malate dehydrogenase mRNA, partial cds
Ta.5629.1.S1_x_at	90.1	P	0.000244	92.1	P	0.000244	138.6	P	0.000244	1029.4	P	0.000244	508.5	P	0.000244	280	P	0.000244	61.7	P	0.000732	82.6	P	0.000244	260.3	P	0.000244	1271	P	0.000244	1238.3	P	0.000244	1222	P	0.000244	gb:BT009443.1 DB_XREF=gi:32128994 TID=Ta.5629.1 CNT=51 FEA=mRNA TIER=ConsEnd STK=0 UG=Ta.5629 UG_TITLE=Clone wlmk8.pk0004.c12:fis, full insert mRNA sequence DEF=Triticum aestivum clone wlmk8.pk0004.c12:fis, full insert mRNA sequence.
Ta.878.1.S1_at	880.6	P	0.000244	916.5	P	0.000244	1206.8	P	0.000244	217.8	P	0.000244	111.1	P	0.000244	57.7	P	0.001953	562.5	P	0.000244	1144.2	P	0.000244	1984.6	P	0.000244	310.8	P	0.000732	259.9	P	0.000244	303.7	P	0.000244	gb:CK198916 DB_XREF=gi:39561306 DB_XREF=FGAS007404 TID=Ta.878.1 CNT=51 FEA=mRNA TIER=ConsEnd STK=0 UG=Ta.878 UG_TITLE=Clone wlm96.pk032.n8:fis, full insert mRNA sequence
Ta.14442.1.S1_at	5819.7	P	0.000244	4505.7	P	0.000244	5941.8	P	0.000244	23.8	P	0.00293	16.1	P	0.01416	13.1	A	0.171387	2499.1	P	0.000244	3888.5	P	0.000244	4380.7	P	0.000244	40.7	P	0.018555	48.7	P	0.037598	54.7	P	0.00293	gb:CK170791 DB_XREF=gi:39008349 DB_XREF=FGAS045799 NOTE=Non-UniGene sequence merged into UniGene cluster TID=Ta.14442.1 CNT=49 FEA=mRNA TIER=ConsEnd STK=0 UG=Ta.14442 UG_TITLE=Clone wle1n.pk0076.h7:fis, full insert mRNA sequence
Ta.28018.1.S1_at	1060.2	P	0.000244	905.5	P	0.000244	1314.2	P	0.000244	1923.9	P	0.000244	1202.2	P	0.000244	571.8	P	0.000244	497.1	P	0.000244	946.4	P	0.000244	1467.3	P	0.000244	1934.2	P	0.000244	1398.3	P	0.000244	2179.5	P	0.000244	gb:CK159354 DB_XREF=gi:38985433 DB_XREF=FGAS040792 TID=Ta.28018.1 CNT=89 FEA=mRNA TIER=ConsEnd STK=0 UG=Ta.28018 UG_TITLE=Clone wlk4.pk0006.e8:fis, full insert mRNA sequence
Ta.5255.1.S1_at	1170.4	P	0.000732	1058.8	P	0.000244	1515.6	P	0.000244	2341.1	P	0.000244	1627.3	P	0.000244	1003.3	P	0.000244	815.1	P	0.000732	1234.1	P	0.000244	2029.1	P	0.000244	2720.9	P	0.000244	2607.4	P	0.000244	3266.7	P	0.000244	gb:BT008937.1 DB_XREF=gi:32128488 TID=Ta.5255.1 CNT=63 FEA=mRNA TIER=ConsEnd STK=0 UG=Ta.5255 UG_TITLE=Clone wlk1.pk0014.f4:fis, full insert mRNA sequence DEF=Triticum aestivum clone wdi1c.pk004.g19:fis, full insert mRNA sequence.
Ta.9072.1.S1_at	1241.2	P	0.000244	949.1	P	0.000244	1215.6	P	0.000244	1035.7	P	0.000244	622.5	P	0.000244	334.9	P	0.000244	479.8	P	0.000244	795.6	P	0.000244	1602.6	P	0.000244	1301	P	0.000244	1390.8	P	0.000244	1433.7	P	0.000244	gb:CK195826 DB_XREF=gi:39558216 DB_XREF=FGAS004272 TID=Ta.9072.1 CNT=86 FEA=mRNA TIER=ConsEnd STK=0 UG=Ta.9072 UG_TITLE=Clone wr1.pk0038.g11:fis, full insert mRNA sequence
Ta.1167.1.S1_at	2717.2	P	0.000244	3602.7	P	0.000244	3812.2	P	0.000244	5.1	A	0.398926	11	A	0.171387	5.5	A	0.303711	2079.6	P	0.000244	2997.4	P	0.000244	4589.8	P	0.000244	8.1	A	0.366211	7.5	A	0.432373	12.7	A	0.533936	gb:CA742206 DB_XREF=gi:25558029 DB_XREF=wfl1c.pk001.f6 CLONE=wfl1c.pk001.f6 TID=Ta.1167.1 CNT=72 FEA=mRNA TIER=ConsEnd STK=0 UG=Ta.1167 UG_TITLE=MRNA for ferredoxin-NADP(H) oxidoreductase (fnr gene), clone 2
Ta.6229.1.S1_at	943.7	P	0.000244	1343.5	P	0.000244	1294.8	P	0.000244	1016.8	P	0.000244	539.2	P	0.000244	303.9	P	0.000244	476.7	P	0.000244	811.3	P	0.000244	1580.3	P	0.000244	1166.4	P	0.000244	1077.5	P	0.000244	1121	P	0.000244	gb:AL829976 DB_XREF=gi:21841497 DB_XREF=AL829976 CLONE=B12_q343_plate_11 TID=Ta.6229.1 CNT=55 FEA=mRNA TIER=ConsEnd STK=0 UG=Ta.6229 UG_TITLE=Clone wlm96.pk045.d23:fis, full insert mRNA sequence
Ta.117.1.S1_at	3.4	A	0.398926	0.3	A	0.962402	4.7	A	0.27417	0.8	A	0.665771	0.4	A	0.888428	0.3	A	0.888428	0.8	A	0.753906	0.2	A	0.919434	0.9	A	0.919434	7.3	A	0.19458	4.9	A	0.432373	1.3	A	0.665527	gb:CD914973 DB_XREF=gi:32689297 DB_XREF=G550.124L14R010920 CLONE=G550124L14 TID=Ta.117.1 CNT=70 FEA=mRNA TIER=ConsEnd STK=0 UG=Ta.117 UG_TITLE=T.aestivum mRNA for serpin WZS3
Ta.9453.1.S1_at	1171.3	P	0.000244	1248.5	P	0.000244	1596.2	P	0.000244	872.6	P	0.000244	485.5	P	0.000244	267.3	P	0.000244	732.1	P	0.000244	958.8	P	0.000244	1890	P	0.000244	956.5	P	0.000244	907.7	P	0.000244	1109.5	P	0.000244	gb:AY093953.1 DB_XREF=gi:29409363 TID=Ta.9453.1 CNT=50 FEA=mRNA TIER=ConsEnd STK=0 UG=Ta.9453 UG_TITLE=Biostress-resistance-related protein mRNA, partial cds DEF=Triticum aestivum biostress-resistance-related protein mRNA, partial cds.
Ta.24801.1.S1_at	23.3	P	0.005859	45.8	P	0.00293	9.2	A	0.149658	8.9	P	0.018311	1.4	A	0.828613	1.1	A	0.718262	5.6	A	0.171387	18.2	P	0.01416	36.3	P	0.001953	4.9	A	0.334473	6.8	A	0.171387	0.7	A	0.72583	gb:BQ804874 DB_XREF=gi:22029083 DB_XREF=WHE3560_A05_A10ZS CLONE=WHE3560_A05_A10 TID=Ta.24801.1 CNT=42 FEA=mRNA TIER=ConsEnd STK=0 UG=Ta.24801 UG_TITLE=Clone 16LC3 heat shock protein 16.9 (hsp16.9-16LC3) mRNA, partial cds
Ta.5596.1.S1_at	251.2	P	0.00415	338.7	P	0.00293	286.2	P	0.008057	229.8	P	0.000244	288.1	P	0.000732	207.5	P	0.001221	112.8	P	0.005859	237.4	P	0.008057	514.9	P	0.008057	570.2	P	0.000732	255.5	P	0.000244	501.7	P	0.000732	gb:CK194194 DB_XREF=gi:39556584 DB_XREF=FGAS002613 TID=Ta.5596.1 CNT=74 FEA=mRNA TIER=ConsEnd STK=0 UG=Ta.5596 UG_TITLE=Aldolase mRNA, partial cds
Ta.5596.1.S1_x_at	322.1	P	0.000732	429.8	P	0.000244	310.9	P	0.000732	515	P	0.000244	348.9	P	0.000244	209.6	P	0.000244	238.2	P	0.000732	298.1	P	0.000732	536.2	P	0.001953	718.5	P	0.000244	788.4	P	0.000244	689.7	P	0.000244	gb:CK194194 DB_XREF=gi:39556584 DB_XREF=FGAS002613 TID=Ta.5596.1 CNT=74 FEA=mRNA TIER=ConsEnd STK=0 UG=Ta.5596 UG_TITLE=Aldolase mRNA, partial cds
Ta.2543.1.S1_at	1419.3	P	0.000244	1548.4	P	0.000244	1578.9	P	0.000244	1151.4	P	0.000244	750.2	P	0.000244	452.2	P	0.000244	769.1	P	0.000244	1141.7	P	0.000244	1889.6	P	0.000244	1448	P	0.000244	1095.9	P	0.000244	1471.7	P	0.000244	gb:CK169090 DB_XREF=gi:39004908 DB_XREF=FGAS043695 TID=Ta.2543.1 CNT=60 FEA=mRNA TIER=ConsEnd STK=0 UG=Ta.2543 UG_TITLE=WESR2 mRNA, partial sequence
Ta.22817.1.S1_at	453.5	P	0.000244	451.8	P	0.000244	504.3	P	0.000732	428.4	P	0.000244	199.2	P	0.000244	110.1	P	0.000732	169.1	P	0.000244	335	P	0.000732	783	P	0.000244	508.5	P	0.000244	385.1	P	0.000244	553.7	P	0.000732	gb:CA646104 DB_XREF=gi:25224400 DB_XREF=wre1n.pk0107.b4 CLONE=wre1n.pk0107.b4 TID=Ta.22817.1 CNT=42 FEA=mRNA TIER=ConsEnd STK=0 UG=Ta.22817 UG_TITLE=Partial mRNA for putative transmembrane protein-like protein (at1G21900 gene)
Ta.959.1.S1_at	470.4	P	0.000244	494.2	P	0.000244	363.2	P	0.000732	109.6	P	0.00293	21.1	P	0.010742	33.7	P	0.018555	170.7	P	0.000732	393.6	P	0.000732	615.3	P	0.000732	349.4	P	0.001221	71.2	P	0.005859	76.3	P	0.008057	gb:CA721939 DB_XREF=gi:25443732 DB_XREF=wds1c.pk001.d3.f CLONE=wds1c.pk001.d3.f TID=Ta.959.1 CNT=36 FEA=mRNA TIER=ConsEnd STK=0 UG=Ta.959 UG_TITLE=T.aestivum cDNA for a thaumatin-like protein
Ta.527.1.S1_at	345.8	P	0.000244	354	P	0.000244	401.2	P	0.000244	598.7	P	0.000244	308.2	P	0.000244	175.1	P	0.000244	201.4	P	0.000244	355.5	P	0.000244	562.3	P	0.000244	780.6	P	0.000244	620.6	P	0.000244	878.5	P	0.000244	gb:BT009306.1 DB_XREF=gi:32128857 TID=Ta.527.1 CNT=55 FEA=mRNA TIER=ConsEnd STK=0 UG=Ta.527 UG_TITLE=Clone wlm1.pk0017.b7:fis, full insert mRNA sequence DEF=Triticum aestivum clone wlm1.pk0017.b7:fis, full insert mRNA sequence.
Ta.5634.1.S1_at	107.1	P	0.000732	93.1	P	0.001953	125.6	P	0.001221	209.8	P	0.000244	92.7	P	0.000732	57.9	P	0.001221	62	P	0.001221	85.6	P	0.001221	143.7	P	0.000732	245.6	P	0.000244	178.2	P	0.000732	236.5	P	0.000732	gb:CD866884 DB_XREF=gi:32550700 DB_XREF=AZO2.104L01R010327 CLONE=AZO2104L01 TID=Ta.5634.1 CNT=48 FEA=mRNA TIER=ConsEnd STK=0 UG=Ta.5634 UG_TITLE=Clone wr1.pk0039.e4:fis, full insert mRNA sequence
Ta.9330.1.S1_at	60	P	0.008057	63.3	P	0.008057	77.4	P	0.001953	9.4	A	0.303711	0.6	A	0.969727	1.2	A	0.601074	39.2	P	0.035645	78.5	P	0.00293	177.1	P	0.00293	2.2	A	0.601074	11.1	A	0.334473	11.8	A	0.149658	gb:CN008838 DB_XREF=gi:45798870 DB_XREF=WHE2645_G03_M05ZE CLONE=WHE2645_G03_M05 TID=Ta.9330.1 CNT=44 FEA=mRNA TIER=ConsEnd STK=0 UG=Ta.9330 UG_TITLE=SC34 tumor suppressor-like mRNA, complete sequence
Ta.3262.1.S1_at	480.1	P	0.000244	527.8	P	0.000244	646.7	P	0.000244	452.9	P	0.000244	274.2	P	0.000244	177.4	P	0.000244	265.6	P	0.000244	411.2	P	0.000244	760.5	P	0.000244	644.6	P	0.000244	537.5	P	0.000244	613.3	P	0.000244	gb:BQ806543 DB_XREF=gi:22030752 DB_XREF=WHE3580_C06_E12ZS CLONE=WHE3580_C06_E12 TID=Ta.3262.1 CNT=38 FEA=mRNA TIER=ConsEnd STK=0 UG=Ta.3262 UG_TITLE=Partial mRNA for putative ADP-rybosylation factor-like protein (k12B20.15 gene)
Ta.28375.1.S1_at	779	P	0.000244	527.5	P	0.000244	893.9	P	0.000244	714.2	P	0.000244	261.7	P	0.000244	140.8	P	0.000244	270.8	P	0.000244	583.4	P	0.000244	885.7	P	0.000244	691.5	P	0.000244	733	P	0.000244	762.5	P	0.000244	gb:BQ743465 DB_XREF=gi:21890252 DB_XREF=WHE4104_C09_F18ZS CLONE=WHE4104_C09_F18 TID=Ta.28375.1 CNT=34 FEA=mRNA TIER=ConsEnd STK=0 UG=Ta.28375 UG_TITLE=Ribosomal protein L30 mRNA, partial cds
Ta.24466.1.S1_x_at	930.7	P	0.000244	1038	P	0.000244	993.1	P	0.000732	766.8	P	0.000244	473	P	0.000732	292.3	P	0.000244	491.1	P	0.000244	899.8	P	0.000244	1270	P	0.000244	1144.7	P	0.000244	774.1	P	0.000244	1058.2	P	0.000244	gb:CK213031 DB_XREF=gi:39619135 DB_XREF=FGAS024930 TID=Ta.24466.1 CNT=32 FEA=mRNA TIER=ConsEnd STK=0 UG=Ta.24466 UG_TITLE=MRNA for thioredoxin H
Ta.1385.1.S1_a_at	373.2	P	0.000244	567.1	P	0.000244	415.4	P	0.000244	622.5	P	0.000244	423.6	P	0.000244	285.6	P	0.000244	201.5	P	0.000244	285.5	P	0.000244	660.2	P	0.000244	750.1	P	0.000244	535.2	P	0.000244	543.8	P	0.000244	gb:CA670445 DB_XREF=gi:25249159 DB_XREF=wlsu1.pk026.d23 CLONE=wlsu1.pk026.d23 TID=Ta.1385.1 CNT=84 FEA=mRNA TIER=ConsEnd STK=0 UG=Ta.1385 UG_TITLE=Clone wlm96.pk0018.c10:fis, full insert mRNA sequence
Ta.1385.1.S1_at	334.8	P	0.000244	470.3	P	0.000244	385.5	P	0.000244	596.7	P	0.000244	351.8	P	0.000732	158.5	P	0.000244	189.1	P	0.000244	298.4	P	0.000732	447.3	P	0.000244	882.6	P	0.000244	483.6	P	0.000244	726	P	0.000244	gb:CA670445 DB_XREF=gi:25249159 DB_XREF=wlsu1.pk026.d23 CLONE=wlsu1.pk026.d23 TID=Ta.1385.1 CNT=84 FEA=mRNA TIER=ConsEnd STK=0 UG=Ta.1385 UG_TITLE=Clone wlm96.pk0018.c10:fis, full insert mRNA sequence
Ta.1385.1.S1_x_at	313.6	P	0.000244	469.4	P	0.000244	328	P	0.000244	554.8	P	0.000244	318	P	0.000244	203	P	0.000244	149.1	P	0.000244	298.3	P	0.000244	443.8	P	0.000244	647.9	P	0.000244	411.7	P	0.000244	523.4	P	0.000244	gb:CA670445 DB_XREF=gi:25249159 DB_XREF=wlsu1.pk026.d23 CLONE=wlsu1.pk026.d23 TID=Ta.1385.1 CNT=84 FEA=mRNA TIER=ConsEnd STK=0 UG=Ta.1385 UG_TITLE=Clone wlm96.pk0018.c10:fis, full insert mRNA sequence
Ta.2013.1.S1_at	227	P	0.000244	171.4	P	0.000244	312.3	P	0.001221	234.1	P	0.000244	99.4	P	0.000732	36.9	P	0.00415	108.7	P	0.000732	162.2	P	0.000244	482	P	0.000732	240.7	P	0.000732	224.5	P	0.001953	259.2	P	0.000732	gb:BT009320.1 DB_XREF=gi:32128871 TID=Ta.2013.1 CNT=69 FEA=mRNA TIER=ConsEnd STK=0 UG=Ta.2013 UG_TITLE=Clone wlm24.pk0002.b11:fis, full insert mRNA sequence DEF=Triticum aestivum clone wlm24.pk0002.b11:fis, full insert mRNA sequence.
Ta.2982.2.S1_x_at	752.5	P	0.000244	628.6	P	0.000244	799.2	P	0.000244	879.7	P	0.000244	462.1	P	0.000244	254.3	P	0.000244	279.8	P	0.000244	540.7	P	0.000244	1475.3	P	0.000244	1080.3	P	0.000244	889	P	0.000244	1081.3	P	0.000244	gb:CK206222 DB_XREF=gi:39568612 DB_XREF=FGAS017804 NOTE=Non-UniGene sequence merged into UniGene cluster TID=Ta.2982.2 CNT=62 FEA=mRNA TIER=ConsEnd STK=0 UG=Ta.2982 UG_TITLE=Clone wre1n.pk0134.h7:fis, full insert mRNA sequence
Ta.4938.1.S1_at	1204.6	P	0.001221	1018.9	P	0.000244	1457.6	P	0.000732	1974.5	P	0.000244	946.3	P	0.000244	539.7	P	0.000732	322.5	P	0.000732	432.1	P	0.000244	1514	P	0.000244	2503.1	P	0.000244	2141.4	P	0.000244	2558.1	P	0.000244	gb:CK210229 DB_XREF=gi:39572619 DB_XREF=FGAS022027 TID=Ta.4938.1 CNT=51 FEA=mRNA TIER=ConsEnd STK=0 UG=Ta.4938 UG_TITLE=Partial mRNA for IAA1 protein
Ta.7732.1.S1_at	622.4	P	0.000244	497.5	P	0.000244	624	P	0.000244	644.8	P	0.000244	302.9	P	0.000244	147.9	P	0.000244	219.9	P	0.000244	446.2	P	0.000244	995.9	P	0.000244	817	P	0.000244	692.5	P	0.000244	808.7	P	0.000244	gb:CD930151 DB_XREF=gi:32777915 DB_XREF=GR45.110F15F010418 CLONE=GR45110F15 TID=Ta.7732.1 CNT=37 FEA=mRNA TIER=ConsEnd STK=0 UG=Ta.7732 UG_TITLE=Clone wr1.pk148.a5:fis, full insert mRNA sequence
Ta.5628.1.A1_at	98.5	P	0.000732	74.4	P	0.005859	71.3	P	0.000244	109	P	0.00415	33.1	P	0.001953	18.6	P	0.018555	18.3	P	0.008057	31.1	P	0.001953	73.8	P	0.000244	128.2	P	0.001221	98.9	P	0.000244	105.8	P	0.000732	gb:AJ577569.1 DB_XREF=gi:32968186 TID=Ta.5628.1 CNT=33 FEA=mRNA TIER=ConsEnd STK=0 UG=Ta.5628 UG_TITLE=Partial mRNA for beta3-glucuronyltransferase (b3gat3 gene) DEF=Triticum aestivum partial mRNA for beta3-glucuronyltransferase (b3gat3 gene).
Ta.27684.1.S1_at	603.2	P	0.000244	675.1	P	0.000244	703.7	P	0.000244	767.5	P	0.000244	401.2	P	0.000244	223.9	P	0.000244	307.5	P	0.000244	548.9	P	0.000244	904.3	P	0.000244	896.8	P	0.000244	650.3	P	0.000244	956.9	P	0.000244	gb:CK192932 DB_XREF=gi:39554978 DB_XREF=FGAS001339 TID=Ta.27684.1 CNT=56 FEA=mRNA TIER=ConsEnd STK=0 UG=Ta.27684 UG_TITLE=26S proteasome ATPase subunit mRNA, partial cds
Ta.14504.1.S1_at	325.7	P	0.000244	269	P	0.000244	307.7	P	0.000244	381.6	P	0.000244	234.8	P	0.000244	129.3	P	0.000244	158.1	P	0.000244	281.4	P	0.000244	338.6	P	0.000244	593	P	0.000244	370.3	P	0.000244	543.5	P	0.000244	gb:CK168901 DB_XREF=gi:39004526 DB_XREF=FGAS043496 TID=Ta.14504.1 CNT=42 FEA=mRNA TIER=ConsEnd STK=0 UG=Ta.14504 UG_TITLE=Apomixis-associated protein mRNA, partial cds
Ta.4468.1.S1_at	306.8	P	0.000244	325	P	0.000244	465.5	P	0.000244	444	P	0.000244	228.5	P	0.000244	116.3	P	0.000244	146.6	P	0.000244	258.8	P	0.000244	528.1	P	0.000244	553.5	P	0.000244	475.8	P	0.000244	559.9	P	0.000244	gb:CK214137 DB_XREF=gi:39620241 DB_XREF=FGAS026060 TID=Ta.4468.1 CNT=52 FEA=mRNA TIER=ConsEnd STK=0 UG=Ta.4468 UG_TITLE=Cop8 mRNA, partial cds
Ta.4382.1.S1_at	427.4	P	0.000244	495.1	P	0.000732	544	P	0.000244	580.5	P	0.000244	298.5	P	0.000244	155.6	P	0.000732	216.7	P	0.000244	363.1	P	0.000244	958.9	P	0.000244	766.3	P	0.000244	684.6	P	0.000244	795.4	P	0.000244	gb:CK158657 DB_XREF=gi:38984022 DB_XREF=FGAS039938 TID=Ta.4382.1 CNT=50 FEA=mRNA TIER=ConsEnd STK=0 UG=Ta.4382 UG_TITLE=RING-H2 finger protein mRNA, partial cds
Ta.5876.1.S1_at	1014.3	P	0.000244	1275.5	P	0.000244	1145.4	P	0.000244	1804.2	P	0.000244	1116.9	P	0.000244	639.9	P	0.000244	631.2	P	0.000244	1201.3	P	0.000244	1922.2	P	0.000244	2349.9	P	0.000244	1574.3	P	0.000244	2290.1	P	0.000244	gb:CK196203 DB_XREF=gi:39558593 DB_XREF=FGAS004651 TID=Ta.5876.1 CNT=40 FEA=mRNA TIER=ConsEnd STK=0 UG=Ta.5876 UG_TITLE=Clone wlm96.pk027.k16:fis, full insert mRNA sequence
Ta.9100.1.S1_at	408.5	P	0.000244	350.3	P	0.000244	487.6	P	0.000244	481.7	P	0.000244	265.1	P	0.000244	186.5	P	0.000244	223.7	P	0.000244	282.9	P	0.000244	659.8	P	0.000244	549.8	P	0.000244	550	P	0.000244	594.5	P	0.000244	gb:CK208450 DB_XREF=gi:39570840 DB_XREF=FGAS020164 NOTE=Non-UniGene sequence merged into UniGene cluster TID=Ta.9100.1 CNT=30 FEA=mRNA TIER=ConsEnd STK=0 UG=Ta.9100 UG_TITLE=Clone wre1n.pk0080.f8:fis, full insert mRNA sequence
Ta.9100.1.S1_x_at	419.1	P	0.000244	397.2	P	0.000244	456.8	P	0.000244	479.1	P	0.001953	299.2	P	0.000244	193.3	P	0.000244	217	P	0.000244	306.9	P	0.000244	600.8	P	0.000244	584.5	P	0.000244	487.3	P	0.000244	618.6	P	0.000244	gb:CK208450 DB_XREF=gi:39570840 DB_XREF=FGAS020164 NOTE=Non-UniGene sequence merged into UniGene cluster TID=Ta.9100.1 CNT=30 FEA=mRNA TIER=ConsEnd STK=0 UG=Ta.9100 UG_TITLE=Clone wre1n.pk0080.f8:fis, full insert mRNA sequence
Ta.23012.1.S1_at	862.2	P	0.000244	874.4	P	0.000244	983.7	P	0.000244	1034.9	P	0.000244	666.6	P	0.000244	418	P	0.000244	434.8	P	0.000244	758.6	P	0.000244	1202.8	P	0.000244	1380.7	P	0.000244	1197.9	P	0.000244	1417.6	P	0.000244	gb:AJ610851 DB_XREF=gi:39727778 DB_XREF=AJ610851 CLONE=03628R NOTE=Non-UniGene sequence merged into UniGene cluster TID=Ta.23012.1 CNT=52 FEA=mRNA TIER=ConsEnd STK=0 UG=Ta.23012 UG_TITLE=Regulatory particle mon-ATPase subunit 3 mRNA, partial cds
Ta.199.1.S1_at	855.9	P	0.000244	588.3	P	0.000244	1104.2	P	0.000244	624.4	P	0.000244	288.8	P	0.000244	202.8	P	0.000244	459	P	0.000244	761.5	P	0.000244	2457	P	0.000244	727.9	P	0.000244	657.8	P	0.000244	728.4	P	0.000244	gb:AJ508387.1 DB_XREF=gi:28411217 GEN=1-FEH TID=Ta.199.1 CNT=42 FEA=mRNA TIER=ConsEnd STK=0 UG=Ta.199 DEF=Triticum aestivum mRNA for fructan 1-exohydrolase (1-FEH gene). PROD=fructan 1-exohydrolase
Ta.1376.1.S1_at	511.6	P	0.000244	643.2	P	0.000244	631.4	P	0.000244	611.1	P	0.000244	343.2	P	0.000244	214.4	P	0.000244	270.7	P	0.000244	429.5	P	0.000244	1295	P	0.000244	1021.3	P	0.000244	672.1	P	0.000244	782.8	P	0.000244	gb:CD868146 DB_XREF=gi:32551962 DB_XREF=AZO2.108C07R010328 CLONE=AZO2108C07 TID=Ta.1376.1 CNT=40 FEA=mRNA TIER=ConsEnd STK=0 UG=Ta.1376 UG_TITLE=Clone wr1.pk0122.e5:fis, full insert mRNA sequence
Ta.3891.1.S1_at	209.8	P	0.000244	119.7	P	0.000244	291.6	P	0.000244	248.6	P	0.000244	130.9	P	0.000244	211.6	P	0.001221	99.7	P	0.000244	170.9	P	0.000244	319.9	P	0.000244	270.6	P	0.000244	268	P	0.000244	297.3	P	0.000244	gb:CK200281 DB_XREF=gi:39562671 DB_XREF=FGAS008791 TID=Ta.3891.1 CNT=38 FEA=mRNA TIER=ConsEnd STK=0 UG=Ta.3891 UG_TITLE=Transcription factor TFIIB mRNA, partial cds
Ta.6070.1.S1_at	275.5	P	0.000244	253.4	P	0.000244	332.8	P	0.000244	425.6	P	0.000244	238.9	P	0.000244	113.9	P	0.000244	173.1	P	0.000244	305.9	P	0.000244	671.9	P	0.000244	483.9	P	0.000244	391.5	P	0.000244	532.4	P	0.000244	gb:BT009284.1 DB_XREF=gi:32128835 TID=Ta.6070.1 CNT=52 FEA=mRNA TIER=ConsEnd STK=0 UG=Ta.6070 UG_TITLE=Clone wlm0.pk0008.d11:fis, full insert mRNA sequence DEF=Triticum aestivum clone wlm0.pk0008.d11:fis, full insert mRNA sequence.
Ta.3243.1.S1_at	1220.6	P	0.000244	1188.8	P	0.000244	1653	P	0.000244	389.5	P	0.000244	187.7	P	0.000244	144.3	P	0.000244	995.1	P	0.000244	958.9	P	0.000244	1642	P	0.000244	522.2	P	0.000244	475.9	P	0.000244	553	P	0.000244	gb:CD923314 DB_XREF=gi:32771078 DB_XREF=G750.107M17F010531 CLONE=G750107M17 TID=Ta.3243.1 CNT=51 FEA=mRNA TIER=ConsEnd STK=0 UG=Ta.3243 UG_TITLE=Clone wl1n.pk0060.b11:fis, full insert mRNA sequence
Ta.3243.1.S1_x_at	1288.1	P	0.000244	1168.1	P	0.000244	1610.7	P	0.000244	297.6	P	0.000244	195.2	P	0.000244	113.3	P	0.000244	1065.3	P	0.000244	991.4	P	0.000244	1351.6	P	0.000244	472.7	P	0.000244	446.7	P	0.000244	499.5	P	0.000244	gb:CD923314 DB_XREF=gi:32771078 DB_XREF=G750.107M17F010531 CLONE=G750107M17 TID=Ta.3243.1 CNT=51 FEA=mRNA TIER=ConsEnd STK=0 UG=Ta.3243 UG_TITLE=Clone wl1n.pk0060.b11:fis, full insert mRNA sequence
Ta.9335.1.S1_at	275.2	P	0.000244	223.3	P	0.000244	371.6	P	0.000244	400.9	P	0.000244	216.7	P	0.000244	125.2	P	0.000244	136.4	P	0.000244	231.8	P	0.000244	790.1	P	0.000244	547.6	P	0.000244	452.2	P	0.000244	514.5	P	0.000244	gb:CK194249 DB_XREF=gi:39556639 DB_XREF=FGAS002669 TID=Ta.9335.1 CNT=48 FEA=mRNA TIER=ConsEnd STK=0 UG=Ta.9335 UG_TITLE=Clone wlmk1.pk0035.e4:fis, full insert mRNA sequence
Ta.9335.1.S1_s_at	732.8	P	0.000244	625.3	P	0.000244	902.6	P	0.000244	850.9	P	0.000244	527.1	P	0.000244	301.2	P	0.000244	388.8	P	0.000244	630.1	P	0.000244	1443.8	P	0.000244	1238.2	P	0.000244	1044.7	P	0.000244	1186.9	P	0.000244	gb:CK194249 DB_XREF=gi:39556639 DB_XREF=FGAS002669 TID=Ta.9335.1 CNT=48 FEA=mRNA TIER=ConsEnd STK=0 UG=Ta.9335 UG_TITLE=Clone wlmk1.pk0035.e4:fis, full insert mRNA sequence
Ta.27589.1.S1_at	300.9	P	0.000244	376.7	P	0.000244	396.4	P	0.000244	304.3	P	0.000244	130.3	P	0.000244	87.2	P	0.001221	133.6	P	0.000732	260.5	P	0.000244	435.5	P	0.000244	314.8	P	0.000244	295.7	P	0.000244	381.8	P	0.000244	gb:BE442527 DB_XREF=gi:9442141 DB_XREF=WHE1103_G07_N13ZS CLONE=WHE1103_G07_N13 TID=Ta.27589.1 CNT=47 FEA=mRNA TIER=ConsEnd STK=0 UG=Ta.27589 UG_TITLE=Clone wre1n.pk0044.b2:fis, full insert mRNA sequence
Ta.2880.1.S1_at	385.7	P	0.000244	415.8	P	0.000244	442.4	P	0.000244	613.1	P	0.000244	304.2	P	0.000244	205.3	P	0.000244	222.4	P	0.000244	311	P	0.000244	539.4	P	0.000244	591.1	P	0.000244	542.7	P	0.000244	663	P	0.000244	gb:CA709110 DB_XREF=gi:25430903 DB_XREF=wdk2c.pk011.d2 CLONE=wdk2c.pk011.d2 TID=Ta.2880.1 CNT=43 FEA=mRNA TIER=ConsEnd STK=0 UG=Ta.2880 UG_TITLE=WESR4 mRNA for Zinc-finger motif, partial cds
Ta.5385.1.S1_at	47.5	P	0.018555	26.6	A	0.095215	26.9	P	0.030273	2179	P	0.000244	1339.6	P	0.000244	512.7	P	0.000244	24.3	M	0.056152	17.4	A	0.080566	30.7	A	0.149658	2207.3	P	0.000244	1993.2	P	0.000244	2595.5	P	0.000244	gb:X85228.1 DB_XREF=gi:732971 GEN=POX2 TID=Ta.5385.1 CNT=28 FEA=mRNA TIER=ConsEnd STK=0 UG=Ta.5385 DEF=T.aestivum pox2 gene. PROD=peroxidase
Ta.4402.1.S1_at	199.2	P	0.000732	240	P	0.000732	185.6	P	0.000732	394.5	P	0.000732	229.6	P	0.000732	132.2	P	0.000732	101.6	P	0.000732	131.4	P	0.000244	339.7	P	0.000732	512.9	P	0.000732	419.9	P	0.000732	483	P	0.000244	gb:BQ169470 DB_XREF=gi:20331293 DB_XREF=WHE2311_B08_D15ZT CLONE=WHE2311_B08_D15 TID=Ta.4402.1 CNT=28 FEA=mRNA TIER=ConsEnd STK=0 UG=Ta.4402 UG_TITLE=MRNA for putative cyclin-dependent kinase regulatory subunit (osjnba0067N01.15 gene)
Ta.2820.1.S1_at	33.2	P	0.037598	15.7	P	0.046143	29.8	P	0.023926	41.8	P	0.005859	31	P	0.01416	17	A	0.067627	15	A	0.095215	29.3	P	0.018555	54.6	P	0.018555	51.7	P	0.018555	51.4	P	0.008057	70.9	P	0.010742	gb:BT009111.1 DB_XREF=gi:32128662 TID=Ta.2820.1 CNT=52 FEA=mRNA TIER=ConsEnd STK=0 UG=Ta.2820 UG_TITLE=Clone wre1n.pk0143.e2:fis, full insert mRNA sequence DEF=Triticum aestivum clone wl1.pk0008.b3:fis, full insert mRNA sequence.
Ta.735.1.S1_at	669	P	0.000244	621	P	0.000244	1075.1	P	0.000244	1015.6	P	0.000244	547.8	P	0.000244	304	P	0.000732	349.7	P	0.000244	576.6	P	0.000244	1193.4	P	0.000244	1231	P	0.000244	944.9	P	0.000244	1218.2	P	0.000244	gb:CK215595 DB_XREF=gi:39621699 DB_XREF=FGAS027561 TID=Ta.735.1 CNT=50 FEA=mRNA TIER=ConsEnd STK=0 UG=Ta.735 UG_TITLE=Clone wr1.pk0032.h7:fis, full insert mRNA sequence
Ta.27227.1.S1_at	246.3	P	0.000244	358	P	0.000244	291.8	P	0.000244	433.6	P	0.000244	224.1	P	0.000244	193.4	P	0.000244	104.2	P	0.000244	270.1	P	0.000244	409.4	P	0.000244	523.3	P	0.000244	422.7	P	0.000244	487.2	P	0.000244	gb:BT009313.1 DB_XREF=gi:32128864 TID=Ta.27227.1 CNT=38 FEA=mRNA TIER=ConsEnd STK=0 UG=Ta.27227 UG_TITLE=Clone wlm1.pk0027.g12:fis, full insert mRNA sequence DEF=Triticum aestivum clone wlm1.pk0027.g12:fis, full insert mRNA sequence.
Ta.14577.1.S1_at	339.6	P	0.000244	252.5	P	0.000244	513.5	P	0.000244	462.3	P	0.000244	278	P	0.000244	167.6	P	0.000244	183	P	0.000244	263.5	P	0.000244	486.7	P	0.000244	526.3	P	0.000244	454.9	P	0.000244	624.2	P	0.000244	gb:CA640385 DB_XREF=gi:25218681 DB_XREF=wre1n.pk0035.a12 CLONE=wre1n.pk0035.a12 TID=Ta.14577.1 CNT=36 FEA=mRNA TIER=ConsEnd STK=0 UG=Ta.14577 UG_TITLE=Clone wlmk1.pk0034.f9:fis, full insert mRNA sequence
Ta.5321.1.S1_at	462.6	P	0.000244	355.4	P	0.000244	433.5	P	0.000244	408.7	P	0.000244	241.7	P	0.000244	221.7	P	0.000244	201.2	P	0.000244	319.7	P	0.000244	588.1	P	0.000244	513	P	0.000244	487.7	P	0.000244	577.1	P	0.000244	gb:CA666614 DB_XREF=gi:25245193 DB_XREF=wlsu1.pk0005.e11 CLONE=wlsu1.pk0005.e11 TID=Ta.5321.1 CNT=36 FEA=mRNA TIER=ConsEnd STK=0 UG=Ta.5321 UG_TITLE=Clone wr1.pk0055.b7:fis, full insert mRNA sequence
Ta.9302.1.S1_at	454.2	P	0.000244	414.7	P	0.000244	495.1	P	0.000244	620	P	0.000244	363.7	P	0.000244	307.7	P	0.000244	251.3	P	0.000244	383.4	P	0.000244	644	P	0.000244	845.6	P	0.000244	611.4	P	0.000244	765.2	P	0.000244	gb:CA604475 DB_XREF=gi:25159637 DB_XREF=wr1.pk0038.d8 CLONE=wr1.pk0038.d8 TID=Ta.9302.1 CNT=32 FEA=mRNA TIER=ConsEnd STK=0 UG=Ta.9302 UG_TITLE=Clone wre1n.pk0126.e11:fis, full insert mRNA sequence
Ta.21101.1.S1_at	154.2	P	0.001221	148.2	P	0.000244	198.8	P	0.000244	233.1	P	0.000244	142	P	0.000244	75.3	P	0.000244	78.2	P	0.000244	151.2	P	0.000244	266.8	P	0.000732	294.8	P	0.000732	262.7	P	0.000244	341.9	P	0.000244	gb:BT009328.1 DB_XREF=gi:32128879 TID=Ta.21101.1 CNT=31 FEA=mRNA TIER=ConsEnd STK=0 UG=Ta.21101 UG_TITLE=Clone wlm24.pk0018.g9:fis, full insert mRNA sequence DEF=Triticum aestivum clone wlm24.pk0018.g9:fis, full insert mRNA sequence.
Ta.27752.1.S1_at	793.8	P	0.000244	812.9	P	0.000244	883.8	P	0.000244	630.9	P	0.000244	342.5	P	0.000244	156.6	P	0.000244	346	P	0.000244	619.7	P	0.000244	1270	P	0.000244	796.5	P	0.000244	661.5	P	0.000244	810.4	P	0.000244	gb:CK213059 DB_XREF=gi:39619163 DB_XREF=FGAS024960 TID=Ta.27752.1 CNT=25 FEA=mRNA TIER=ConsEnd STK=0 UG=Ta.27752 UG_TITLE=Clone wdk3c.pk006.n6:fis, full insert mRNA sequence
Ta.27752.1.S1_x_at	1712.3	P	0.000244	1725.1	P	0.000244	1794.2	P	0.000244	1169.2	P	0.000244	865.3	P	0.000244	390.4	P	0.000244	898.4	P	0.000244	1539.5	P	0.000244	2271.3	P	0.000244	1559.2	P	0.000244	1007.3	P	0.000244	1546.4	P	0.000244	gb:CK213059 DB_XREF=gi:39619163 DB_XREF=FGAS024960 TID=Ta.27752.1 CNT=25 FEA=mRNA TIER=ConsEnd STK=0 UG=Ta.27752 UG_TITLE=Clone wdk3c.pk006.n6:fis, full insert mRNA sequence
Ta.7138.1.S1_at	139.1	P	0.001221	140.5	P	0.000732	187.8	P	0.000244	468.2	P	0.001221	169.8	P	0.001953	92.1	P	0.000244	87.9	P	0.000244	209.6	P	0.001953	888.1	P	0.000244	380.6	P	0.000732	597	P	0.000732	534	P	0.000244	gb:CK161381 DB_XREF=gi:38989520 DB_XREF=FGAS013949 TID=Ta.7138.1 CNT=71 FEA=mRNA TIER=ConsEnd STK=0 UG=Ta.7138 UG_TITLE=Clone wr1.pk161.f8:fis, full insert mRNA sequence
Ta.237.2.S1_x_at	387.1	P	0.000244	305.9	P	0.000244	526.3	P	0.000244	715.5	P	0.000244	422	P	0.000244	208.2	P	0.000244	268.5	P	0.000244	385.9	P	0.000244	798.2	P	0.000244	1079.5	P	0.000244	882	P	0.000244	1031.1	P	0.000244	gb:AJ611893 DB_XREF=gi:39728820 DB_XREF=AJ611893 CLONE=05730R NOTE=Non-UniGene sequence merged into UniGene cluster TID=Ta.237.2 CNT=61 FEA=mRNA TIER=ConsEnd STK=0 UG=Ta.237 UG_TITLE=Glutathione-S-transferase mRNA, complete cds
Ta.2592.1.S1_at	387.6	P	0.000244	328.1	P	0.000244	444.3	P	0.000244	495.7	P	0.000244	266.1	P	0.000244	196.6	P	0.000244	178.2	P	0.000244	338.2	P	0.000244	682.8	P	0.000244	622.9	P	0.000244	479.2	P	0.000244	599.7	P	0.000244	gb:CK200326 DB_XREF=gi:39562716 DB_XREF=FGAS008838 TID=Ta.2592.1 CNT=58 FEA=mRNA TIER=ConsEnd STK=0 UG=Ta.2592 UG_TITLE=Clone wre1n.pk0082.c6:fis, full insert mRNA sequence
Ta.1829.1.S1_at	1151.4	P	0.000244	972.4	P	0.000244	1445	P	0.000244	1164.7	P	0.000244	794	P	0.000244	432.1	P	0.000244	590.1	P	0.000244	1044.6	P	0.000244	1306.5	P	0.000244	1496.8	P	0.000244	1009.9	P	0.000244	1518	P	0.000244	gb:BE515657 DB_XREF=gi:9739681 DB_XREF=WHE0601_A02_A03ZA CLONE=WHE0601_A02_A03 TID=Ta.1829.1 CNT=36 FEA=mRNA TIER=ConsEnd STK=0 UG=Ta.1829 UG_TITLE=Clone wlm96.pk037.f18:fis, full insert mRNA sequence
Ta.3375.1.S1_at	276.5	P	0.000244	202.7	P	0.000244	329.9	P	0.000244	407.9	P	0.000244	249.2	P	0.000244	146	P	0.000244	145.2	P	0.000244	210.7	P	0.000244	484.8	P	0.000244	543.3	P	0.000244	390.7	P	0.000244	708.8	P	0.000244	gb:BQ237107 DB_XREF=gi:20432983 DB_XREF=TaE05022B04F CLONE=TaE05022B04F TID=Ta.3375.1 CNT=34 FEA=mRNA TIER=ConsEnd STK=0 UG=Ta.3375 UG_TITLE=Clone wre1n.pk0015.d2:fis, full insert mRNA sequence
TaAffx.133775.1.A1_s_at	841.2	P	0.000244	684.4	P	0.000244	1074.2	P	0.000244	1020.3	P	0.000244	686.9	P	0.000244	362	P	0.000244	345	P	0.000244	499.5	P	0.000244	1355	P	0.001953	1419	P	0.000244	1074.9	P	0.000732	1492.5	P	0.000244	gb:BJ307971 DB_XREF=gi:20116630 DB_XREF=BJ307971 CLONE=whyd13n10 TID=TaAffx.133775.1 CNT=1 FEA=EST TIER=ConsEnd STK=1 NOTE=sequence(s) not in UniGene
Ta.6933.1.S1_at	576.8	P	0.000244	767.6	P	0.000244	669.9	P	0.000244	961.3	P	0.000244	545.4	P	0.000244	298.9	P	0.000244	350.3	P	0.000244	554.9	P	0.000244	907.3	P	0.000244	1218.3	P	0.000244	738.9	P	0.000244	1133.9	P	0.000244	gb:BT009335.1 DB_XREF=gi:32128886 TID=Ta.6933.1 CNT=31 FEA=mRNA TIER=ConsEnd STK=0 UG=Ta.6933 UG_TITLE=Clone wlm4.pk0009.a8:fis, full insert mRNA sequence DEF=Triticum aestivum clone wlm4.pk0009.a8:fis, full insert mRNA sequence.
Ta.2525.1.S1_at	374.7	P	0.000244	346.1	P	0.000244	541.6	P	0.000244	789.8	P	0.000244	349	P	0.000244	142.3	P	0.000244	135.8	P	0.000244	354.1	P	0.000244	758.2	P	0.000244	957.5	P	0.000244	840	P	0.000244	1095.7	P	0.000244	gb:CD938347 DB_XREF=gi:32785855 DB_XREF=OV.109M09R010406 CLONE=OV109M09 TID=Ta.2525.1 CNT=46 FEA=mRNA TIER=ConsEnd STK=0 UG=Ta.2525 UG_TITLE=Clone wdk2c.pk018.c16:fis, full insert mRNA sequence
Ta.21357.1.S1_at	356.8	P	0.000244	329.5	P	0.000244	374	P	0.000244	493.9	P	0.000244	240.1	P	0.000244	138.2	P	0.000244	198.4	P	0.000244	338.9	P	0.000244	740.4	P	0.000244	643.2	P	0.000244	485.3	P	0.000244	611.4	P	0.000244	gb:CK197635 DB_XREF=gi:39560025 DB_XREF=FGAS006115 TID=Ta.21357.1 CNT=44 FEA=mRNA TIER=ConsEnd STK=0 UG=Ta.21357 UG_TITLE=Clone wlmk1.pk0037.b8:fis, full insert mRNA sequence
Ta.23.1.S1_at	535.9	P	0.000244	443.7	P	0.000244	660	P	0.000244	400.8	P	0.000244	218.6	P	0.000244	162.2	P	0.000244	290	P	0.000244	389.4	P	0.000244	842	P	0.000244	513.4	P	0.000244	404.9	P	0.000244	493.8	P	0.000244	gb:X82148.1 DB_XREF=gi:558651 GEN=TAVDAC3 TID=Ta.23.1 CNT=40 FEA=mRNA TIER=ConsEnd STK=0 UG=Ta.23 DEF=T.aestivum VDAC3 mRNA for voltage dependent anion channel. PROD=Voltage dependent anion channel (VDAC)
Ta.2036.1.S1_x_at	13.9	P	0.044434	14.9	P	0.023926	11.9	P	0.046143	16.8	P	0.030273	20.2	P	0.037598	13	A	0.246094	6.9	A	0.303711	13.8	A	0.067627	24.7	P	0.023926	13.5	A	0.27417	13.4	A	0.533936	31.4	P	0.037598	gb:CA716712 DB_XREF=gi:25438505 DB_XREF=wdk3c.pk025.e9 CLONE=wdk3c.pk025.e9 TID=Ta.2036.1 CNT=38 FEA=mRNA TIER=ConsEnd STK=0 UG=Ta.2036 UG_TITLE=C13 endopeptidase precursor, mRNA, partial cds
Ta.22.1.S1_at	388.5	P	0.000244	355.4	P	0.000244	442.5	P	0.000244	581.9	P	0.000244	333	P	0.000244	172.6	P	0.000732	184	P	0.000244	322.6	P	0.000244	551.5	P	0.000244	641.7	P	0.000244	616.2	P	0.000244	717.6	P	0.000244	gb:X82149.1 DB_XREF=gi:558649 TID=Ta.22.1 CNT=31 FEA=mRNA TIER=ConsEnd STK=0 UG=Ta.22 UG_TITLE=T.aestivum VDAC2 mRNA for voltage dependent anion channel DEF=T.aestivum VDAC2 mRNA for voltage dependent anion channel.
Ta.20248.1.S1_at	230.8	P	0.000244	220.4	P	0.000244	293	P	0.000244	245.4	P	0.000244	155.4	P	0.000244	109.6	P	0.000732	153	P	0.000244	196	P	0.000732	392.8	P	0.000244	314.1	P	0.000244	281.4	P	0.000244	281.6	P	0.000244	gb:CK200156 DB_XREF=gi:39562546 DB_XREF=FGAS008663 TID=Ta.20248.1 CNT=28 FEA=mRNA TIER=ConsEnd STK=0 UG=Ta.20248 UG_TITLE=Holocarboxylase synthetase mRNA, partial cds
Ta.3019.1.S1_at	299.8	P	0.000732	307.8	P	0.010742	282	P	0.000244	705.6	P	0.000732	329.1	P	0.000732	208.3	P	0.001221	126.5	P	0.000244	282.4	P	0.000732	546.6	P	0.000732	806.5	P	0.000732	610.3	P	0.000244	823.7	P	0.000244	gb:CK207806 DB_XREF=gi:39570196 DB_XREF=FGAS019473 NOTE=Non-UniGene sequence merged into UniGene cluster TID=Ta.3019.1 CNT=42 FEA=mRNA TIER=ConsEnd STK=0 UG=Ta.3019 UG_TITLE=Clone wlk4.pk0007.c4:fis, full insert mRNA sequence
Ta.1822.1.S1_at	259.7	P	0.000244	232.4	P	0.000244	288.8	P	0.000244	395.9	P	0.000244	195.5	P	0.000732	129.2	P	0.000244	104.2	P	0.000244	231.4	P	0.000244	423.2	P	0.000244	453.9	P	0.000244	339.5	P	0.000244	429.5	P	0.000244	gb:CK209268 DB_XREF=gi:39571658 DB_XREF=FGAS021028 TID=Ta.1822.1 CNT=31 FEA=mRNA TIER=ConsEnd STK=0 UG=Ta.1822 UG_TITLE=Dynamin like Pr6(ADL6) mRNA, partial cds
Ta.87.1.S1_at	114.5	P	0.000732	117.4	P	0.00293	252.1	P	0.001221	3.6	A	0.149658	0.2	A	0.952148	2	A	0.457764	84.3	P	0.005859	133.8	P	0.005859	221.1	P	0.000244	13.9	P	0.037598	7.4	P	0.018555	6.5	A	0.080566	gb:BE404592 DB_XREF=gi:9364060 DB_XREF=WHE0445_B02_C03ZS CLONE=WHE0445_B02_C03 TID=Ta.87.1 CNT=31 FEA=mRNA TIER=ConsEnd STK=0 UG=Ta.87 UG_TITLE=T.aestivum mRNA for germin-like protein 1
Ta.87.1.S1_x_at	109.4	P	0.000732	69.6	P	0.008057	169.2	P	0.001953	8.3	P	0.018555	1.2	A	0.80542	0.4	A	0.753906	65.2	P	0.00415	50.5	P	0.005859	235.5	P	0.000244	4.8	A	0.149658	1.7	A	0.753906	9.2	P	0.010742	gb:BE404592 DB_XREF=gi:9364060 DB_XREF=WHE0445_B02_C03ZS CLONE=WHE0445_B02_C03 TID=Ta.87.1 CNT=31 FEA=mRNA TIER=ConsEnd STK=0 UG=Ta.87 UG_TITLE=T.aestivum mRNA for germin-like protein 1
Ta.3418.1.S1_x_at	528.1	P	0.00415	328.4	P	0.001953	511.5	P	0.001953	350.3	P	0.010742	266.4	P	0.005859	186.1	P	0.018555	279.3	P	0.00293	402	P	0.00415	582.9	P	0.00293	486	P	0.01416	326.9	P	0.00415	500	P	0.010742	gb:CK214532 DB_XREF=gi:39620636 DB_XREF=FGAS026459 TID=Ta.3418.1 CNT=25 FEA=mRNA TIER=ConsEnd STK=0 UG=Ta.3418 UG_TITLE=MRNA for glutathione transferase F5 (gstf5 gene)
Ta.2907.1.S1_at	429.6	P	0.000244	246.7	P	0.000244	485.8	P	0.000244	759.2	P	0.000244	457	P	0.000244	294.1	P	0.000244	188.4	P	0.000244	361.2	P	0.000244	704.9	P	0.000244	1082.5	P	0.000244	917.3	P	0.000244	1183.7	P	0.000244	gb:CK200240 DB_XREF=gi:39562630 DB_XREF=FGAS008749 TID=Ta.2907.1 CNT=46 FEA=mRNA TIER=ConsEnd STK=0 UG=Ta.2907 UG_TITLE=Methylmalonate semialdehyde dehydrogenase mRNA, partial cds; nuclear gene for mitochondrial product
Ta.4852.1.S1_at	318.1	P	0.000244	336.6	P	0.000244	425.5	P	0.000244	493.7	P	0.000244	360.9	P	0.000244	236.1	P	0.000244	190.4	P	0.000244	310.1	P	0.000244	580.3	P	0.000244	608.1	P	0.000244	537.9	P	0.000244	589.6	P	0.000244	gb:CK198834 DB_XREF=gi:39561224 DB_XREF=FGAS007322 TID=Ta.4852.1 CNT=36 FEA=mRNA TIER=ConsEnd STK=0 UG=Ta.4852 UG_TITLE=Clone wre1n.pk0094.e6:fis, full insert mRNA sequence
Ta.2035.1.S1_at	471.9	P	0.000244	370.3	P	0.000244	503.2	P	0.000732	253.5	P	0.000244	159.1	P	0.000244	85.5	P	0.000732	195.2	P	0.000732	317.8	P	0.000244	567.7	P	0.000244	356.6	P	0.000244	296.2	P	0.000244	342.5	P	0.000244	gb:CK200774 DB_XREF=gi:39563164 DB_XREF=FGAS009291 TID=Ta.2035.1 CNT=31 FEA=mRNA TIER=ConsEnd STK=0 UG=Ta.2035 UG_TITLE=Clone wre1n.pk0001.g4:fis, full insert mRNA sequence
Ta.2665.1.S1_at	304.9	P	0.001221	330.3	P	0.000244	390.7	P	0.001221	507.2	P	0.000732	284.2	P	0.000732	156.7	P	0.001953	140.1	P	0.00293	208.5	P	0.000244	437.6	P	0.001221	695.8	P	0.001221	539.1	P	0.000244	757.6	P	0.000732	gb:CD454403 DB_XREF=gi:31369031 DB_XREF=WHE2309_C08_E15ZT CLONE=WHE2309_C08_E15 TID=Ta.2665.1 CNT=25 FEA=mRNA TIER=ConsEnd STK=0 UG=Ta.2665 UG_TITLE=Clone wre1n.pk0001.e1:fis, full insert mRNA sequence
[truncated: 60,335 more rows]
